# Supplementary material for: Transcriptomic Analysis Reveals Candidate Ligand-Receptor Pairs and Signaling Networks Mediating Intercellular Communication between Hair Matrix Cells and Dermal Papilla Cells from Cashmere Goats
Source: Cells. 2023 Jun 16;12(12):1645. doi: 10.3390/cells12121645 (PMC10297330; doi:10.3390/cells12121645)
Supplement: Supplementary file 1 [file cells-12-01645-s001.zip]

Archive with 14 entries (14 files):
- Supplemental figures and tables/Figure S1 Interactive map of transcription factors identified in DPCs and HMCs.tif
- Supplemental figures and tables/Figure S2 Signaling transduction network mediating intercellular crosstalk from HMCs to DPCs using the first strategy.tif
- Supplemental figures and tables/Figure S3 Signaling transduction network mediating autocrine behavior of DPCs using the first strategy.tif
- Supplemental figures and tables/Figure S4 Signaling transduction network mediating autocrine behavior of HMCs using the first strategy.tif
- Supplemental figures and tables/Figure S5 Signaling transduction network mediating autocrine behavior of DPCs using the secondary strategy.tif
- Supplemental figures and tables/Figure S6 Signaling transduction network mediating autocrine behavior of HMCs using the secondary strategy.tif
- Supplemental figures and tables/Figure S7 Signaling transduction network mediating intercellular crosstalk from HMCs to DPCs using the secondary strategy.tif
- Supplemental figures and tables/Table S1 Paramters used in CCCExplorer analysis.xlsx
- Supplemental figures and tables/Table S2 Primer information.xlsx
- Supplemental figures and tables/Table S3 Overall information of sequencing data.xlsx
- Supplemental figures and tables/Table S4 Differentially expressed genes identified in three groups.xlsx
- Supplemental figures and tables/Table S5 GO and KEGG pathway enrichment analysis of DEGs.xlsx
- Supplemental figures and tables/Table S6 Functional signature genes of goat DPCs and HMCs.xlsx
- Supplemental figures and tables/Table S7 Ligand-receptor pairs mediating autocrine or paracrine cellular crosstalk of DPCs and HMCs.xlsx
