# Supplementary material for: Transcriptomic Analysis Reveals Candidate Ligand-Receptor Pairs and Signaling Networks Mediating Intercellular Communication between Hair Matrix Cells and Dermal Papilla Cells from Cashmere Goats
Source: Cells. 2023 Jun 16;12(12):1645. doi: 10.3390/cells12121645 (PMC10297330; doi:10.3390/cells12121645)
Supplement: Supplementary file 1 [file cells-12-01645-s001.zip › Supplemental figures and tables/Table S1 Paramters used in CCCExplorer analysis.xlsx]

## Sheet: Sheet1
Data from upregulated genes in DPCsCO versus DPCs and HMCsCO versus HMCs as input
	from	to
fold change	2	3
pvalue	0.05	0.05
FPKM	0	0

## Sheet: Sheet2
Data from differntially expressed genes in HMCsCO versus DPCsCO as input
	from	to
fold change	2	2
pvalue	0.05	0.05
FPKM	0	0
