# Supplementary material for: Transcriptomic Analysis Reveals Candidate Ligand-Receptor Pairs and Signaling Networks Mediating Intercellular Communication between Hair Matrix Cells and Dermal Papilla Cells from Cashmere Goats
Source: Cells. 2023 Jun 16;12(12):1645. doi: 10.3390/cells12121645 (PMC10297330; doi:10.3390/cells12121645)
Supplement: Supplementary file 1 [file cells-12-01645-s001.zip › Supplemental figures and tables/Table S2 Primer information.xlsx]

## Sheet: Sheet1
Gene	Sense (5' to 3')	Antisense (5' to 3')
IL1A	AAATAATCTGGAGGAGGCA	CTTTAGCAAGACGGGTTC
IL1R1	TTACCTGTTTAGCCAAGAAT	CGGGAGGAAATAATAGAAG
FGF7	CTTGCCTGCTGTTGATT	TCTGTTGTCTGCCCTGT
LEPR	TACGGAAGGAGTAGGGA	AATAAGATTGAGGAGGAGAT
GAPDH	TGAACCACGAGAAGTATAACAACA	GGTCATAAGTCCCTCCACGAT
