# Supplementary material for: Transcriptomic Analysis Reveals Candidate Ligand-Receptor Pairs and Signaling Networks Mediating Intercellular Communication between Hair Matrix Cells and Dermal Papilla Cells from Cashmere Goats
Source: Cells. 2023 Jun 16;12(12):1645. doi: 10.3390/cells12121645 (PMC10297330; doi:10.3390/cells12121645)
Supplement: Supplementary file 1 [file cells-12-01645-s001.zip › Supplemental figures and tables/Table S3 Overall information of sequencing data.xlsx]

## Sheet: Sheet1
Sample	Raw Reads	Raw Bases	Clean Reads	Clean Bases	Error Rate	Q20	Q30	GC Content
DPCs1_1	34788779	5.21G	34311072	5.15G	0.0002	0.985	0.9545	0.5178
DPCs1_2	34788779	5.21G	34311072	5.15G	0.0003	0.9783	0.9351	0.5177
DPCs2_1	31374622	4.7G	30873607	4.63G	0.0002	0.985	0.9555	0.5329
DPCs2_2	31374622	4.7G	30873607	4.63G	0.0003	0.9798	0.9395	0.533
DPCs3_1	32817113	4.92G	32181245	4.83G	0.0001	0.986	0.9571	0.5243
DPCs3_2	32817113	4.92G	32181245	4.83G	0.0002	0.9673	0.9207	0.5246
DPCs_CO1_1	44576896	6.68G	43737441	6.56G	0.0001	0.9865	0.9587	0.5074
DPCs_CO1_2	44576896	6.68G	43737441	6.56G	0.0002	0.9663	0.9187	0.5078
DPCs_CO2_1	33058024	4.95G	32333135	4.85G	0.0001	0.986	0.9571	0.5102
DPCs_CO2_2	33058024	4.95G	32333135	4.85G	0.0002	0.9671	0.9206	0.5107
DPCs_CO3_1	32808304	4.92G	32207165	4.83G	0.0001	0.9871	0.9601	0.5096
DPCs_CO3_2	32808304	4.92G	32207165	4.83G	0.0002	0.967	0.9202	0.5099
HMCs1_1	34995436	5.24G	34349305	5.15G	0.0001	0.9866	0.9586	0.5255
HMCs1_2	34995436	5.24G	34349305	5.15G	0.0002	0.9664	0.9187	0.526
HMCs2_1	27492137	4.12G	26941253	4.04G	0.0001	0.9835	0.9521	0.5197
HMCs2_2	27492137	4.12G	26941253	4.04G	0.0002	0.9621	0.9094	0.5204
HMCs3_1	39568076	5.93G	38783604	5.82G	0.0001	0.9856	0.9562	0.5266
HMCs3_2	39568076	5.93G	38783604	5.82G	0.0002	0.9661	0.9179	0.5272
HMCs1CO1_1	47450248	7.11G	46547482	6.98G	0.0001	0.9868	0.9591	0.513
HMCs1CO1_2	47450248	7.11G	46547482	6.98G	0.0002	0.9683	0.9225	0.5134
HMCs1CO2_1	42990699	6.44G	42104749	6.32G	0.0001	0.9867	0.9591	0.5199
HMCs1CO2_2	42990699	6.44G	42104749	6.32G	0.0002	0.9684	0.923	0.5204
HMCs1CO3_1	37330476	5.59G	36472316	5.47G	0.0001	0.9862	0.9578	0.5105
HMCs1CO3_2	37330476	5.59G	36472316	5.47G	0.0002	0.9666	0.9194	0.511
