# Supplementary material for: Transcriptomic Analysis Reveals Candidate Ligand-Receptor Pairs and Signaling Networks Mediating Intercellular Communication between Hair Matrix Cells and Dermal Papilla Cells from Cashmere Goats
Source: Cells. 2023 Jun 16;12(12):1645. doi: 10.3390/cells12121645 (PMC10297330; doi:10.3390/cells12121645)
Supplement: Supplementary file 1 [file cells-12-01645-s001.zip › Supplemental figures and tables/Table S4 Differentially expressed genes identified in three groups.xlsx]

## Sheet: Sheet1
Differentially expressed genes identified in DPCsCO versus DPCs
gene_id	readcount_DPCs_CO	readcount_DPCs	log2FoldChange	pval	padj	gene name
ENSCHIG00000022557	50.3592	0.377594	7.0593	1.51e-22	1.21e-20
ENSCHIG00000019707	58.357	0.672683	6.4388	1.99e-24	1.82e-22	FAM83B
ENSCHIG00000024689	1172.37	17.0291	6.1053	6.15e-123	6.41e-119	TNFRSF11B
ENSCHIG00000003190	16.7991	0.377594	5.4754	4.91e-08	8.43e-07	XK
ENSCHIG00000007402	2985.01	68.722	5.4408	1.71e-129	3.58e-125
ENSCHIG00000012291	100.734	2.44294	5.3658	8.74e-34	1.82e-31	IL6
ENSCHIG00000024063	76.6284	2.0417	5.23	7.33e-27	8.64e-25	EDN2
ENSCHIG00000006692	13.0657	0.353943	5.2061	2.46e-05	0.00023041	SST
ENSCHIG00000009239	21.5867	0.63748	5.0816	2.77e-06	3.31e-05	CYP24A1
ENSCHIG00000014835	339.02	10.456	5.019	4.12e-66	3.91e-63
ENSCHIG00000025976	22.7919	0.707886	5.0089	6e-10	1.38e-08	DUSP2
ENSCHIG00000015085	62.5076	2.05325	4.928	3.1e-22	2.41e-20	NTS
ENSCHIG00000025961	49.7961	1.65255	4.9133	1.84e-18	1.03e-16	IL1RL2
ENSCHIG00000014871	621.356	20.6392	4.912	1.11e-82	1.66e-79
ENSCHIG00000019214	940.086	31.2756	4.9097	2.15e-92	4.99e-89	KCNJ15
ENSCHIG00000023226	1188.98	41.9824	4.8238	4.07e-95	1.21e-91	LEPR
ENSCHIG00000020142	989.092	38.2932	4.6909	4.2e-84	6.74e-81	CXCL8
ENSCHIG00000002898	7.83544	0.31874	4.6196	0.00076718	0.0044179	RF00377
ENSCHIG00000023277	1364.14	55.7507	4.6129	1.76e-93	4.59e-90	PTGS2
ENSCHIG00000016948	1175.29	49.1883	4.5786	5.87e-90	1.22e-86	EGLN3
ENSCHIG00000002685	8.34415	0.353943	4.5592	0.00040503	0.0025741	ELOVL7
ENSCHIG00000022505	8.26947	0.353943	4.5462	0.0054249	0.02215	KCNIP1
ENSCHIG00000010442	12094.6	538.834	4.4884	2.36e-109	1.64e-105	CXCL5
ENSCHIG00000026057	1023.13	46.1893	4.4693	4.69e-85	8.15e-82
ENSCHIG00000015976	14.0021	0.63748	4.4571	4.07e-06	4.65e-05	DRB3
ENSCHIG00000005650	6.80213	0.31874	4.4155	0.0021584	0.010435	SELE
ENSCHIG00000025617	2992.75	141.284	4.4048	2.1e-98	7.29e-95	CYP1A1
ENSCHIG00000017433	66037.8	3273.05	4.3346	2.09e-106	1.09e-102
ENSCHIG00000010114	26.2513	1.31016	4.3246	5.45e-10	1.27e-08	RNF125
ENSCHIG00000004490	6.99195	0.377594	4.2108	0.0019764	0.0097013
ENSCHIG00000002132	11.7476	0.63748	4.2038	0.0027898	0.01285	RF01233
ENSCHIG00000023547	12.7949	0.707886	4.1759	1.38e-05	0.00013796	PPBP
ENSCHIG00000010153	103.009	5.73595	4.1666	1.99e-27	2.53e-25	GDF10
ENSCHIG00000023843	55.3302	3.16238	4.129	5.7e-18	3.1e-16	MERTK
ENSCHIG00000010110	17.5766	1.01507	4.114	6.28e-07	8.67e-06
ENSCHIG00000007235	10.9875	0.63748	4.1073	0.0039629	0.017198
ENSCHIG00000018865	31.9222	1.86432	4.0978	1.26e-11	3.6e-10
ENSCHIG00000002290	45.7403	2.70283	4.0809	4.51e-15	1.89e-13	NRG1
ENSCHIG00000005179	6.3594	0.377594	4.074	0.0030868	0.013959	RF00026
ENSCHIG00000010152	5.75143	0.353943	4.0223	0.0059942	0.024027
ENSCHIG00000014954	552.397	34.0093	4.0217	2.87e-63	2.3e-60	WNK2
ENSCHIG00000010708	1693.05	107.226	3.9809	2.99e-79	3.67e-76	STC1
ENSCHIG00000007773	36.1152	2.33679	3.95	1.51e-10	3.81e-09	RGS7BP
ENSCHIG00000000483	831.827	54.2183	3.9394	8.93e-68	9.32e-65	EREG
ENSCHIG00000018871	15.113	0.991423	3.9301	4.66e-06	5.24e-05	HAL
ENSCHIG00000018868	25.926	1.72296	3.9114	1.86e-09	3.95e-08	FOXF1
ENSCHIG00000001689	9.52102	0.63748	3.9007	0.00034317	0.0022313	SHTN1
ENSCHIG00000013523	1309.08	87.6647	3.9004	3.07e-56	2.06e-53	FBXO2
ENSCHIG00000022474	30.2419	2.089	3.8557	1.65e-10	4.12e-09	F2R
ENSCHIG00000013464	365.351	26.0669	3.809	5.07e-44	2.03e-41	CNGA3
ENSCHIG00000027120	106.728	7.72953	3.7874	8.44e-26	8.85e-24	DUSP27
ENSCHIG00000013658	9.59335	0.696333	3.7842	0.0018259	0.0090783	AMIGO2
ENSCHIG00000005775	9.57887	0.696333	3.782	0.00050222	0.0030955	RF00406
ENSCHIG00000023841	13.1109	0.95622	3.7773	2.97e-05	0.00027021
ENSCHIG00000007058	9.20502	0.672683	3.7744	0.00056989	0.0034425
ENSCHIG00000012888	22.4374	1.66411	3.7531	1.96e-07	3.01e-06
ENSCHIG00000015472	12.7492	0.95622	3.7369	6.06e-05	0.00050125
ENSCHIG00000025921	12.7795	1.01507	3.6542	7.25e-05	0.00058806
ENSCHIG00000019896	9.07305	0.731536	3.6326	0.0008926	0.0050223	RF00413
ENSCHIG00000003163	1065.98	86.1023	3.63	3.44e-64	2.99e-61	SLC6A4
ENSCHIG00000007995	567.84	46.1497	3.6211	4.98e-54	2.97e-51	GPR63
ENSCHIG00000021426	8.19339	0.672683	3.6065	0.0018218	0.0090601
ENSCHIG00000002407	92.3233	7.58872	3.6048	1.82e-22	1.44e-20
ENSCHIG00000005882	11.5116	0.95622	3.5896	0.00016203	0.0011679	PAG1
ENSCHIG00000013044	1471.27	122.316	3.5884	8.08e-67	8.02e-64
ENSCHIG00000007668	16.6579	1.41577	3.5565	3.37e-06	3.93e-05
ENSCHIG00000016612	12.2376	1.06183	3.5267	0.00010299	0.00079157	PTGIR
ENSCHIG00000026788	8.56668	0.755187	3.5038	0.00084166	0.0047717
ENSCHIG00000007273	38.3933	3.56499	3.4289	4.24e-11	1.14e-09
ENSCHIG00000005981	7.21158	0.672683	3.4223	0.0037518	0.016415
ENSCHIG00000007906	322.166	30.1143	3.4193	3.26e-42	1.17e-39
ENSCHIG00000026254	69.8567	6.54945	3.415	2.29e-17	1.19e-15	SLC51B
ENSCHIG00000016115	13.481	1.27496	3.4024	0.00027432	0.0018446	RAB27B
ENSCHIG00000017276	1694.49	161.12	3.3946	2.5e-63	2.08e-60	XDH
ENSCHIG00000018158	82.3393	7.88381	3.3846	2.4e-19	1.44e-17	SLC16A6
ENSCHIG00000020360	1801	172.851	3.3812	8.01e-63	6.18e-60	RSPO2
ENSCHIG00000021807	6.99774	0.672683	3.3789	0.0060873	0.024344
ENSCHIG00000002992	14.2194	1.38057	3.3645	4.94e-05	0.00041893	HSPA12A
ENSCHIG00000015694	30.0811	2.92751	3.3611	4.66e-09	9.43e-08
ENSCHIG00000003698	6.54053	0.63748	3.359	0.0086708	0.032379
ENSCHIG00000007330	7.10943	0.696333	3.3519	0.0038455	0.016772	MAB21L2
ENSCHIG00000026905	458.939	45.0142	3.3499	2.33e-45	1.08e-42	KCNH7
ENSCHIG00000025154	6.82671	0.672683	3.3432	0.0079169	0.030042	PRDM6
ENSCHIG00000015524	7.04924	0.696333	3.3396	0.0048199	0.020117
ENSCHIG00000016131	18000.5	1780.33	3.3378	1.73e-68	1.9e-65	WNT5A
ENSCHIG00000027133	145.195	14.4093	3.3329	1.21e-27	1.56e-25	CDA
ENSCHIG00000005130	6.70577	0.672683	3.3174	0.0066314	0.026111
ENSCHIG00000021826	6.6754	0.672683	3.3109	0.0054521	0.022239	STXBP5L
ENSCHIG00000012243	10548.6	1093.5	3.27	6.99e-66	6.34e-63	SLC2A3
ENSCHIG00000012113	59.7026	6.1955	3.2685	5.61e-15	2.34e-13
ENSCHIG00000014641	10.076	1.05028	3.2621	0.00080956	0.0046211	NEXMIF
ENSCHIG00000024307	36.1259	3.77676	3.2578	3.13e-10	7.54e-09	GALNT3
ENSCHIG00000021764	42.4491	4.44889	3.2542	1.22e-11	3.53e-10
ENSCHIG00000011129	87.1596	9.14667	3.2523	3.86e-19	2.23e-17	GABRA4
ENSCHIG00000011424	208.848	22.0674	3.2425	2.89e-32	5.19e-30
ENSCHIG00000004836	2357.49	249.341	3.2411	2.34e-59	1.74e-56	ERO1A
ENSCHIG00000017687	15.2672	1.6289	3.2285	5.48e-05	0.0004588	ATP9A
ENSCHIG00000020935	5.91378	0.63748	3.2136	0.012826	0.044377
ENSCHIG00000016322	108.78	11.9207	3.1899	3.74e-21	2.65e-19	BCL2
ENSCHIG00000025862	21.2644	2.34889	3.1784	1.38e-06	1.76e-05
ENSCHIG00000014217	2235.08	247.077	3.1773	2.68e-58	1.93e-55
ENSCHIG00000008163	1925.95	212.913	3.1772	3.95e-57	2.75e-54	ACKR4
ENSCHIG00000021894	1597.33	177.195	3.1723	1.04e-55	6.58e-53
ENSCHIG00000000527	19.2232	2.13576	3.17	2.25e-06	2.74e-05	PTGS1
ENSCHIG00000025485	52.0467	5.90041	3.1409	5.53e-13	1.86e-11	RNF150
ENSCHIG00000003618	201.783	22.8935	3.1398	1.37e-30	2.08e-28
ENSCHIG00000019440	363.897	41.4731	3.1333	9.46e-39	2.7e-36
ENSCHIG00000026509	193.774	22.1276	3.1305	2.11e-29	3.04e-27	C4orf54
ENSCHIG00000026627	6.32089	0.731536	3.1111	0.013785	0.047074	FFAR3
ENSCHIG00000009216	602.462	70.2219	3.1009	1.65e-44	6.76e-42	HPSE
ENSCHIG00000017801	6.06743	0.707886	3.0995	0.009781	0.035635	ASS1
ENSCHIG00000024456	26.9446	3.19813	3.0747	1.32e-07	2.1e-06	HS3ST3B1
ENSCHIG00000010101	103.986	12.4735	3.0595	3.65e-20	2.37e-18
ENSCHIG00000026064	6.0978	0.731536	3.0593	0.011823	0.041524	BMP10
ENSCHIG00000023451	922.74	110.888	3.0568	3.47e-49	1.81e-46	FAM83D
ENSCHIG00000021379	588.48	70.7431	3.0563	1.1e-44	4.76e-42	EPHA1
ENSCHIG00000014328	26.2888	3.20968	3.0339	1.83e-07	2.84e-06	TNIP3
ENSCHIG00000024381	113.244	13.8444	3.0321	5.93e-21	4.14e-19	TLL1
ENSCHIG00000025474	13.5267	1.68776	3.0026	0.00022055	0.0015264	TENM2
ENSCHIG00000005361	684.86	86.4554	2.9858	1.18e-43	4.66e-41	STC2
ENSCHIG00000009916	1000.17	127.823	2.968	6.04e-47	2.93e-44
ENSCHIG00000002870	15.6666	2.0417	2.9398	6.5e-05	0.00053321	RF01684
ENSCHIG00000010008	509.771	66.7856	2.9322	3.21e-39	9.28e-37	DEPDC1
ENSCHIG00000014009	25664.5	3377.5	2.9257	1.94e-55	1.19e-52	ERRFI1
ENSCHIG00000020854	42.3099	5.58167	2.9222	1.84e-10	4.58e-09	IQGAP2
ENSCHIG00000015592	17.423	2.30159	2.9203	4.63e-05	0.00039762
ENSCHIG00000022450	13.2159	1.74661	2.9196	0.0001941	0.0013692	LYN
ENSCHIG00000020448	51.5366	6.82198	2.9173	7.98e-12	2.35e-10	NOV
ENSCHIG00000018063	328.447	43.7505	2.9083	1.82e-33	3.61e-31	TGFA
ENSCHIG00000007595	423.236	57.4577	2.8809	6.35e-37	1.65e-34	DYSF
ENSCHIG00000005365	7.81086	1.06183	2.8789	0.0050573	0.02089	HHIP
ENSCHIG00000017295	3825.18	524.708	2.8659	1.76e-50	9.9e-48	PDE4D
ENSCHIG00000013633	33.1599	4.56715	2.8601	2.05e-08	3.76e-07	LAMA3
ENSCHIG00000017674	3226.58	444.969	2.8582	2.05e-50	1.13e-47	PLEK
ENSCHIG00000022679	14.9594	2.06535	2.8566	0.00011151	0.00084643	MMP3
ENSCHIG00000014761	7.55505	1.05028	2.8467	0.0066269	0.026102	SLC22A16
ENSCHIG00000012725	267.223	37.5305	2.8319	1.54e-29	2.26e-27	GSAP
ENSCHIG00000006729	14.7643	2.0769	2.8296	0.00020497	0.0014332
ENSCHIG00000026118	434.4	63.6029	2.7719	3.17e-34	6.81e-32
ENSCHIG00000013091	219.847	32.2043	2.7712	5.36e-27	6.46e-25	RFTN1
ENSCHIG00000022642	9.74411	1.43942	2.759	0.0025222	0.011858	CCDC148
ENSCHIG00000025414	488.037	72.6987	2.747	3.72e-35	8.61e-33	PLEKHA2
ENSCHIG00000009933	5501.47	821.536	2.7434	2e-47	9.93e-45
ENSCHIG00000020094	383.265	57.4115	2.7389	8.2e-33	1.51e-30	ID4
ENSCHIG00000012706	1476.4	221.312	2.7379	1.31e-44	5.58e-42	LMCD1
ENSCHIG00000000241	1858.88	278.747	2.7374	2.68e-45	1.21e-42	PPIF
ENSCHIG00000002665	10.0514	1.51037	2.7344	0.0015503	0.0079291	HSPB3
ENSCHIG00000024126	982.805	149.107	2.7206	2.34e-40	7.73e-38	KNL1
ENSCHIG00000024071	237.888	36.2402	2.7146	4.28e-27	5.19e-25
ENSCHIG00000000998	15.3992	2.34889	2.7128	0.00018109	0.0012906	MIR125B1
ENSCHIG00000016787	35.37	5.41721	2.7069	3.33e-08	5.92e-07
ENSCHIG00000015539	370.893	56.8653	2.7054	3.48e-31	5.62e-29	GAS2L3
ENSCHIG00000000353	986.143	152.913	2.6891	3.96e-40	1.26e-37	CDK1
ENSCHIG00000024211	113.413	17.8101	2.6708	8.94e-18	4.78e-16	NPR3
ENSCHIG00000019664	2943.07	462.428	2.67	1.6e-44	6.69e-42
ENSCHIG00000023455	246.684	38.8275	2.6675	2.38e-26	2.61e-24	E2F7
ENSCHIG00000008856	156.176	24.6167	2.6655	2.74e-21	1.97e-19	DEPDC1B
ENSCHIG00000018155	14.4897	2.29003	2.6616	0.00046342	0.002888	IGSF6
ENSCHIG00000026094	4346.96	688.003	2.6595	9.15e-45	4.06e-42	NUAK1
ENSCHIG00000025824	256.579	40.6118	2.6594	9.01e-27	1.03e-24	HDAC9
ENSCHIG00000023420	58.9216	9.34497	2.6565	3.55e-11	9.66e-10	CD19
ENSCHIG00000023612	1227.3	194.686	2.6563	1.37e-40	4.6e-38	NOCT
ENSCHIG00000012286	78.1261	12.4023	2.6552	2.76e-14	1.06e-12	CABP1
ENSCHIG00000016540	305.833	48.5552	2.655	6.03e-28	7.91e-26	SLC38A4
ENSCHIG00000000465	2221.21	353.569	2.6513	1.15e-42	4.28e-40	CCBE1
ENSCHIG00000021393	261.001	41.6266	2.6485	8.09e-27	9.37e-25	FMN1
ENSCHIG00000026175	43.075	6.92704	2.6365	2.85e-09	5.94e-08
ENSCHIG00000003594	10.2768	1.66411	2.6266	0.002221	0.010695	RF01182
ENSCHIG00000026282	1164.16	189.175	2.6215	8.39e-40	2.57e-37	PLA2G4A
ENSCHIG00000022375	656.342	106.73	2.6205	1.18e-34	2.64e-32	MYBL1
ENSCHIG00000017895	149.539	24.3222	2.6202	1.49e-20	9.99e-19	CA13
ENSCHIG00000017070	2621.5	433.554	2.5961	2.91e-42	1.06e-39	CYP26B1
ENSCHIG00000027268	21.5688	3.57655	2.5923	1.99e-05	0.00019057	CSF2
ENSCHIG00000022705	4511.23	749.795	2.589	1.31e-43	5.04e-41	EGR1
ENSCHIG00000004220	30.45	5.06327	2.5883	8.55e-05	0.00067453	SPRY4
ENSCHIG00000019608	326.214	54.4623	2.5825	1.95e-28	2.7e-26	NLRP1
ENSCHIG00000010550	165.446	27.734	2.5766	8.55e-10	1.9e-08
ENSCHIG00000023208	10.1362	1.69931	2.5765	0.0033032	0.014784	FAR2
ENSCHIG00000011256	102.715	17.2301	2.5756	3.35e-16	1.59e-14	IL1A
ENSCHIG00000007959	35.8085	6.05469	2.5642	8.44e-08	1.39e-06
ENSCHIG00000019429	677.029	115.032	2.5572	4.13e-30	6.24e-28	ITGB8
ENSCHIG00000022767	1009.92	172.179	2.5523	3.2e-36	7.9e-34	DCLK1
ENSCHIG00000022780	287.638	49.0808	2.551	3.31e-26	3.55e-24	PKIA
ENSCHIG00000015942	762.436	130.204	2.5498	2.05e-34	4.5e-32	GCFC2
ENSCHIG00000024987	21.2388	3.6354	2.5465	0.00011898	0.00089272
ENSCHIG00000020877	28.3208	4.85014	2.5458	1.32e-06	1.69e-05	MN1
ENSCHIG00000022997	703.878	121.068	2.5395	3.17e-34	6.81e-32	SHCBP1
ENSCHIG00000013888	745.276	128.794	2.5327	1.64e-34	3.64e-32	GEN1
ENSCHIG00000012984	12.279	2.1242	2.5312	0.00090452	0.0050797	SSPO
ENSCHIG00000008482	11.2529	1.94764	2.5305	0.0024446	0.01157	RF00003
ENSCHIG00000003279	271.843	47.1291	2.5281	9.83e-18	5.24e-16	ESM1
ENSCHIG00000007647	1070.62	186.061	2.5246	3.22e-36	7.9e-34	AK4
ENSCHIG00000021478	33.7245	5.86521	2.5235	1.61e-07	2.53e-06	SNX10
ENSCHIG00000020127	310.504	54.0577	2.522	3.03e-18	1.67e-16	SCN9A
ENSCHIG00000012190	1564.37	274.462	2.5109	7.66e-38	2.07e-35	CALCRL
ENSCHIG00000018989	91.2246	16.0511	2.5067	2.89e-14	1.1e-12
ENSCHIG00000023246	621.365	109.47	2.5049	4.16e-33	7.96e-31	NLRP3
ENSCHIG00000002467	80.3109	14.1725	2.5025	1.59e-13	5.62e-12	WSCD2
ENSCHIG00000007953	1568.38	276.96	2.5015	1e-38	2.83e-36	LCP1
ENSCHIG00000013296	361.1	63.9513	2.4974	1.17e-22	9.43e-21
ENSCHIG00000025016	18.4135	3.28146	2.4884	0.0015848	0.0080757	HOOK1
ENSCHIG00000000421	35.3634	6.30303	2.4881	3.16e-07	4.65e-06	B4GALT6
ENSCHIG00000010390	28.6576	5.11057	2.4874	2.79e-06	3.33e-05	EPHA5
ENSCHIG00000025802	782.057	139.942	2.4824	5.3e-33	9.95e-31	G2E3
ENSCHIG00000023012	301.689	54.0071	2.4818	1.15e-25	1.17e-23	PARPBP
ENSCHIG00000022231	24.002	4.33173	2.4701	1.36e-05	0.00013604
ENSCHIG00000018268	2161.03	392.672	2.4603	6.55e-38	1.8e-35	KIF11
ENSCHIG00000009909	1978.39	359.85	2.4589	1.67e-37	4.41e-35	ASPM
ENSCHIG00000015935	664.826	121.246	2.455	2.84e-32	5.15e-30	FAM167A
ENSCHIG00000020288	213.093	38.8759	2.4545	1.08e-20	7.35e-19	ZNF367
ENSCHIG00000012498	5755.84	1051.5	2.4526	1.01e-39	3.04e-37	TOP2A
ENSCHIG00000013698	27.6811	5.07482	2.4475	2.83e-06	3.38e-05	ZDHHC23
ENSCHIG00000021676	301.092	55.4463	2.441	2.86e-25	2.79e-23	BARD1
ENSCHIG00000007285	118.115	21.7954	2.4381	7.43e-17	3.72e-15
ENSCHIG00000026427	2465.77	456.383	2.4337	1.25e-37	3.34e-35	NFKBIZ
ENSCHIG00000007453	15.1882	2.83209	2.423	0.00052087	0.0031916
ENSCHIG00000019535	1058.49	197.484	2.4222	5.38e-34	1.15e-31	KIF14
ENSCHIG00000019230	599.073	111.869	2.4209	5.43e-31	8.6e-29	ADAM8
ENSCHIG00000024298	764.344	143.434	2.4138	1.1e-31	1.86e-29	AKAP6
ENSCHIG00000026016	10.7832	2.03015	2.4091	0.0045866	0.019356
ENSCHIG00000023028	1097.09	209.035	2.3919	1.11e-33	2.3e-31	PPP1R3C
ENSCHIG00000010159	494.649	94.4459	2.3888	7.68e-29	1.08e-26
ENSCHIG00000016591	9.00651	1.72296	2.3861	0.0073602	0.028385
ENSCHIG00000015752	465.972	89.1467	2.386	2.46e-28	3.38e-26	CEP55
ENSCHIG00000026372	1387.99	266.055	2.3832	6.17e-35	1.4e-32	IQGAP3
ENSCHIG00000025720	171.14	32.8377	2.3818	2.12e-07	3.22e-06	FOXN2
ENSCHIG00000024364	9.57597	1.84067	2.3792	0.0063863	0.025274
ENSCHIG00000026173	91.0464	17.5258	2.3771	2.17e-13	7.62e-12	EAF2
ENSCHIG00000018580	812.772	156.523	2.3765	9.68e-32	1.65e-29	CDCA2
ENSCHIG00000011604	257.781	49.8181	2.3714	1.31e-22	1.05e-20	CDK6
ENSCHIG00000026610	796.967	154.254	2.3692	1.46e-31	2.43e-29	KANK4
ENSCHIG00000006118	8.95791	1.73451	2.3686	0.0089351	0.03316	TKTL1
ENSCHIG00000017824	2793.25	541.178	2.3678	3.57e-24	3.23e-22	NEDD4
ENSCHIG00000026796	59.8211	11.6262	2.3633	8.78e-10	1.95e-08	ARL5B
ENSCHIG00000019857	24.4722	4.75608	2.3633	2.23e-05	0.00021122	REL
ENSCHIG00000018460	25.6106	4.9915	2.3592	1.08e-05	0.00011087	RASGRP2
ENSCHIG00000009367	2483.94	485.652	2.3546	2.42e-35	5.66e-33	OSMR
ENSCHIG00000011906	997.465	195.717	2.3495	3.3e-32	5.82e-30	PCDH17
ENSCHIG00000004655	103.107	20.3012	2.3445	5.3e-09	1.06e-07	RF00001
ENSCHIG00000015761	13.7333	2.71438	2.339	0.0010089	0.0055712	MEOX1
ENSCHIG00000023178	225.236	44.7345	2.332	1.26e-14	5.03e-13	FSD1L
ENSCHIG00000010109	814.152	162.04	2.3289	5.44e-31	8.6e-29	TTK
ENSCHIG00000013841	456.358	90.8729	2.3282	8.74e-27	1e-24	POLQ
ENSCHIG00000012539	1310.75	261.808	2.3238	1.99e-15	8.6e-14	LNPEP
ENSCHIG00000012950	457.378	92.0503	2.3129	2.35e-26	2.59e-24	ESCO2
ENSCHIG00000005552	27.4839	5.54702	2.3088	1.87e-05	0.00018065
ENSCHIG00000026325	295.829	60.0576	2.3003	3.17e-07	4.66e-06
ENSCHIG00000020706	1555.54	316.589	2.2967	3.6e-33	6.95e-31	HJURP
ENSCHIG00000001165	1691.14	344.376	2.2959	1.92e-32	3.5e-30	SLC38A1
ENSCHIG00000011834	535.99	109.308	2.2938	2.43e-27	3.05e-25	MASTL
ENSCHIG00000011540	87.4466	17.9248	2.2864	4.58e-13	1.55e-11	RASL12
ENSCHIG00000024674	54.2497	11.1301	2.2852	3.58e-09	7.37e-08	ADGRF1
ENSCHIG00000008902	20.9093	4.29653	2.2829	0.00012095	0.0009056	RF00567
ENSCHIG00000023344	13.3128	2.73803	2.2816	0.0026221	0.012211	KIF26A
ENSCHIG00000000494	64.6053	13.3241	2.2776	3.75e-10	8.95e-09	CCSAP
ENSCHIG00000023010	26.3173	5.42876	2.2773	1.41e-05	0.00014045	PITPNC1
ENSCHIG00000009443	2250.46	465.226	2.2742	3.43e-33	6.68e-31	FAM122B
ENSCHIG00000023407	259.869	53.7907	2.2724	9.7e-22	7.2e-20	E2F8
ENSCHIG00000022130	35.4138	7.35193	2.2681	9.46e-07	1.26e-05	DNASE1L3
ENSCHIG00000007174	11.5723	2.40774	2.2649	0.0049309	0.02047
ENSCHIG00000020803	1274.65	266.306	2.2589	6.83e-31	1.07e-28	DIAPH3
ENSCHIG00000010643	1267.67	265.112	2.2575	3.06e-31	4.99e-29	GREM1
ENSCHIG00000009915	277.271	58.2294	2.2515	8.91e-22	6.66e-20	IL18R1
ENSCHIG00000000612	463.737	97.6254	2.248	3.17e-26	3.42e-24
ENSCHIG00000025989	59.743	12.5797	2.2477	1.04e-09	2.29e-08	MPP3
ENSCHIG00000025161	130.958	27.602	2.2463	1.36e-15	6.07e-14	SEMA6B
ENSCHIG00000020560	35.9867	7.62529	2.2386	1.4e-06	1.79e-05	TMEM170B
ENSCHIG00000002121	9.73252	2.06535	2.2364	0.0096393	0.03522	RF00026
ENSCHIG00000020292	250.801	53.2588	2.2355	1.47e-20	9.88e-19	NR4A3
ENSCHIG00000000921	780.637	165.795	2.2353	1.4e-09	3.02e-08	NBEAL1
ENSCHIG00000022720	499.535	106.724	2.2267	1e-25	1.03e-23	CCNE2
ENSCHIG00000021547	924.926	197.69	2.2261	1.13e-13	4.08e-12	LPP
ENSCHIG00000022589	10097.3	2158.39	2.2259	6.59e-34	1.39e-31	KIAA1217
ENSCHIG00000004066	11.5868	2.47815	2.2251	0.013142	0.045276	SUSD1
ENSCHIG00000025870	963.748	206.812	2.2203	8.98e-16	4.06e-14	TMEM245
ENSCHIG00000026791	43.0874	9.26383	2.2176	1.2e-07	1.92e-06	GSDME
ENSCHIG00000002071	235.692	50.6945	2.217	4.92e-10	1.15e-08	CHML
ENSCHIG00000003311	11.0905	2.39564	2.2108	0.0053852	0.022018	RF00619
ENSCHIG00000024659	21.2137	4.59025	2.2084	7.89e-05	0.00063002	PAG-8
ENSCHIG00000012393	2082.94	451.107	2.2071	2.48e-31	4.08e-29	HK2
ENSCHIG00000015686	357.82	77.6019	2.2051	1.15e-17	6.12e-16	PPM1K
ENSCHIG00000012389	230.415	50.0362	2.2032	1.17e-19	7.25e-18	ITPKA
ENSCHIG00000027066	3023.23	657.093	2.2019	5.49e-32	9.53e-30	SOCS2
ENSCHIG00000026125	2111.22	459.532	2.1998	4.58e-31	7.34e-29	CDCP1
ENSCHIG00000023152	51.4522	11.2343	2.1953	4.29e-07	6.13e-06
ENSCHIG00000026268	302.242	66.0362	2.1944	6.37e-22	4.8e-20	TMEM51
ENSCHIG00000020838	78.8872	17.3124	2.188	1.93e-11	5.4e-10
ENSCHIG00000025146	1281.07	281.322	2.1871	1.21e-29	1.78e-27	PRR11
ENSCHIG00000021186	797.695	175.231	2.1866	7.1e-28	9.25e-26	HIPK2
ENSCHIG00000023697	699.568	153.904	2.1844	1.11e-26	1.25e-24	MIS18BP1
ENSCHIG00000016940	545.958	120.151	2.1839	2.16e-25	2.14e-23	ATAD5
ENSCHIG00000005917	51.5569	11.3649	2.1816	1.86e-08	3.42e-07	ARMC4
ENSCHIG00000024596	11115.1	2451.14	2.181	5.59e-33	1.04e-30	DDAH1
ENSCHIG00000010569	296.758	65.7785	2.1736	2.45e-21	1.77e-19	CDKN3
ENSCHIG00000026661	376.604	83.4919	2.1733	2.98e-23	2.55e-21
ENSCHIG00000014123	514.308	114.199	2.1711	2.53e-25	2.48e-23	RAD51AP1
ENSCHIG00000014781	91.0044	20.2071	2.1711	7.04e-11	1.85e-09	SYDE2
ENSCHIG00000014624	49.3135	11.0225	2.1615	3.9e-08	6.83e-07
ENSCHIG00000014349	31.5027	7.04748	2.1603	0.00040244	0.0025592	LIFR
ENSCHIG00000018841	228.221	51.1742	2.1569	2.59e-18	1.44e-16	KCNJ3
ENSCHIG00000012250	40.9504	9.18242	2.1569	5e-07	7.03e-06	KCTD12
ENSCHIG00000012476	2788.75	625.564	2.1564	7.94e-31	1.23e-28	CENPF
ENSCHIG00000000437	224.03	50.2986	2.1551	1.29e-18	7.31e-17	ANK3
ENSCHIG00000014248	151.655	34.0835	2.1536	8.93e-16	4.05e-14
ENSCHIG00000021801	11.7587	2.64398	2.1529	0.0049516	0.020537
ENSCHIG00000015039	329.895	74.2487	2.1516	4.78e-22	3.64e-20	REM1
ENSCHIG00000011558	1078.95	242.933	2.151	3.55e-28	4.75e-26	CKAP2L
ENSCHIG00000020066	16.4137	3.7058	2.147	0.00086031	0.0048682	FAM133A
ENSCHIG00000000920	4200.52	948.531	2.1468	1.11e-30	1.71e-28	NAV2
ENSCHIG00000004020	19.492	4.40214	2.1466	0.00028708	0.0019174	RRH
ENSCHIG00000021112	17.0106	3.84716	2.1446	0.00090223	0.0050682	SAPCD2
ENSCHIG00000013739	315.924	71.6943	2.1396	3.06e-21	2.19e-19	SGO1
ENSCHIG00000003841	515.829	117.187	2.1381	1.34e-24	1.23e-22
ENSCHIG00000023725	33.0774	7.51776	2.1375	3.47e-06	4.04e-05	AP1S3
ENSCHIG00000014359	350.753	79.7792	2.1364	4.1e-22	3.14e-20	MCM8
ENSCHIG00000018306	725.99	165.735	2.1311	3.71e-26	3.94e-24	STIL
ENSCHIG00000009694	2208.22	504.312	2.1305	6.44e-30	9.66e-28
ENSCHIG00000015087	12.4485	2.84419	2.1299	0.0029937	0.013612
ENSCHIG00000003010	11.4036	2.60877	2.128	0.007947	0.030124	RF02271
ENSCHIG00000027047	90.8651	20.7932	2.1276	1.45e-11	4.12e-10	ALKAL1
ENSCHIG00000011991	346.546	79.5377	2.1233	6.62e-21	4.6e-19	CNST
ENSCHIG00000017641	947136	217479	2.1227	1.29e-31	2.17e-29	THBS1
ENSCHIG00000016580	78.5611	18.045	2.1222	1.36e-10	3.43e-09	MSI2
ENSCHIG00000002572	1766.85	406.479	2.1199	3.11e-29	4.44e-27	PRC1
ENSCHIG00000012226	391.783	90.1959	2.1189	1.62e-22	1.29e-20	KIF5C
ENSCHIG00000013210	670.785	154.494	2.1183	8.94e-26	9.32e-24	KIF15
ENSCHIG00000014049	1438.97	332.236	2.1148	4.86e-28	6.46e-26	PAWR
ENSCHIG00000026924	26.2542	6.06542	2.1139	2.71e-05	0.00024984
ENSCHIG00000017696	11.9514	2.76168	2.1136	0.0046904	0.019695	CREB5
ENSCHIG00000027269	64019	14795.7	2.1133	4.61e-32	8.07e-30	CCN1
ENSCHIG00000018956	158.966	36.7971	2.1111	1.52e-15	6.7e-14	DNA2
ENSCHIG00000026191	534.208	124.095	2.106	1.18e-23	1.04e-21	CERS6
ENSCHIG00000010808	1607.4	375.006	2.0997	3.46e-28	4.65e-26	KNTC1
ENSCHIG00000000297	25.1615	5.88886	2.0952	4.49e-05	0.00038698
ENSCHIG00000019259	2774.79	649.718	2.0945	1.69e-29	2.46e-27
ENSCHIG00000025057	606.034	142.179	2.0917	8.78e-25	8.25e-23	MAD2L1
ENSCHIG00000008319	53.4905	12.5681	2.0895	1.57e-08	2.94e-07
ENSCHIG00000023835	720.35	169.28	2.0893	3.82e-25	3.67e-23	PTGER4
ENSCHIG00000007435	25.5831	6.05387	2.0793	4.8e-05	0.00040853	FGF11
ENSCHIG00000018049	1276.06	302.206	2.0781	3.02e-27	3.71e-25	CENPE
ENSCHIG00000013032	479.258	113.738	2.0751	2.97e-23	2.55e-21	CENPN
ENSCHIG00000026842	68.5678	16.2846	2.074	6.04e-10	1.38e-08	GRIA3
ENSCHIG00000009157	308.77	73.3329	2.074	4.63e-20	2.99e-18	NEIL3
ENSCHIG00000004458	10.7798	2.56065	2.0737	0.0082548	0.03111
ENSCHIG00000019616	1669.67	397.317	2.0712	2.23e-28	3.08e-26	LEP
ENSCHIG00000018068	961.434	229.173	2.0687	1.6e-25	1.6e-23	SORBS2
ENSCHIG00000011982	1214.04	289.993	2.0657	7.95e-27	9.27e-25	BUB1
ENSCHIG00000001851	1503.6	359.238	2.0654	1.27e-27	1.63e-25	KIF23
ENSCHIG00000016855	1427.6	342.274	2.0604	2.53e-27	3.16e-25	FST
ENSCHIG00000019534	207.499	49.7592	2.0601	1.88e-16	9.11e-15
ENSCHIG00000025357	42.1062	10.1029	2.0593	1.15e-06	1.49e-05	CEP85L
ENSCHIG00000009709	14824.2	3564.77	2.0561	1.25e-30	1.92e-28
ENSCHIG00000010204	445.236	107.144	2.055	1.08e-21	7.96e-20	TMEM65
ENSCHIG00000013915	3863.14	931.387	2.0523	5.93e-29	8.41e-27	ZNF395
ENSCHIG00000027035	113.907	27.4843	2.0512	7.37e-13	2.44e-11	ACVRL1
ENSCHIG00000011798	48.5918	11.7541	2.0476	1.38e-07	2.19e-06
ENSCHIG00000012350	1939.8	469.379	2.0471	1.14e-27	1.48e-25	KIF20B
ENSCHIG00000011918	78.3866	18.9767	2.0464	2.43e-10	5.93e-09
ENSCHIG00000015856	28.41	6.89184	2.0434	3.11e-05	0.00028133
ENSCHIG00000009940	39.986	9.72393	2.0399	1.16e-06	1.51e-05
ENSCHIG00000006200	269.339	65.5035	2.0398	1.68e-14	6.62e-13	DGKH
ENSCHIG00000021206	1751.48	426.837	2.0368	8.47e-27	9.76e-25	MYOCD
ENSCHIG00000025775	390.211	95.2382	2.0346	1.51e-20	1.01e-18	RORA
ENSCHIG00000026984	394.857	96.4845	2.033	2.6e-05	0.00024132	LMBRD2
ENSCHIG00000012642	493.73	120.861	2.0304	1.72e-13	6.09e-12	ABL2
ENSCHIG00000019785	1456.57	356.683	2.0299	1.38e-26	1.55e-24	TNFSF4
ENSCHIG00000016810	50.7105	12.4383	2.0275	1.18e-07	1.89e-06	GRIK1
ENSCHIG00000012563	14.0629	3.45802	2.0239	0.0039306	0.017089	CYBB
ENSCHIG00000013838	45.0273	11.0943	2.021	9.84e-07	1.3e-05	TAS2R40
ENSCHIG00000001826	966.638	238.565	2.0186	2.91e-25	2.83e-23	FANCI
ENSCHIG00000017688	1077.47	266.1	2.0176	9.83e-26	1.01e-23	DLGAP5
ENSCHIG00000019614	1692.7	418.074	2.0175	6.75e-27	8e-25	LDLR
ENSCHIG00000017886	374.314	92.4523	2.0175	2.94e-20	1.93e-18	MAP3K8
ENSCHIG00000019370	532.184	131.543	2.0164	4.28e-22	3.27e-20	MMS22L
ENSCHIG00000014747	691.906	171.797	2.0099	6.44e-24	5.73e-22	FGG
ENSCHIG00000005401	1511.3	375.258	2.0098	1.44e-25	1.45e-23	SMC2
ENSCHIG00000015300	931.332	231.441	2.0086	5.49e-08	9.32e-07	TEAD1
ENSCHIG00000018130	576.841	143.363	2.0085	9.63e-23	7.9e-21	DTL
ENSCHIG00000000484	190.293	47.3402	2.0071	8.49e-13	2.79e-11	JAZF1
ENSCHIG00000002786	20.8225	5.18098	2.0068	0.00035866	0.0023219	GPR84
ENSCHIG00000016367	4741.26	1181.41	2.0048	2.73e-28	3.72e-26
ENSCHIG00000026117	23101.5	5756.64	2.0047	5.08e-28	6.71e-26	VCAN
ENSCHIG00000025581	1200.17	300.767	1.9965	6.23e-25	5.96e-23	ECT2
ENSCHIG00000013001	329.963	82.8167	1.9943	1e-19	6.21e-18	EXO1
ENSCHIG00000015414	477.264	119.853	1.9935	1.26e-17	6.68e-16	CIP2A
ENSCHIG00000022200	210.867	52.9676	1.9932	7.15e-16	3.27e-14	C18orf54
ENSCHIG00000006533	63.4938	15.9565	1.9925	1.59e-08	2.98e-07
ENSCHIG00000016240	50.775	12.7928	1.9888	1.8e-07	2.79e-06	CSPG5
ENSCHIG00000008623	21.418	5.40566	1.9863	0.00036197	0.0023419	IKZF2
ENSCHIG00000019078	254.068	64.1512	1.9857	8.77e-08	1.44e-06	UHMK1
ENSCHIG00000026423	1999.04	505.001	1.9849	2.43e-26	2.65e-24	FANCD2
ENSCHIG00000022043	43.3357	10.9513	1.9845	3.6e-05	0.00032084
ENSCHIG00000011710	7913.75	2003.45	1.9819	6.32e-27	7.56e-25	CLIC4
ENSCHIG00000008650	22.1585	5.61824	1.9797	0.0092357	0.034055	RF00056
ENSCHIG00000009967	470.942	119.59	1.9775	2.76e-21	1.97e-19	ERCC6L
ENSCHIG00000025930	765.136	194.357	1.977	3.46e-11	9.45e-10	RAPH1
ENSCHIG00000003005	218.922	55.6349	1.9764	2.91e-16	1.39e-14	LIN9
ENSCHIG00000003641	198.325	50.4133	1.976	8.83e-13	2.9e-11	BAIAP2L1
ENSCHIG00000016957	12.2708	3.12718	1.9723	0.0087264	0.032546	CCDC88C
ENSCHIG00000007655	56.3925	14.3741	1.972	3.57e-08	6.31e-07
ENSCHIG00000023298	927.935	236.82	1.9702	9.25e-24	8.17e-22	PLK4
ENSCHIG00000010676	2405.6	615.208	1.9673	9.59e-26	9.95e-24	C21orf91
ENSCHIG00000011630	49.9263	12.7683	1.9672	2.72e-07	4.04e-06	MYRFL
ENSCHIG00000016057	1981.39	506.837	1.9669	4.62e-26	4.89e-24	BUB1B
ENSCHIG00000013526	2410.49	617.009	1.966	5.18e-23	4.37e-21	SORBS1
ENSCHIG00000011904	22.8883	5.87731	1.9614	0.00024843	0.001694	LRMDA
ENSCHIG00000017710	1073.51	275.674	1.9613	2.33e-24	2.12e-22	KIF4A
ENSCHIG00000011930	103.655	26.6345	1.9604	1.25e-11	3.6e-10	CAMK4
ENSCHIG00000009471	1544.76	397.272	1.9592	1.06e-15	4.78e-14	ZDHHC17
ENSCHIG00000005670	19.244	4.96921	1.9533	0.0089129	0.033099
ENSCHIG00000006700	3453.88	892.2	1.9528	1.11e-25	1.14e-23	ATP11B
ENSCHIG00000012843	3554.51	918.391	1.9525	2.47e-26	2.68e-24	NR4A2
ENSCHIG00000023649	492.592	127.749	1.9471	5.61e-17	2.83e-15
ENSCHIG00000020902	16.5202	4.28443	1.9471	0.0041099	0.017714	ELMO1
ENSCHIG00000024174	842.948	218.619	1.947	2.62e-20	1.73e-18	TUB
ENSCHIG00000000360	1215.15	315.207	1.9468	1.25e-24	1.17e-22	NDC80
ENSCHIG00000025127	20.9941	5.45241	1.945	0.00051841	0.0031803	KCNMA1
ENSCHIG00000016217	4080.93	1059.94	1.9449	1.26e-25	1.28e-23	WWC2
ENSCHIG00000016866	28398.7	7380.56	1.944	1e-26	1.14e-24	EPAS1
ENSCHIG00000017512	6515.7	1697.26	1.9407	1.65e-26	1.84e-24	ITGA8
ENSCHIG00000025398	165.314	43.0715	1.9404	1.4e-12	4.51e-11
ENSCHIG00000008343	993.389	259.151	1.9386	1.03e-22	8.45e-21	MINDY2
ENSCHIG00000012613	18.9346	4.94556	1.9368	0.0013192	0.0069431	ARHGEF26
ENSCHIG00000020441	186.308	48.6647	1.9367	1.59e-08	2.97e-07	FAM199X
ENSCHIG00000023432	2757.74	720.394	1.9366	3.6e-26	3.85e-24	KIF20A
ENSCHIG00000015488	2002.51	523.354	1.936	3.54e-25	3.42e-23	FRMD4B
ENSCHIG00000022907	601.069	157.251	1.9345	3.3e-22	2.55e-20	AURKB
ENSCHIG00000023632	912.318	239.211	1.9313	6.99e-23	5.88e-21	CIT
ENSCHIG00000023418	25.8326	6.78623	1.9285	0.00010859	0.00082763	GIPC2
ENSCHIG00000011554	946.412	249.83	1.9215	8.29e-23	6.86e-21	GPD1L
ENSCHIG00000026507	93.6799	24.7457	1.9206	9.91e-11	2.55e-09
ENSCHIG00000015046	11.063	2.92751	1.918	0.012706	0.044025	FAM111B
ENSCHIG00000013061	262.34	69.6147	1.914	1.28e-16	6.31e-15	CENPL
ENSCHIG00000008710	111.89	29.7862	1.9094	2.94e-11	8.09e-10	MIS18A
ENSCHIG00000015516	95.6927	25.527	1.9064	4.1e-10	9.74e-09	MGAT4A
ENSCHIG00000016273	1619.25	433.083	1.9026	1.33e-24	1.23e-22
ENSCHIG00000011391	208.303	55.7413	1.9019	6.8e-15	2.81e-13	RP2
ENSCHIG00000012179	246.183	65.9273	1.9008	1.36e-11	3.88e-10	ETV1
ENSCHIG00000016123	6467.67	1732.23	1.9006	2.05e-16	9.88e-15	CPD
ENSCHIG00000010402	1386.06	371.721	1.8987	3.94e-24	3.54e-22
ENSCHIG00000005603	10.6869	2.86729	1.8981	0.013415	0.046045
ENSCHIG00000025444	547.29	147.228	1.8943	1.21e-20	8.2e-19	ARHGEF39
ENSCHIG00000011308	18.3441	4.94474	1.8913	0.0011945	0.0063836	GPR3
ENSCHIG00000013911	50.3363	13.5813	1.89	4.72e-05	0.00040406	PPP1R14A
ENSCHIG00000009144	436.826	117.918	1.8893	1.89e-14	7.41e-13	RBMS3
ENSCHIG00000026682	343.449	92.8415	1.8873	1.32e-17	6.98e-16	FBXO5
ENSCHIG00000017068	12125.2	3281.58	1.8855	1.54e-25	1.55e-23	ANLN
ENSCHIG00000026575	214.524	58.0965	1.8846	6.64e-06	7.19e-05	KRAS
ENSCHIG00000024773	4167.44	1128.81	1.8844	5.93e-08	1.01e-06	ATP13A3
ENSCHIG00000025230	522.995	141.857	1.8824	4.25e-12	1.29e-10	IRAK3
ENSCHIG00000024453	594.043	161.646	1.8777	5.84e-21	4.09e-19	AURKA
ENSCHIG00000001374	1213.56	330.408	1.8769	1.52e-15	6.71e-14
ENSCHIG00000022845	12.9543	3.52842	1.8763	0.0054281	0.022155	TAC1
ENSCHIG00000011065	12.9963	3.53998	1.8763	0.0063485	0.025169
ENSCHIG00000010524	48.3707	13.1825	1.8755	8.45e-07	1.14e-05
ENSCHIG00000009076	684.358	187.056	1.8713	9.58e-08	1.56e-06	MIGA1
ENSCHIG00000021854	1678.88	459.061	1.8707	5.49e-12	1.64e-10	GFPT1
ENSCHIG00000018054	1547.11	423.089	1.8705	6.61e-16	3.04e-14	GPD2
ENSCHIG00000002772	321.807	88.0623	1.8696	2.96e-17	1.52e-15	KIF18A
ENSCHIG00000011344	18.8412	5.15678	1.8693	0.0012985	0.0068463
ENSCHIG00000021369	161.08	44.1116	1.8685	2.42e-13	8.42e-12	KLHL38
ENSCHIG00000010137	893.216	244.648	1.8683	2.18e-20	1.45e-18	RBL1
ENSCHIG00000020945	10.2109	2.79689	1.8682	0.014585	0.049267
ENSCHIG00000015621	97.0573	26.6381	1.8653	6.9e-10	1.57e-08	ERI2
ENSCHIG00000010302	6367.23	1750.34	1.863	3.63e-14	1.37e-12	SLC38A2
ENSCHIG00000013642	3695.05	1017.86	1.8601	9.69e-22	7.2e-20	USP53
ENSCHIG00000008821	109.312	30.1869	1.8565	6.36e-11	1.69e-09
ENSCHIG00000022769	3051.93	843.712	1.8549	4.44e-24	3.97e-22	NOS2
ENSCHIG00000012161	905.745	250.92	1.8519	2.17e-21	1.57e-19	PDK1
ENSCHIG00000023816	6594.86	1829.84	1.8496	8.47e-25	8.03e-23
ENSCHIG00000016792	881.714	244.897	1.8481	1.05e-20	7.17e-19	RUNX1
ENSCHIG00000021036	503.652	139.973	1.8473	2.6e-19	1.53e-17	KIF18B
ENSCHIG00000007660	408.684	113.58	1.8473	6.4e-09	1.26e-07	USP37
ENSCHIG00000002573	605.437	168.471	1.8455	7.38e-10	1.67e-08	RASA2
ENSCHIG00000019911	37.2579	10.3727	1.8448	6.32e-06	6.88e-05	NPAS4
ENSCHIG00000012255	547.74	152.936	1.8406	5.89e-15	2.45e-13	NAV3
ENSCHIG00000024676	169.291	47.2855	1.84	2.12e-13	7.47e-12	CDC25C
ENSCHIG00000007935	969.796	271.281	1.8379	1.16e-21	8.53e-20	NUSAP1
ENSCHIG00000002946	313.75	87.9086	1.8355	9.13e-17	4.54e-15
ENSCHIG00000020626	735.15	206.337	1.833	1.06e-18	6.01e-17	SGPP1
ENSCHIG00000017692	15.405	4.33037	1.8308	0.0030084	0.013655	CFAP221
ENSCHIG00000010978	233.593	65.7813	1.8282	8.48e-15	3.45e-13	SERPINB5
ENSCHIG00000026166	566.763	159.69	1.8275	1.26e-19	7.7e-18	MELK
ENSCHIG00000021918	2821.5	795.785	1.826	7.27e-23	6.07e-21	ATAD2
ENSCHIG00000009664	1534.56	434	1.8221	3.7e-22	2.84e-20	NR4A1
ENSCHIG00000016265	77.0938	21.8129	1.8214	0.00039647	0.0025271	SCAI
ENSCHIG00000008369	46.7728	13.2523	1.8194	2.39e-06	2.89e-05	TMEM139
ENSCHIG00000008916	3965.71	1125.38	1.8172	3.37e-23	2.87e-21	HTR1B
ENSCHIG00000000510	23.3941	6.64405	1.816	0.00040917	0.0025965	MAP2
ENSCHIG00000014322	14.113	4.01163	1.8148	0.0043602	0.018589	ACP5
ENSCHIG00000011694	653.437	185.768	1.8145	1.67e-19	1.01e-17	EXOC6
ENSCHIG00000024179	24.9337	7.09205	1.8138	0.00037842	0.0024332
ENSCHIG00000007676	1832.51	521.688	1.8126	3.23e-22	2.51e-20	PLS1
ENSCHIG00000022890	908.391	258.837	1.8113	7.75e-21	5.37e-19	FOSL1
ENSCHIG00000020399	97.9503	27.9328	1.8101	6.54e-07	8.99e-06	FGD6
ENSCHIG00000012519	583.437	166.447	1.8095	2.53e-07	3.79e-06	LIN7C
ENSCHIG00000009433	1007.3	287.529	1.8087	3.49e-21	2.48e-19	NEK2
ENSCHIG00000015613	29143	8325.29	1.8076	2.14e-23	1.88e-21	HIF1A
ENSCHIG00000016483	347.544	99.3669	1.8064	1.28e-09	2.78e-08	FAM126B
ENSCHIG00000004635	101.98	29.163	1.8061	9.03e-10	2e-08
ENSCHIG00000025977	43.4497	12.4287	1.8057	7.75e-05	0.00062089
ENSCHIG00000019208	475.614	136.222	1.8038	3.94e-06	4.52e-05	TET3
ENSCHIG00000010450	56.2784	16.1309	1.8028	2.89e-05	0.00026346	HHAT
ENSCHIG00000012621	3464.52	994.37	1.8008	2.94e-23	2.53e-21	SLC16A3
ENSCHIG00000014799	229.312	65.836	1.8004	6.85e-15	2.83e-13
ENSCHIG00000026328	141.014	40.5155	1.7993	1.19e-11	3.45e-10	SYNPR
ENSCHIG00000015966	497.621	142.982	1.7992	1.64e-07	2.57e-06	PRKAB2
ENSCHIG00000020759	210.803	60.5791	1.799	7.74e-14	2.83e-12	SPC25
ENSCHIG00000016420	515.771	148.265	1.7986	4.55e-05	0.00039141	ATP7A
ENSCHIG00000009512	13.9448	4.01299	1.797	0.0084626	0.031744	MIR365A
ENSCHIG00000012540	278.069	80.0596	1.7963	6.6e-07	9.05e-06	ZC3HAV1L
ENSCHIG00000011975	232.459	66.9336	1.7962	0.00012404	0.00092541
ENSCHIG00000007626	59.2401	17.0764	1.7946	3.15e-07	4.64e-06	CDH4
ENSCHIG00000012119	92.8888	26.8127	1.7926	1.57e-09	3.38e-08	WASF1
ENSCHIG00000024296	307.813	88.9295	1.7913	2.46e-16	1.18e-14	CD40
ENSCHIG00000023992	104.184	30.134	1.7897	9.39e-06	9.77e-05	DGKE
ENSCHIG00000010789	939.132	271.951	1.788	4.92e-20	3.16e-18	PTPRJ
ENSCHIG00000024351	11420.9	3309.12	1.7872	2.72e-23	2.35e-21	LTBP1
ENSCHIG00000024365	691.359	200.423	1.7864	6.31e-20	3.96e-18	RASL11B
ENSCHIG00000019740	522.63	151.646	1.7851	3.02e-06	3.57e-05	N4BP2
ENSCHIG00000001025	27.8535	8.09639	1.7825	0.0002165	0.0015018
ENSCHIG00000020118	437.535	127.357	1.7805	7.66e-18	4.13e-16	RAD54L
ENSCHIG00000002096	4264.57	1241.42	1.7804	1.61e-22	1.29e-20	F2RL2
ENSCHIG00000009894	28.1585	8.2141	1.7774	0.00023716	0.0016257	GPR17
ENSCHIG00000011243	542.033	158.125	1.7773	8.17e-18	4.39e-16	SPRED1
ENSCHIG00000027002	1142.58	333.495	1.7766	1.57e-20	1.04e-18	UBASH3B
ENSCHIG00000014891	45.3251	13.2301	1.7765	5.98e-06	6.57e-05	PRTG
ENSCHIG00000024517	17.0072	4.98076	1.7717	0.0036006	0.015883	TRDC
ENSCHIG00000014357	18.2876	5.35836	1.771	0.0048887	0.020311
ENSCHIG00000018468	30.4309	8.92198	1.7701	0.00015048	0.001096	NUP210
ENSCHIG00000018588	1892.98	555.135	1.7697	1.18e-21	8.6e-20	UHRF1
ENSCHIG00000025477	127.755	37.4816	1.7691	1.18e-10	3e-09	KCTD8
ENSCHIG00000012265	192.288	56.4412	1.7684	9.45e-05	0.00073531	SLC26A2
ENSCHIG00000020858	61739.8	18126.2	1.7681	2.63e-23	2.29e-21	SERPINE1
ENSCHIG00000026375	2901.62	852.134	1.7677	3e-22	2.35e-20
ENSCHIG00000000210	893.159	262.306	1.7677	2.08e-19	1.25e-17	RHOBTB1
ENSCHIG00000022654	74.5255	21.89	1.7675	2.69e-08	4.86e-07	TTLL6
ENSCHIG00000016162	1042.54	306.303	1.7671	1.39e-20	9.4e-19
ENSCHIG00000011957	190.659	56.018	1.767	4.76e-08	8.18e-07	MAFF
ENSCHIG00000024066	165.924	48.8003	1.7656	3.54e-12	1.09e-10	MAP3K5
ENSCHIG00000026088	44.6439	13.1454	1.7639	3.73e-06	4.3e-05	OIP5
ENSCHIG00000013453	219.697	64.8366	1.7606	8.46e-14	3.08e-12
ENSCHIG00000015657	1009.46	298.221	1.7591	1.42e-19	8.66e-18	PGM2
ENSCHIG00000025979	132.472	39.1492	1.7586	6.91e-07	9.44e-06
ENSCHIG00000010675	823.161	243.767	1.7557	3.09e-11	8.49e-10	JMY
ENSCHIG00000017297	1028.62	304.886	1.7544	5.3e-20	3.38e-18	ITPK1
ENSCHIG00000017492	135.701	40.3634	1.7493	6.46e-11	1.71e-09	IPMK
ENSCHIG00000026713	27.3086	8.14315	1.7457	0.00026301	0.0017812	ABCC9
ENSCHIG00000015958	297.097	88.6791	1.7443	6.79e-15	2.81e-13	BRIP1
ENSCHIG00000014863	1270.41	379.301	1.7439	6.03e-20	3.82e-18	GUCY1A1
ENSCHIG00000011632	340.052	101.591	1.743	3.24e-05	0.00029188	ZBTB41
ENSCHIG00000014721	506.279	151.321	1.7423	5e-18	2.73e-16	CCNB2
ENSCHIG00000015757	188.239	56.2697	1.7421	1.03e-12	3.36e-11	NEMP1
ENSCHIG00000015413	27.9406	8.35491	1.7417	0.00013746	0.0010128	PELI2
ENSCHIG00000012464	64.1504	19.1899	1.7411	2.64e-07	3.94e-06	GRAMD1B
ENSCHIG00000010823	21.1723	6.33686	1.7403	0.0011553	0.0062134	MYO7B
ENSCHIG00000010918	24.3238	7.28098	1.7402	0.00046362	0.0028884
ENSCHIG00000025469	198.409	59.4059	1.7398	3.65e-13	1.24e-11	GPAT3
ENSCHIG00000014983	298.674	89.4831	1.7389	1.71e-15	7.46e-14
ENSCHIG00000016065	1136.1	340.61	1.7379	1.92e-08	3.53e-07	TMED5
ENSCHIG00000015281	34.0482	10.2437	1.7328	0.00010352	0.00079421	ZFP1
ENSCHIG00000022164	612.722	184.429	1.7322	1.6e-17	8.45e-16	MYEF2
ENSCHIG00000009129	45.7192	13.7721	1.731	8.03e-06	8.52e-05
ENSCHIG00000025605	951.998	287.14	1.7292	2.52e-19	1.5e-17	KIF22
ENSCHIG00000023309	743.266	225.348	1.7217	2.29e-18	1.28e-16	CLSPN
ENSCHIG00000007109	35.9751	10.9156	1.7206	4.14e-05	0.00036021	KLHL23
ENSCHIG00000025899	21.2354	6.44329	1.7206	0.0015057	0.0077427	TLR2
ENSCHIG00000012325	1566.23	476.633	1.7163	1.6e-19	9.78e-18	KLF6
ENSCHIG00000026742	892.899	271.799	1.716	2.96e-19	1.74e-17	CDCA8
ENSCHIG00000023859	222.929	67.8785	1.7156	3.3e-13	1.13e-11	POLE2
ENSCHIG00000026340	80.8262	24.6195	1.715	6.35e-08	1.07e-06	MSH4
ENSCHIG00000022646	25.4839	7.76473	1.7146	0.00044347	0.0027811	KCNC4
ENSCHIG00000024928	734.015	223.639	1.7146	8.77e-18	4.7e-16	LIN54
ENSCHIG00000012016	2907.12	886.679	1.7131	2.38e-20	1.58e-18	TBX18
ENSCHIG00000019789	87.1298	26.6015	1.7117	2.68e-08	4.85e-07	INPP4B
ENSCHIG00000022209	3047	930.481	1.7113	8.79e-21	6.05e-19	S1PR3
ENSCHIG00000026182	150.206	45.9712	1.7081	2.2e-08	4.03e-07	KIAA1841
ENSCHIG00000015677	1602.49	490.59	1.7077	3.81e-09	7.78e-08	SLC4A7
ENSCHIG00000017645	16.0288	4.90899	1.7072	0.0056283	0.02278	CNTN2
ENSCHIG00000020744	167370	51362.3	1.7043	1.27e-21	9.25e-20	TNC
ENSCHIG00000020264	50.6564	15.5647	1.7025	1.56e-06	1.96e-05	RHBDL2
ENSCHIG00000004944	87.5664	26.9216	1.7016	3.27e-05	0.00029432	RF01880
ENSCHIG00000015107	185.987	57.1981	1.7012	2.43e-12	7.61e-11	TRAIP
ENSCHIG00000021429	42.4925	13.0763	1.7003	2.34e-05	0.00022027	ZDHHC21
ENSCHIG00000018981	24.4231	7.51694	1.7	0.00044564	0.0027931
ENSCHIG00000018655	198.856	61.3931	1.6956	2.36e-12	7.4e-11	FAM13C
ENSCHIG00000012195	82.7402	25.5625	1.6946	2.93e-08	5.25e-07	PRKG1
ENSCHIG00000018318	3406.61	1054.62	1.6916	6.94e-20	4.33e-18	ITPR1
ENSCHIG00000027086	868.43	268.948	1.6911	1.22e-13	4.39e-12	CD302
ENSCHIG00000019128	412.066	127.817	1.6888	3.34e-05	0.00029943	ELK4
ENSCHIG00000001452	1466	455.124	1.6876	9.98e-05	0.0007711	IRS2
ENSCHIG00000000139	6989.86	2170.32	1.6874	4.86e-21	3.42e-19	SRGN
ENSCHIG00000025384	533.852	165.836	1.6867	6.32e-17	3.18e-15	FOS
ENSCHIG00000014127	1634.5	508.351	1.685	6.95e-20	4.33e-18	IER3
ENSCHIG00000013587	35.197	10.9854	1.6799	4.72e-05	0.00040417	SNTN
ENSCHIG00000022256	691.861	215.979	1.6796	2.37e-13	8.29e-12	CKS2
ENSCHIG00000019091	208.338	65.0396	1.6795	2.39e-12	7.5e-11	MZT1
ENSCHIG00000022858	470.362	146.867	1.6793	8.35e-06	8.8e-05	RICTOR
ENSCHIG00000023368	1147.88	358.559	1.6787	1.54e-18	8.66e-17	PRDM1
ENSCHIG00000002989	13.8543	4.33173	1.6773	0.012706	0.044025	RF00026
ENSCHIG00000024382	153.055	47.9249	1.6752	7.21e-11	1.9e-09	C3orf49
ENSCHIG00000015625	399.539	125.172	1.6744	1.63e-05	0.00016006	USF3
ENSCHIG00000017304	124.244	38.9699	1.6727	6.43e-10	1.47e-08	GATM
ENSCHIG00000013727	764.489	240.15	1.6706	0.0019533	0.0096064	NFAT5
ENSCHIG00000026747	476.725	149.757	1.6705	5.94e-16	2.75e-14	RAD51
ENSCHIG00000013975	908.964	286.035	1.668	4.1e-06	4.68e-05	PHC3
ENSCHIG00000023965	1192.94	375.492	1.6677	3.42e-19	2e-17
ENSCHIG00000009547	952.587	300.673	1.6637	1.92e-15	8.35e-14	ZNF281
ENSCHIG00000005257	13.2579	4.18955	1.662	0.012327	0.042953	B3GALT2
ENSCHIG00000006759	120.721	38.1553	1.6617	9.88e-10	2.17e-08
ENSCHIG00000017356	23.1446	7.32883	1.659	0.0016384	0.0082944	PLCG2
ENSCHIG00000017792	264.728	83.922	1.6574	2.75e-13	9.51e-12	ARL6
ENSCHIG00000020079	1738.79	552.43	1.6542	2.29e-19	1.37e-17
ENSCHIG00000026731	35.7818	11.3765	1.6532	6e-05	0.00049711	CSF1R
ENSCHIG00000026428	253.179	80.567	1.6519	8.63e-05	0.00067972
ENSCHIG00000017508	194.955	62.0843	1.6508	3.55e-12	1.09e-10
ENSCHIG00000005433	120.263	38.3121	1.6503	1.5e-06	1.89e-05	RF00100
ENSCHIG00000008480	150.532	48.0355	1.6479	2.28e-10	5.59e-09	KBTBD6
ENSCHIG00000015150	189.802	60.5835	1.6475	4.25e-12	1.29e-10	BAMBI
ENSCHIG00000026740	1086.64	347.158	1.6462	5.51e-18	3.01e-16	BRCA1
ENSCHIG00000015574	1386.41	443.897	1.6431	2.18e-18	1.21e-16	FGF7
ENSCHIG00000022027	1320.56	423.015	1.6424	6.6e-18	3.56e-16	PELI1
ENSCHIG00000021344	571.861	183.249	1.6419	4.15e-14	1.55e-12	BRCA2
ENSCHIG00000026111	108.077	34.6382	1.6416	4.83e-09	9.73e-08	LRRC8B
ENSCHIG00000022588	218.492	70.0407	1.6413	1.13e-08	2.15e-07	MAF
ENSCHIG00000021734	722.306	231.545	1.6413	3.49e-17	1.79e-15	NUF2
ENSCHIG00000022138	214.744	68.8694	1.6407	5.89e-06	6.47e-05	GMFB
ENSCHIG00000005980	14.929	4.79128	1.6396	0.0075902	0.02911
ENSCHIG00000016600	304.184	97.6374	1.6394	1.42e-13	5.06e-12	ITPR2
ENSCHIG00000012687	368.745	118.369	1.6393	1.96e-14	7.61e-13	SLC24A5
ENSCHIG00000022954	641.16	205.898	1.6388	1.8e-16	8.73e-15	HERC6
ENSCHIG00000024484	223.549	71.8181	1.6382	7.83e-09	1.52e-07	SSPN
ENSCHIG00000008062	474.836	152.828	1.6355	1.59e-15	6.95e-14	TICRR
ENSCHIG00000008131	405.467	130.556	1.6349	0.00013398	0.00098935	CBL
ENSCHIG00000024022	237.729	76.5581	1.6347	0.0011037	0.0059955	UBN2
ENSCHIG00000025411	18.2121	5.86521	1.6346	0.0056324	0.022792	HSPA6
ENSCHIG00000007241	795.303	256.271	1.6338	3.57e-17	1.82e-15	POLE
ENSCHIG00000021941	8013.04	2582.61	1.6335	1.86e-19	1.12e-17	SACS
ENSCHIG00000019617	948.375	305.702	1.6333	1.67e-17	8.76e-16
ENSCHIG00000009143	23660.5	7630.6	1.6326	1.2e-20	8.12e-19	ACTG2
ENSCHIG00000016843	10401.7	3354.83	1.6325	6.32e-20	3.96e-18	BNIP3
ENSCHIG00000020514	195.141	62.9689	1.6318	4.76e-05	0.00040642	PCGF5
ENSCHIG00000009996	54.9338	17.7282	1.6316	5.46e-05	0.00045763
ENSCHIG00000027010	3290.3	1062.07	1.6313	3.73e-19	2.16e-17	SMURF2
ENSCHIG00000018032	1157.33	373.814	1.6304	1.84e-17	9.66e-16	IFNAR1
ENSCHIG00000021902	1342.05	433.556	1.6301	1.29e-18	7.31e-17	KIF2C
ENSCHIG00000010590	252.72	81.7002	1.6291	6.9e-13	2.3e-11	MTFR2
ENSCHIG00000018998	872.847	282.189	1.6291	3.66e-17	1.87e-15	PLXNA2
ENSCHIG00000013444	3230.46	1044.82	1.6285	7.68e-19	4.39e-17	PAPSS2
ENSCHIG00000013909	221.356	71.617	1.628	1.55e-09	3.33e-08	USP45
ENSCHIG00000004025	52.5034	17.0082	1.6262	8.8e-05	0.00069197
ENSCHIG00000012884	733.117	237.566	1.6257	4.78e-17	2.43e-15	KCNJ5
ENSCHIG00000012763	209.738	67.9915	1.6252	1.39e-11	3.94e-10	CACUL1
ENSCHIG00000009462	395.966	128.371	1.6251	2.37e-13	8.29e-12	LRRC8C
ENSCHIG00000026915	368.166	119.362	1.625	3.88e-14	1.45e-12
ENSCHIG00000015916	1122.38	363.945	1.6248	5.38e-08	9.17e-07	MAP3K20
ENSCHIG00000011036	817.076	265.614	1.6211	1.57e-05	0.00015502	GNB4
ENSCHIG00000008338	11723.1	3813.75	1.6201	1.16e-19	7.2e-18	LTBP2
ENSCHIG00000025427	558.551	181.825	1.6191	5.02e-16	2.35e-14	FOXM1
ENSCHIG00000025816	2425.46	790.335	1.6177	1.89e-18	1.06e-16	CEMIP2
ENSCHIG00000015628	96.3044	31.4156	1.6161	2.86e-08	5.13e-07	BRI3BP
ENSCHIG00000026445	966.911	315.612	1.6152	8.24e-16	3.74e-14	TANC1
ENSCHIG00000013872	659.375	215.613	1.6127	9.23e-15	3.74e-13	USP49
ENSCHIG00000013403	12021.1	3936.21	1.6107	3.75e-19	2.16e-17	WSB1
ENSCHIG00000000250	655.258	214.643	1.6101	9.16e-14	3.32e-12	FUT11
ENSCHIG00000005514	27.9976	9.18242	1.6084	0.00071184	0.0041553	RAVER2
ENSCHIG00000026654	1858.01	609.971	1.6069	3.87e-18	2.13e-16	HMMR
ENSCHIG00000016830	140.626	46.1761	1.6066	2.9e-10	7.01e-09	MND1
ENSCHIG00000021254	488.109	160.556	1.6041	1.29e-14	5.15e-13	SCD
ENSCHIG00000022299	174.878	57.5424	1.6037	0.0010978	0.0059721
ENSCHIG00000011509	71.1295	23.4119	1.6032	6.84e-05	0.00055911
ENSCHIG00000025828	373.11	123.194	1.5987	4.83e-09	9.73e-08	STYX
ENSCHIG00000009014	2448.12	809.022	1.5974	1.59e-11	4.48e-10	FAM91A1
ENSCHIG00000011552	1903.73	629.354	1.5969	3.95e-12	1.21e-10	ADAM12
ENSCHIG00000013142	224.13	74.1087	1.5966	2.21e-12	6.97e-11
ENSCHIG00000025994	686.222	226.982	1.5961	1.56e-11	4.42e-10	GREB1L
ENSCHIG00000013056	724.208	239.767	1.5948	0.0001034	0.00079356	MAN1A2
ENSCHIG00000015389	15151.9	5023.87	1.5926	3.15e-19	1.85e-17	ETS2
ENSCHIG00000021844	1088.86	361.058	1.5925	4.57e-10	1.07e-08	HSPA13
ENSCHIG00000023721	152.903	50.7243	1.5919	5.94e-10	1.36e-08	FOXP2
ENSCHIG00000014290	723.635	240.159	1.5913	2.13e-16	1.02e-14
ENSCHIG00000022243	1259.89	418.933	1.5885	9.36e-08	1.53e-06
ENSCHIG00000024372	972.013	323.328	1.588	3.47e-16	1.64e-14	TACC1
ENSCHIG00000021104	253.736	84.5064	1.5862	1.56e-12	5.02e-11	ABCA4
ENSCHIG00000024333	303.185	100.976	1.5862	5.19e-13	1.75e-11	EIF4E3
ENSCHIG00000010428	145.476	48.503	1.5846	7.99e-10	1.79e-08	CMKLR1
ENSCHIG00000014679	55.8221	18.6451	1.582	4.24e-06	4.81e-05
ENSCHIG00000016024	6556.04	2191.4	1.581	2.36e-15	1.01e-13	FNDC3A
ENSCHIG00000021878	1618.64	542.01	1.5784	1.53e-14	6.07e-13	CDC42BPA
ENSCHIG00000008262	64.9442	21.7607	1.5775	2.61e-06	3.13e-05	FABP4
ENSCHIG00000019192	1520.52	509.706	1.5768	0.00014076	0.0010346	XRN1
ENSCHIG00000017331	121.342	40.6993	1.576	2.79e-09	5.83e-08
ENSCHIG00000022683	19.9824	6.70372	1.5757	0.0050201	0.020766	NIPAL1
ENSCHIG00000010680	395.382	132.743	1.5746	7.98e-14	2.91e-12	CENPI
ENSCHIG00000025212	1196.67	402.447	1.5722	9.94e-17	4.92e-15	DCK
ENSCHIG00000024909	313.798	105.659	1.5704	4.59e-06	5.17e-05	TTBK2
ENSCHIG00000022396	146.687	49.4633	1.5683	3.17e-06	3.73e-05	ZC2HC1A
ENSCHIG00000021461	1395.99	470.976	1.5676	1.65e-16	8.01e-15	TNFAIP3
ENSCHIG00000007874	74.9828	25.3029	1.5673	8.64e-07	1.16e-05	B3GNT5
ENSCHIG00000018432	526.354	177.615	1.5673	1.66e-09	3.56e-08	LPGAT1
ENSCHIG00000017300	3640.45	1228.87	1.5668	4e-08	6.99e-07	MED13L
ENSCHIG00000020547	917.702	309.871	1.5664	7.16e-16	3.27e-14	EGFR
ENSCHIG00000020114	116.378	39.2969	1.5663	1.15e-08	2.19e-07
ENSCHIG00000003004	91.1436	30.8067	1.5649	0.00051623	0.0031706	RF02271
ENSCHIG00000015458	146.479	49.6	1.5623	6.58e-10	1.5e-08	CCL20
ENSCHIG00000014141	18.5767	6.29011	1.5623	0.0049779	0.02062
ENSCHIG00000007358	139.407	47.2462	1.561	6.76e-06	7.31e-05	PTAR1
ENSCHIG00000020474	709.53	240.551	1.5605	1.03e-05	0.00010643	DPY19L4
ENSCHIG00000001637	38.1766	12.9471	1.5601	0.00013515	0.0009969
ENSCHIG00000024302	1368.82	464.382	1.5596	2.09e-16	1.01e-14	RSPRY1
ENSCHIG00000019308	2897.23	983.424	1.5588	3.62e-05	0.00032188	MBNL1
ENSCHIG00000011730	3514.94	1193.42	1.5584	2.22e-17	1.15e-15
ENSCHIG00000016091	742.264	252.214	1.5573	1.26e-10	3.2e-09	SAMD4A
ENSCHIG00000013893	40.6851	13.8315	1.5565	0.00010948	0.00083316
ENSCHIG00000020232	710.528	241.575	1.5564	1.48e-15	6.53e-14	TMCC3
ENSCHIG00000009300	65.2714	22.2114	1.5551	2.61e-06	3.13e-05	ZNRF2
ENSCHIG00000021292	1770.01	602.388	1.555	5.85e-17	2.95e-15	CDS2
ENSCHIG00000018051	296.234	100.818	1.555	6.84e-06	7.39e-05
ENSCHIG00000018721	4269.92	1454.28	1.5539	1.9e-17	9.95e-16	TIPARP
ENSCHIG00000009546	2133.89	727.018	1.5534	4.1e-07	5.89e-06	DIP2B
ENSCHIG00000020852	550.226	187.535	1.5529	6.64e-15	2.76e-13
ENSCHIG00000022976	3112.59	1062.48	1.5507	1.55e-06	1.95e-05	MBNL2
ENSCHIG00000013428	39.0924	13.3585	1.5491	0.000107	0.00081788
ENSCHIG00000022531	421.306	144	1.5488	0.0008379	0.0047556	SLC2A13
ENSCHIG00000011297	1234.65	422.569	1.5468	5.74e-16	2.66e-14	TMPO
ENSCHIG00000015523	2463.29	843.218	1.5466	2.87e-17	1.48e-15	SLC2A1
ENSCHIG00000010491	478.528	163.867	1.5461	5.64e-14	2.08e-12
ENSCHIG00000019314	88.1105	30.1981	1.5449	9.98e-08	1.62e-06	ABRACL
ENSCHIG00000017203	479.359	164.611	1.542	2.76e-06	3.3e-05	TAOK1
ENSCHIG00000008908	440.852	151.486	1.5411	2.23e-07	3.38e-06
ENSCHIG00000022058	100.392	34.5159	1.5403	2.03e-08	3.72e-07
ENSCHIG00000021303	84.5229	29.0703	1.5398	0.00020177	0.0014147
ENSCHIG00000015460	75.7187	26.0438	1.5397	2.97e-07	4.38e-06
ENSCHIG00000014291	17.1035	5.88886	1.5382	0.0072986	0.028215	SFRP1
ENSCHIG00000007246	1099.62	378.811	1.5375	1.15e-13	4.13e-12
ENSCHIG00000012993	1173.45	404.787	1.5355	5.29e-16	2.47e-14	ENPP4
ENSCHIG00000011929	898.994	310.206	1.5351	1.55e-15	6.8e-14	TNFSF18
ENSCHIG00000011016	158.326	54.6572	1.5344	7.76e-08	1.29e-06
ENSCHIG00000015995	102681	35449	1.5344	5.88e-18	3.19e-16	FLNB
ENSCHIG00000019760	776.497	268.134	1.534	7.62e-16	3.48e-14	GMNN
ENSCHIG00000013476	80.7082	27.8745	1.5338	4.98e-07	7.02e-06	LDHC
ENSCHIG00000015954	218.485	75.6191	1.5307	4.23e-11	1.14e-09	PMCH
ENSCHIG00000026524	416.002	143.994	1.5306	1.35e-05	0.00013525	TMEM33
ENSCHIG00000002669	72.0119	24.9272	1.5305	6.93e-06	7.47e-05
ENSCHIG00000023037	81.236	28.1564	1.5287	2.04e-07	3.11e-06	ETV4
ENSCHIG00000009631	171.487	59.5148	1.5268	6.61e-10	1.5e-08	SP4
ENSCHIG00000025607	352.56	122.394	1.5263	4.73e-06	5.3e-05
ENSCHIG00000026758	117.211	40.7647	1.5237	1.41e-06	1.79e-05	PRELID2
ENSCHIG00000016339	85.4095	29.752	1.5214	3.95e-07	5.7e-06	GINS4
ENSCHIG00000010637	3141.03	1094.85	1.5205	1.16e-16	5.72e-15	PLA2R1
ENSCHIG00000022353	532.074	185.471	1.5204	5.73e-05	0.00047771	TGFBR1
ENSCHIG00000012328	667.415	232.975	1.5184	2.83e-14	1.08e-12	TBX3
ENSCHIG00000026721	123.304	43.0547	1.518	2.17e-08	3.98e-07	POU2F1
ENSCHIG00000016207	188.239	65.734	1.5179	1.7e-10	4.25e-09
ENSCHIG00000015195	1172.75	410.164	1.5156	3.18e-16	1.51e-14	ESPL1
ENSCHIG00000015214	819.012	286.591	1.5149	4.87e-15	2.04e-13	SPDL1
ENSCHIG00000010934	44195.2	15468	1.5146	2.42e-17	1.25e-15	ITGB1
ENSCHIG00000011729	600.45	210.205	1.5142	3.24e-14	1.23e-12	CHD7
ENSCHIG00000024059	1359.47	475.989	1.514	1.01e-07	1.64e-06	HLTF
ENSCHIG00000013546	194.203	67.9995	1.514	0.001323	0.0069577	KDM7A
ENSCHIG00000009238	793.127	278.031	1.5123	2.29e-15	9.86e-14
ENSCHIG00000006852	323.673	113.546	1.5113	2.02e-12	6.43e-11	BASP1
ENSCHIG00000014678	95.2349	33.4364	1.5101	2.67e-07	3.97e-06	TC2N
ENSCHIG00000024205	516.214	181.365	1.5091	9.6e-05	0.00074593	CLCN5
ENSCHIG00000013522	17.1484	6.03104	1.5076	0.011927	0.041796	FOLH1
ENSCHIG00000020815	34.1802	12.0241	1.5072	0.00029187	0.0019407	LIPE
ENSCHIG00000000417	1186.03	417.676	1.5057	5.4e-08	9.2e-07	EIF4EBP2
ENSCHIG00000016782	1586.64	558.741	1.5057	2.59e-07	3.86e-06	NR3C1
ENSCHIG00000012348	43.9816	15.5077	1.5039	8.19e-05	0.00064951	PTPN4
ENSCHIG00000021952	884.584	312.144	1.5028	3.59e-15	1.52e-13	MCM10
ENSCHIG00000023573	842.849	297.749	1.5012	1.95e-15	8.47e-14	NCAPH
ENSCHIG00000026681	131.894	46.6029	1.5009	5.59e-09	1.11e-07
ENSCHIG00000025003	24.134	8.53284	1.5	0.0019816	0.0097223	GCA
ENSCHIG00000026657	27.1333	9.59467	1.4998	0.001063	0.0058224	PTPRQ
ENSCHIG00000009871	517.447	183.005	1.4995	0.00014195	0.0010408	AAK1
ENSCHIG00000021391	4934.01	1745.66	1.499	3.32e-13	1.14e-11	VGLL3
ENSCHIG00000021082	398.998	141.254	1.4981	3.06e-13	1.06e-11	HSD11B1
ENSCHIG00000026457	94.7945	33.5758	1.4974	1.78e-07	2.76e-06	CEP128
ENSCHIG00000012229	372.454	131.921	1.4974	3.36e-12	1.04e-10	MCF2L2
ENSCHIG00000022687	2714.29	961.65	1.497	5.56e-12	1.66e-10	CD47
ENSCHIG00000024248	207.991	73.6956	1.4969	4.77e-06	5.34e-05	NCEH1
ENSCHIG00000003437	81.732	28.9875	1.4955	0.00010109	0.00077896	TMED8
ENSCHIG00000024576	1503.94	534.162	1.4934	1.88e-13	6.63e-12	SERINC5
ENSCHIG00000025625	2294.09	814.984	1.4931	4.68e-16	2.19e-14	ACAD11
ENSCHIG00000006328	42.4396	15.0938	1.4915	0.00012306	0.00091872	C5orf30
ENSCHIG00000000105	1165.35	414.631	1.4909	2e-07	3.06e-06	ZNF24
ENSCHIG00000016456	402.63	143.294	1.4905	9.13e-13	2.99e-11	C1orf112
ENSCHIG00000016327	1305.61	465.207	1.4888	4.26e-07	6.09e-06	QSER1
ENSCHIG00000003444	1700.14	606.182	1.4878	5.34e-16	2.48e-14	NCAPG2
ENSCHIG00000025329	180.457	64.4185	1.4861	7.13e-06	7.67e-05	ARL5A
ENSCHIG00000021290	632.895	226.017	1.4855	1.18e-07	1.89e-06	TMOD3
ENSCHIG00000011824	474.568	169.569	1.4847	0.0048331	0.020164
ENSCHIG00000012320	671.359	239.982	1.4842	4.07e-14	1.52e-12
ENSCHIG00000017238	400.017	143.098	1.4831	4.53e-05	0.00039023	AP5M1
ENSCHIG00000010257	28.236	10.1015	1.483	0.0011419	0.0061622	PARM1
ENSCHIG00000002126	17.7332	6.34978	1.4817	0.011797	0.041454	STOX2
ENSCHIG00000009302	284.092	101.936	1.4787	1.33e-11	3.81e-10	CDC6
ENSCHIG00000026030	75.6072	27.1414	1.478	2.08e-06	2.55e-05	N4BP3
ENSCHIG00000015805	1769.46	635.698	1.4769	1.55e-15	6.81e-14	ETS1
ENSCHIG00000012343	2176.92	782.248	1.4766	3.51e-16	1.65e-14	NCAPG
ENSCHIG00000023113	347.465	124.892	1.4762	3.03e-12	9.35e-11	LRP8
ENSCHIG00000006407	29.5323	10.6218	1.4753	0.0091879	0.033933	SRP9
ENSCHIG00000002001	453.603	163.177	1.475	0.00013035	0.00096697	TANC2
ENSCHIG00000001686	177.265	63.8193	1.4738	1.34e-09	2.91e-08
ENSCHIG00000009730	532.796	192.056	1.4721	1.38e-13	4.93e-12	P2RY2
ENSCHIG00000007139	4346.08	1567.83	1.4709	1.35e-16	6.57e-15	SPARCL1
ENSCHIG00000010023	7425.88	2680.18	1.4702	5.35e-12	1.61e-10	CRIM1
ENSCHIG00000011077	405.554	146.558	1.4684	5.54e-10	1.28e-08	SYNJ2
ENSCHIG00000011089	762.21	275.753	1.4668	0.0044492	0.018899	ZBED6
ENSCHIG00000024236	518.723	187.675	1.4667	1.37e-05	0.00013752	CCNT1
ENSCHIG00000017027	472.044	170.859	1.4661	0.00011077	0.00084237	CLOCK
ENSCHIG00000002861	47.0344	17.0297	1.4657	7.28e-05	0.00059019	UBE2QL1
ENSCHIG00000014500	1670	604.778	1.4654	6.99e-10	1.59e-08	ZNF292
ENSCHIG00000012208	1051.73	380.961	1.4651	1.75e-14	6.88e-13	BIRC3
ENSCHIG00000002759	908.773	329.521	1.4636	2.7e-14	1.04e-12	ANP32E
ENSCHIG00000026351	279.765	101.457	1.4633	4.93e-05	0.00041827	MAP3K1
ENSCHIG00000021114	12661.3	4596.95	1.4617	3.51e-16	1.65e-14	NEDD9
ENSCHIG00000021247	343.223	124.618	1.4616	6.36e-12	1.89e-10	PHF19
ENSCHIG00000011702	165.597	60.1498	1.461	1.72e-09	3.68e-08	DUSP16
ENSCHIG00000011871	469.202	170.505	1.4604	2.38e-08	4.33e-07	LONRF3
ENSCHIG00000024112	416.779	151.535	1.4596	3.17e-12	9.79e-11	CABLES1
ENSCHIG00000011870	571.643	208.19	1.4572	1.19e-09	2.6e-08	MDFIC
ENSCHIG00000013384	25.5398	9.30976	1.4559	0.0094973	0.034841	CFAP100
ENSCHIG00000016352	1537.62	560.522	1.4559	1.06e-14	4.29e-13	MAST4
ENSCHIG00000017153	3368.95	1228.26	1.4557	1.4e-16	6.84e-15
ENSCHIG00000010634	6022.84	2199.09	1.4535	9.47e-16	4.28e-14	RAD21
ENSCHIG00000008648	1807.83	660.358	1.4529	1.53e-09	3.3e-08
ENSCHIG00000000495	21.7288	7.94157	1.4521	0.00556	0.022569	LAMB3
ENSCHIG00000017704	1765.3	645.241	1.452	1.46e-05	0.00014493	LTN1
ENSCHIG00000017497	3057.34	1117.65	1.4518	2.31e-15	9.94e-14	PTPRG
ENSCHIG00000020799	141.589	51.7685	1.4516	9.1e-09	1.75e-07	FMNL1
ENSCHIG00000016259	1344.92	492.824	1.4484	2.98e-09	6.2e-08	HOOK3
ENSCHIG00000011887	64.9612	23.8162	1.4476	1.2e-05	0.00012178	RARB
ENSCHIG00000009299	1776.43	651.464	1.4472	7.05e-15	2.91e-13	SLMAP
ENSCHIG00000019752	531.809	195.232	1.4457	3.26e-13	1.12e-11	PIMREG
ENSCHIG00000005054	1361.07	499.869	1.4451	4.71e-11	1.26e-09	PHLDA1
ENSCHIG00000014856	116.056	42.6356	1.4447	6.25e-08	1.06e-06	PIF1
ENSCHIG00000000375	79.0733	29.0568	1.4443	1.08e-05	0.00011118
ENSCHIG00000026902	42.3881	15.5781	1.4441	0.00018141	0.0012923
ENSCHIG00000010574	117.384	43.2224	1.4414	0.00032353	0.0021181	CDKL5
ENSCHIG00000014638	563.239	207.44	1.4411	5.26e-07	7.38e-06	FAM120C
ENSCHIG00000007155	365.703	134.752	1.4404	6.73e-12	1.99e-10	NEDD4L
ENSCHIG00000020163	76.3674	28.1715	1.4387	6.12e-06	6.7e-05	USP13
ENSCHIG00000010465	250.39	92.4931	1.4368	8.66e-11	2.24e-09	HASPIN
ENSCHIG00000026246	796.136	294.542	1.4345	7.67e-06	8.2e-05
ENSCHIG00000021351	981.768	363.425	1.4337	7.08e-14	2.6e-12	CRLF3
ENSCHIG00000000043	43.7327	16.203	1.4325	0.0045937	0.019379
ENSCHIG00000016017	123.922	45.9173	1.4323	4.18e-08	7.27e-07	STK26
ENSCHIG00000022476	573.482	212.843	1.43	3.36e-08	5.96e-07	ABHD2
ENSCHIG00000004523	85.9726	31.9343	1.4288	9.47e-07	1.26e-05
ENSCHIG00000024746	264.013	98.0698	1.4287	2.27e-10	5.57e-09	NOD2
ENSCHIG00000001432	50.865	18.9058	1.4278	5.05e-05	0.0004264
ENSCHIG00000013426	59.0914	21.9747	1.4271	5.12e-05	0.00043101	FUT4
ENSCHIG00000000575	187.564	69.7531	1.4271	1.99e-09	4.23e-08
ENSCHIG00000025572	234.059	87.0455	1.427	0.00010061	0.00077614
ENSCHIG00000026998	33.5366	12.4741	1.4268	0.00092618	0.0051778
ENSCHIG00000011773	62.7172	23.3668	1.4244	1.22e-05	0.00012411
ENSCHIG00000013473	3093.63	1152.59	1.4244	0.00011519	0.00086899	SMG1
ENSCHIG00000011033	1603.79	597.65	1.4241	1.65e-09	3.53e-08	CCNYL1
ENSCHIG00000026110	42.9237	16.0019	1.4235	0.00014578	0.0010651	KCNK1
ENSCHIG00000023560	336.451	125.444	1.4234	4.41e-11	1.19e-09	MPP5
ENSCHIG00000020908	1359.95	507.862	1.421	7.46e-05	0.00060124	SLF2
ENSCHIG00000012125	574.44	214.616	1.4204	0.0012952	0.0068337	C5orf24
ENSCHIG00000013901	3515.15	1313.29	1.4204	2.11e-15	9.13e-14	CTSC
ENSCHIG00000022915	3495.1	1305.96	1.4202	3.45e-15	1.46e-13	CKAP2
ENSCHIG00000002725	184.942	69.1169	1.42	5.43e-05	0.00045509
ENSCHIG00000023507	325.796	121.851	1.4188	0.0001576	0.0011403	KLHL28
ENSCHIG00000021221	228.285	85.4062	1.4184	0.00023805	0.0016307	ZC3H12C
ENSCHIG00000014002	439.511	164.569	1.4172	4.94e-12	1.5e-10	MEOX2
ENSCHIG00000014149	3111.43	1165.25	1.4169	7.87e-15	3.23e-13	EOGT
ENSCHIG00000009352	616.791	231.072	1.4164	4.1e-12	1.25e-10	NHLRC2
ENSCHIG00000008263	574.304	215.217	1.416	5.48e-13	1.85e-11	NCALD
ENSCHIG00000001086	27.6439	10.3614	1.4157	0.0023794	0.01131
ENSCHIG00000014043	111.412	41.7849	1.4148	0.0078678	0.029923	YOD1
ENSCHIG00000002722	76.1153	28.5626	1.4141	0.00021965	0.0015212
ENSCHIG00000025282	257.403	96.6267	1.4135	3.69e-05	0.00032752
ENSCHIG00000016851	9749.2	3660.23	1.4133	1.14e-15	5.12e-14	SAT1
ENSCHIG00000003801	30.8311	11.5775	1.4131	0.0010654	0.0058281	RF02106
ENSCHIG00000026337	1811.66	680.387	1.4129	1.18e-14	4.73e-13	MTHFD1L
ENSCHIG00000018071	181.64	68.2993	1.4111	3.45e-08	6.11e-07
ENSCHIG00000010034	1859.95	699.747	1.4104	3.2e-14	1.22e-12
ENSCHIG00000025009	42.6259	16.0506	1.4091	0.00019966	0.0014032
ENSCHIG00000015244	83.0961	31.3331	1.4071	1.77e-06	2.2e-05
ENSCHIG00000015815	5155.19	1944.01	1.407	5.03e-15	2.1e-13	DNAJB4
ENSCHIG00000012517	78.8713	29.7413	1.407	3.73e-06	4.31e-05
ENSCHIG00000012014	1340.24	505.561	1.4065	6.69e-14	2.46e-12	TBC1D9
ENSCHIG00000025547	668.127	252.117	1.406	4.18e-10	9.91e-09
ENSCHIG00000006112	159.091	60.0332	1.406	1.91e-08	3.51e-07
ENSCHIG00000018177	74.2276	28.0557	1.4037	0.011327	0.040092	PGAP1
ENSCHIG00000020162	286.035	108.336	1.4007	0.00010303	0.00079157	PPTC7
ENSCHIG00000000445	175.406	66.6021	1.3971	0.00012403	0.00092541
ENSCHIG00000026238	1096.36	416.49	1.3964	3.51e-13	1.2e-11	CHSY1
ENSCHIG00000014626	541.416	205.752	1.3958	4.43e-06	5e-05	ZNF654
ENSCHIG00000013638	606.202	230.593	1.3944	2.26e-12	7.1e-11	SGO2
ENSCHIG00000011108	90.2668	34.3651	1.3933	1.75e-06	2.17e-05	RTKN2
ENSCHIG00000015139	225.265	85.8402	1.3919	4.61e-05	0.0003956
ENSCHIG00000001684	97.3328	37.1012	1.3915	4.7e-07	6.65e-06	PRR5L
ENSCHIG00000023552	2177.76	831.865	1.3884	9.57e-15	3.87e-13
ENSCHIG00000009947	6178.32	2360.81	1.3879	1.23e-14	4.95e-13
ENSCHIG00000008950	255.056	97.5101	1.3872	3.05e-05	0.0002769	ZBTB10
ENSCHIG00000024807	708.076	270.795	1.3867	2.18e-06	2.66e-05	STRN
ENSCHIG00000012974	402.579	154.183	1.3846	4.28e-07	6.12e-06	MOB1B
ENSCHIG00000023148	1172.31	449.411	1.3832	1.26e-13	4.51e-12	NUP35
ENSCHIG00000022637	35.252	13.5141	1.3832	0.00087348	0.0049293	PAK3
ENSCHIG00000010697	364.512	139.771	1.3829	1.28e-10	3.24e-09	GFOD1
ENSCHIG00000018891	1486.53	570.097	1.3827	1.1e-05	0.00011311	QKI
ENSCHIG00000013237	186.356	71.4664	1.3827	2.62e-09	5.5e-08
ENSCHIG00000008597	222.74	85.4401	1.3824	5.82e-10	1.34e-08
ENSCHIG00000023229	404.588	155.239	1.382	3.81e-11	1.03e-09	LDLRAD3
ENSCHIG00000008680	11772.7	4517.01	1.382	1.35e-14	5.4e-13	SLC39A6
ENSCHIG00000016672	81.9921	31.467	1.3816	0.0014776	0.0076281
ENSCHIG00000013957	10898.8	4183.81	1.3813	1.15e-14	4.63e-13	P4HA1
ENSCHIG00000006585	1605.11	616.405	1.3807	0.00063198	0.0037555	EPM2AIP1
ENSCHIG00000020871	1960.78	754	1.3788	3.22e-14	1.22e-12	GPC4
ENSCHIG00000000615	150.654	57.9854	1.3775	4.05e-05	0.00035408
ENSCHIG00000015153	1976.87	761.163	1.3769	0.00083542	0.0047475	AFF4
ENSCHIG00000007694	688.456	265.132	1.3767	2.21e-12	6.97e-11	UNC5C
ENSCHIG00000017736	752.244	289.743	1.3764	9.94e-13	3.24e-11	CCNA2
ENSCHIG00000021418	2364.25	910.775	1.3762	4.53e-08	7.81e-07	EEA1
ENSCHIG00000024924	40.2505	15.5174	1.3751	0.00027751	0.0018631	MCTP2
ENSCHIG00000007846	2052.24	791.332	1.3748	5.06e-14	1.87e-12	JUNB
ENSCHIG00000026310	27.7875	10.7159	1.3747	0.0024432	0.01157	FZD7
ENSCHIG00000014545	66.4121	25.6219	1.3741	1.3e-05	0.00013125	RAD51B
ENSCHIG00000018493	197.532	76.2403	1.3735	8.09e-09	1.56e-07	NAIP
ENSCHIG00000014760	41.5185	16.0498	1.3712	0.00035005	0.0022725	BICD1
ENSCHIG00000023210	60.2324	23.2848	1.3711	3.13e-05	0.00028249	SERTAD4
ENSCHIG00000007509	317.899	123.098	1.3688	2.74e-10	6.66e-09	ADRB1
ENSCHIG00000013588	351.751	136.221	1.3686	2.53e-08	4.59e-07	SLC35A3
ENSCHIG00000026767	153.829	59.5871	1.3683	5.27e-08	8.99e-07	TIGD6
ENSCHIG00000024845	34.0693	13.205	1.3674	0.00096265	0.0053538	RAC2
ENSCHIG00000025169	233.453	90.5949	1.3656	1.09e-06	1.42e-05	GAN
ENSCHIG00000026267	36.4891	14.1604	1.3656	0.00038116	0.0024473	LPAR2
ENSCHIG00000000321	28409.9	11026.2	1.3655	2.2e-14	8.53e-13	VCL
ENSCHIG00000017134	30.4998	11.8374	1.3654	0.0023237	0.011085	DTWD2
ENSCHIG00000023873	2735.15	1061.9	1.365	2.55e-14	9.87e-13	TPX2
ENSCHIG00000015593	32.0476	12.4518	1.3639	0.0025977	0.012118	PM20D2
ENSCHIG00000017523	76.2216	29.6239	1.3634	0.00060627	0.0036338	EIF5A2
ENSCHIG00000006770	384.185	149.324	1.3634	6.82e-11	1.8e-09	PDGFD
ENSCHIG00000000716	612.691	238.209	1.3629	0.0013331	0.0070054	ZYG11B
ENSCHIG00000000665	245.801	95.7266	1.3605	1.11e-07	1.78e-06	DAAM1
ENSCHIG00000019462	1088.86	424.06	1.3605	5.84e-13	1.96e-11	HELLS
ENSCHIG00000016616	60.8481	23.7105	1.3597	5.9e-05	0.00049049	MEI4
ENSCHIG00000013074	467.635	182.303	1.359	5.02e-12	1.52e-10	CDCA3
ENSCHIG00000008992	259.883	101.338	1.3587	1.15e-09	2.52e-08
ENSCHIG00000020293	135.428	52.8667	1.3571	1.61e-07	2.53e-06	SNAP25
ENSCHIG00000016920	380.332	148.504	1.3568	1.07e-10	2.75e-09	CREBL2
ENSCHIG00000017106	855.957	334.218	1.3567	1.87e-12	5.98e-11	OSBPL3
ENSCHIG00000007588	121.675	47.5231	1.3563	2.92e-07	4.31e-06	TSPAN2
ENSCHIG00000026636	713.271	278.798	1.3552	8.49e-13	2.79e-11	CENPT
ENSCHIG00000019234	61.5426	24.0895	1.3532	0.0034538	0.015353	PDIK1L
ENSCHIG00000021649	19.9882	7.82358	1.3532	0.0090749	0.033569
ENSCHIG00000009573	667.996	261.502	1.353	5.14e-12	1.55e-10	MBOAT1
ENSCHIG00000014806	1897.08	742.895	1.3525	0.00017563	0.0012568	SMAD5
ENSCHIG00000022179	728.359	285.755	1.3499	5.43e-08	9.24e-07	C20orf194
ENSCHIG00000015949	498.122	195.441	1.3498	4.73e-10	1.11e-08	FAM20B
ENSCHIG00000025181	801.108	314.537	1.3488	2.36e-05	0.00022133	SOGA1
ENSCHIG00000012477	1092.8	429.348	1.3478	2.25e-09	4.75e-08	CSGALNACT2
ENSCHIG00000021632	258.877	101.774	1.3469	0.00040956	0.0025974	KLHL15
ENSCHIG00000000214	399.206	157.054	1.3459	7.35e-11	1.93e-09	DNAJC9
ENSCHIG00000013868	249.305	98.0944	1.3457	0.0015377	0.0078761
ENSCHIG00000022643	188.167	74.0619	1.3452	6.62e-09	1.3e-07	COL14A1
ENSCHIG00000015996	295.057	116.153	1.345	7.48e-10	1.69e-08	ESYT3
ENSCHIG00000024623	378.064	148.838	1.3449	3.58e-11	9.74e-10	44443
ENSCHIG00000013151	838.947	330.337	1.3446	2.85e-12	8.87e-11	TNFAIP6
ENSCHIG00000022184	177.241	69.8044	1.3443	0.0048442	0.020194	ZBTB21
ENSCHIG00000024286	1472.66	580.895	1.3421	4.76e-13	1.61e-11
ENSCHIG00000020243	1434.02	566.563	1.3398	0.0036025	0.015888	BMPR2
ENSCHIG00000006622	34355.5	13585.3	1.3385	3.51e-14	1.33e-12	ADAMTS1
ENSCHIG00000003504	565.62	223.703	1.3382	6.35e-06	6.91e-05	LYSMD3
ENSCHIG00000000490	18.2443	7.22267	1.3368	0.01045	0.037607
ENSCHIG00000014058	1033.99	409.807	1.3352	3.3e-07	4.84e-06	ESR1
ENSCHIG00000009356	965.428	382.684	1.335	0.00063384	0.0037622	PHIP
ENSCHIG00000018909	2335.06	926.331	1.3339	3.39e-13	1.16e-11	SMC4
ENSCHIG00000018446	332.322	131.886	1.3333	3.85e-09	7.85e-08	ZFHX3
ENSCHIG00000011180	225.639	89.5897	1.3326	8.08e-08	1.34e-06	C4orf46
ENSCHIG00000008205	358.122	142.213	1.3324	3.05e-08	5.45e-07	FAM43A
ENSCHIG00000015569	22.078	8.76771	1.3323	0.0084552	0.031732
ENSCHIG00000025276	611.69	242.933	1.3322	7.62e-05	0.0006125	INTS2
ENSCHIG00000015634	11285.7	4483.53	1.3318	9.31e-14	3.37e-12	PICALM
ENSCHIG00000011130	1322.6	525.455	1.3317	1.23e-12	3.98e-11	MOSPD2
ENSCHIG00000024378	364.282	144.741	1.3316	0.0021449	0.010386	MAP3K2
ENSCHIG00000012552	285.978	113.638	1.3315	9.61e-10	2.12e-08	CENPU
ENSCHIG00000012742	165.618	65.809	1.3315	5.94e-07	8.22e-06	SLC19A2
ENSCHIG00000017337	59.0141	23.452	1.3313	0.00075008	0.0043374	CPEB3
ENSCHIG00000019319	737.247	293.372	1.3294	0.0011638	0.0062514	RC3H2
ENSCHIG00000019610	1887.78	751.439	1.329	6.56e-07	9e-06	RLIM
ENSCHIG00000016588	1408.84	561.012	1.3284	6.76e-06	7.31e-05	ATM
ENSCHIG00000003073	96.2494	38.3536	1.3274	3.62e-06	4.2e-05
ENSCHIG00000025110	23.1504	9.2278	1.327	0.0079281	0.030069	ANO1
ENSCHIG00000019306	799.607	318.798	1.3266	5.44e-08	9.26e-07	MFAP3
ENSCHIG00000003424	291.719	116.339	1.3262	8.26e-05	0.00065333	HMBOX1
ENSCHIG00000020619	47.7121	19.0359	1.3256	0.00025326	0.0017225
ENSCHIG00000021525	586.698	234.166	1.3251	2.11e-11	5.87e-10	CCNF
ENSCHIG00000020537	216.76	86.5514	1.3245	8.24e-09	1.59e-07	TRIM14
ENSCHIG00000015968	1387.22	553.929	1.3244	1.57e-12	5.05e-11	EGLN1
ENSCHIG00000025590	292.468	116.855	1.3236	5.64e-05	0.00047037
ENSCHIG00000022582	623.165	249.256	1.322	8.08e-10	1.8e-08	CPEB2
ENSCHIG00000017126	50.4118	20.1697	1.3216	0.00028814	0.0019221
ENSCHIG00000011030	1439.69	576.252	1.321	1.9e-07	2.93e-06	CPEB4
ENSCHIG00000002047	47.4867	19.0139	1.3205	0.00031519	0.0020694	KCNJ2
ENSCHIG00000015424	33.9461	13.5947	1.3202	0.0015888	0.0080901	A3GALT2
ENSCHIG00000020327	1344.81	539.069	1.3189	2.69e-09	5.62e-08	RIF1
ENSCHIG00000023435	1206.2	483.861	1.3178	0.0017814	0.0089016	DMXL1
ENSCHIG00000005379	145.178	58.2415	1.3177	1.69e-07	2.63e-06	RELL1
ENSCHIG00000006751	193.207	77.5554	1.3168	1.71e-08	3.18e-07	KIRREL2
ENSCHIG00000009920	235.106	94.3771	1.3168	0.0035156	0.015568	TET1
ENSCHIG00000022077	2689.02	1079.92	1.3162	0.0012676	0.0067154	DDR2
ENSCHIG00000022467	127.906	51.4132	1.3149	0.0013902	0.0072579	RRM2B
ENSCHIG00000007182	476.232	191.569	1.3138	8.14e-11	2.11e-09	ATP10A
ENSCHIG00000015809	9743.1	3920.08	1.3135	2.76e-11	7.63e-10	MYLK
ENSCHIG00000011307	583.253	234.69	1.3134	4.18e-06	4.75e-05	MTMR9
ENSCHIG00000023537	1406.82	566.407	1.3125	1.28e-07	2.04e-06	SLC25A24
ENSCHIG00000026647	3052.83	1229.89	1.3116	3.69e-13	1.25e-11	ZNF608
ENSCHIG00000011614	561.574	226.366	1.3108	7.48e-11	1.96e-09	AGPAT5
ENSCHIG00000017762	234.658	94.6128	1.3105	0.0027968	0.012869	GABPB2
ENSCHIG00000016184	1246.08	502.647	1.3098	1.75e-12	5.58e-11	SERPINB9
ENSCHIG00000007035	56.499	22.7909	1.3098	0.00044172	0.0027735
ENSCHIG00000011367	205.614	83.0972	1.3071	3.81e-07	5.52e-06	PURB
ENSCHIG00000008322	17.1334	6.92704	1.3065	0.014454	0.048904
ENSCHIG00000012630	373.325	150.963	1.3062	3.2e-10	7.68e-09	LRCH1
ENSCHIG00000017335	29.3628	11.8949	1.3036	0.0030097	0.013655	CD274
ENSCHIG00000023141	2339.33	947.687	1.3036	8.08e-13	2.67e-11	NR2F2
ENSCHIG00000010979	5600.7	2269.31	1.3034	5.51e-13	1.86e-11	ARSJ
ENSCHIG00000023635	29.9222	12.1553	1.2996	0.0033597	0.014998	HAPLN1
ENSCHIG00000015254	774.303	314.703	1.2989	4.76e-08	8.19e-07	FEM1C
ENSCHIG00000024429	109.02	44.328	1.2983	0.0080183	0.030361
ENSCHIG00000004756	886.266	360.565	1.2975	4.29e-05	0.0003724
ENSCHIG00000024257	399.8	162.664	1.2974	1.9e-10	4.71e-09	TASP1
ENSCHIG00000003902	99.5537	40.5136	1.2971	3.09e-06	3.65e-05	IGSF3
ENSCHIG00000026063	495.447	201.769	1.296	1.35e-10	3.41e-09	ELOVL6
ENSCHIG00000014973	35.0324	14.2693	1.2958	0.0018345	0.0091143	PRKG2
ENSCHIG00000019633	6925.6	2821.67	1.2954	6.18e-09	1.22e-07	ADAM9
ENSCHIG00000015806	233.94	95.3551	1.2948	9.2e-09	1.76e-07	NSL1
ENSCHIG00000009373	845.461	344.601	1.2948	2.38e-07	3.58e-06	NUP58
ENSCHIG00000007263	3994.74	1628.4	1.2946	1.07e-05	0.00011006	PPP1R12A
ENSCHIG00000010094	1588.99	648.024	1.294	4.63e-05	0.00039704	ZBTB38
ENSCHIG00000017610	252.146	102.887	1.2932	5.93e-09	1.17e-07	CENPK
ENSCHIG00000023363	73.8409	30.1412	1.2927	1.94e-05	0.00018662	PAX6
ENSCHIG00000019881	523.308	213.654	1.2924	8.98e-11	2.32e-09	RIC3
ENSCHIG00000014504	172.135	70.311	1.2917	4.24e-08	7.35e-07	HUNK
ENSCHIG00000020690	431.06	176.141	1.2912	7.23e-05	0.00058733	TRPC1
ENSCHIG00000020429	426.786	174.444	1.2907	1.98e-08	3.64e-07	CEP135
ENSCHIG00000024283	351.456	143.774	1.2895	8.7e-10	1.93e-08	TNFAIP8
ENSCHIG00000012691	77.4864	31.7324	1.288	1.7e-05	0.00016582	TRPA1
ENSCHIG00000021127	390.045	159.741	1.2879	1.35e-06	1.73e-05	PDP1
ENSCHIG00000018693	14504.6	5940.15	1.2879	3.63e-13	1.24e-11	PLS3
ENSCHIG00000020087	1277.79	523.4	1.2877	5.36e-12	1.61e-10
ENSCHIG00000012523	19264.8	7892.96	1.2873	3.85e-13	1.31e-11	PTX3
ENSCHIG00000018025	29433.8	12062.3	1.287	1.38e-13	4.94e-12	TUBA1B
ENSCHIG00000020321	447.099	183.341	1.2861	0.00031661	0.0020768
ENSCHIG00000014180	191.011	78.3287	1.286	8.49e-08	1.4e-06	LHFPL2
ENSCHIG00000013280	2774.39	1139.39	1.2839	2.94e-12	9.09e-11	HIVEP2
ENSCHIG00000018039	189.318	77.9894	1.2795	1.12e-05	0.0001142	GSTCD
ENSCHIG00000006976	27.2976	11.2464	1.2793	0.0047104	0.019755
ENSCHIG00000027016	2786.56	1149.5	1.2775	2.44e-12	7.62e-11	TFRC
ENSCHIG00000026355	106.911	44.1267	1.2767	4.33e-06	4.9e-05
ENSCHIG00000019265	192.138	79.3306	1.2762	1.41e-06	1.8e-05
ENSCHIG00000006623	611.256	252.516	1.2754	0.00090563	0.0050832	UBXN7
ENSCHIG00000007718	165.788	68.4965	1.2752	1.65e-07	2.58e-06	RAB27A
ENSCHIG00000013574	789.386	326.191	1.275	2.45e-11	6.79e-10	NAMPT
ENSCHIG00000007296	1317.53	544.944	1.2737	0.00053755	0.0032736	HIPK1
ENSCHIG00000011234	490.75	203.072	1.273	1.87e-05	0.00018065	CSNK1G1
ENSCHIG00000014717	43.7802	18.1165	1.273	0.00066246	0.0039055	MFSD4B
ENSCHIG00000021555	901.428	373.066	1.2728	2.35e-11	6.5e-10	GRK3
ENSCHIG00000010724	123.421	51.0829	1.2727	0.0067091	0.026371	ELMOD2
ENSCHIG00000013086	413.03	170.963	1.2726	5.51e-08	9.34e-07	SPRED2
ENSCHIG00000001085	2057.93	851.914	1.2724	2.73e-12	8.51e-11	DOCK5
ENSCHIG00000015283	52.6866	21.8185	1.2719	0.00017949	0.0012808
ENSCHIG00000011175	4089.6	1693.9	1.2716	5.85e-10	1.34e-08	CCL17
ENSCHIG00000019532	106.665	44.1993	1.271	6.53e-05	0.00053518	ARNTL2
ENSCHIG00000015197	306.214	126.91	1.2707	2.24e-09	4.75e-08	RAD51C
ENSCHIG00000021085	157.441	65.2579	1.2706	1.37e-07	2.17e-06	PSRC1
ENSCHIG00000011795	777.744	322.56	1.2697	1.87e-09	3.97e-08	HSD17B12
ENSCHIG00000010157	1847.05	766.056	1.2697	2.91e-12	9.02e-11	NFKBIA
ENSCHIG00000020664	478.967	198.725	1.2691	5.37e-07	7.52e-06	ATP8B4
ENSCHIG00000020731	2530.05	1050.23	1.2685	3.14e-10	7.56e-09	ELK3
ENSCHIG00000021694	164.835	68.436	1.2682	1.76e-07	2.73e-06	CENPQ
ENSCHIG00000015747	401.429	166.667	1.2682	0.00096281	0.0053538
ENSCHIG00000019062	122943	51060.5	1.2677	1.52e-12	4.89e-11	COL12A1
ENSCHIG00000024310	196.54	81.677	1.2668	3.94e-08	6.89e-07	IGFBP3
ENSCHIG00000000486	2923.63	1215.42	1.2663	5.81e-12	1.73e-10	C1orf198
ENSCHIG00000010969	98.0103	40.7523	1.2661	6.59e-06	7.15e-05	DOCK10
ENSCHIG00000008772	139.04	57.854	1.265	1.17e-05	0.00011919	UBXN2A
ENSCHIG00000011536	197.308	82.1088	1.2648	5.74e-05	0.00047815	AGO3
ENSCHIG00000008944	888.805	369.93	1.2646	0.0052284	0.021491	NRIP1
ENSCHIG00000008206	2610.32	1086.69	1.2643	2.15e-12	6.8e-11	BTG3
ENSCHIG00000025167	198.199	82.5329	1.2639	1.53e-06	1.93e-05
ENSCHIG00000018266	7715.91	3213.12	1.2639	2.81e-08	5.06e-07	PLOD2
ENSCHIG00000009242	5081.07	2116.43	1.2635	2e-12	6.38e-11	VEGFA
ENSCHIG00000016348	926.057	386.051	1.2623	2.06e-11	5.75e-10	ITPKB
ENSCHIG00000023773	33.8758	14.1274	1.2618	0.0034316	0.015273	SLC16A10
ENSCHIG00000009120	34.2317	14.279	1.2614	0.001843	0.0091545	TTC39C
ENSCHIG00000014251	1776.28	741.847	1.2597	1.91e-11	5.34e-10	H6PD
ENSCHIG00000018077	45.6585	19.0708	1.2595	0.00045252	0.0028311	CNTN4
ENSCHIG00000026295	55.612	23.2373	1.259	0.00016364	0.0011778	SLC22A13
ENSCHIG00000025425	370.125	154.664	1.2589	2.89e-08	5.18e-07
ENSCHIG00000022041	1029.22	430.077	1.2589	1.69e-05	0.00016539	RBPJ
ENSCHIG00000017102	568.947	237.925	1.2578	4.47e-10	1.05e-08	TTLL7
ENSCHIG00000026108	940.958	393.76	1.2568	2.22e-11	6.17e-10	CBX5
ENSCHIG00000017519	179.989	75.3922	1.2554	1.02e-07	1.65e-06	MYBPH
ENSCHIG00000000289	231.68	97.0978	1.2546	6.36e-05	0.00052221
ENSCHIG00000006297	326.399	136.933	1.2532	0.00049546	0.0030575	CNOT6L
ENSCHIG00000012946	398.892	167.486	1.252	0.00011654	0.0008779	PHF6
ENSCHIG00000017793	22678	9526.36	1.2513	2.67e-12	8.32e-11	FAT1
ENSCHIG00000017090	3021.56	1270.03	1.2504	8.1e-06	8.58e-05	YAP1
ENSCHIG00000025448	105.616	44.4353	1.249	8.06e-06	8.55e-05	PALM2
ENSCHIG00000018994	215.715	90.9007	1.2468	8.03e-06	8.52e-05	MPP6
ENSCHIG00000017400	107.06	45.1913	1.2443	7.76e-05	0.00062098	LMLN
ENSCHIG00000023484	138.827	58.6172	1.2439	6.43e-07	8.85e-06	MDM1
ENSCHIG00000013661	39.6035	16.7247	1.2437	0.0069039	0.026994
ENSCHIG00000012429	34.4484	14.5515	1.2433	0.0018711	0.0092696
ENSCHIG00000006619	839.502	354.737	1.2428	0.0002578	0.0017493	KLF7
ENSCHIG00000009318	319.812	135.168	1.2425	4.7e-09	9.49e-08	KIF24
ENSCHIG00000000411	616.143	260.461	1.2422	0.0013588	0.0071228
ENSCHIG00000022864	844.569	357.103	1.2419	4.73e-11	1.26e-09	VRK1
ENSCHIG00000012535	634.342	268.424	1.2407	9.38e-11	2.42e-09	CKS1B
ENSCHIG00000014789	655.175	277.243	1.2407	2.26e-07	3.41e-06	MMD
ENSCHIG00000018750	4716.33	1997.57	1.2394	5.06e-12	1.53e-10	ADGRL2
ENSCHIG00000007965	357.722	151.54	1.2391	2.66e-09	5.57e-08	RAD18
ENSCHIG00000009875	2672.25	1132.5	1.2385	5.39e-12	1.62e-10	RACGAP1
ENSCHIG00000013844	928.804	393.776	1.238	3.18e-08	5.67e-07	PTPN14
ENSCHIG00000009292	270.308	114.687	1.2369	0.00095071	0.0053006	FKTN
ENSCHIG00000026939	4450.83	1889.26	1.2363	8.62e-12	2.53e-10	LUZP1
ENSCHIG00000009815	1409.65	598.327	1.2363	7.68e-06	8.2e-05	RAB23
ENSCHIG00000020961	3430.26	1456.04	1.2363	1.72e-06	2.15e-05	ZEB2
ENSCHIG00000018697	382.176	162.324	1.2354	8.29e-07	1.12e-05	ATXN1
ENSCHIG00000026528	253.61	107.991	1.2317	5.56e-05	0.00046508	SLC35D1
ENSCHIG00000014371	119.845	51.0334	1.2317	6.29e-05	0.00051712	ZNF354C
ENSCHIG00000014036	308.045	131.181	1.2316	5.86e-09	1.16e-07	CENPH
ENSCHIG00000022414	784.975	334.383	1.2311	4.94e-05	0.00041893
ENSCHIG00000016554	157.061	66.9212	1.2308	2.51e-07	3.77e-06
ENSCHIG00000017457	535.804	228.422	1.23	6.6e-10	1.5e-08	ENTPD1
ENSCHIG00000020808	235.278	100.301	1.23	0.0032458	0.014568
ENSCHIG00000013800	405.935	173.155	1.2292	5.88e-09	1.16e-07	TRIM59
ENSCHIG00000024497	516.663	220.415	1.229	3.9e-07	5.64e-06	MEF2A
ENSCHIG00000015782	1267.73	540.893	1.2288	6.79e-11	1.79e-09
ENSCHIG00000024159	1173.8	500.9	1.2286	0.0026275	0.012227	NIN
ENSCHIG00000019437	132.336	56.5029	1.2278	8.42e-07	1.13e-05	FILIP1
ENSCHIG00000020587	739.461	315.8	1.2275	0.000484	0.0029947
ENSCHIG00000014694	377.477	161.328	1.2264	2.09e-09	4.43e-08	SKA1
ENSCHIG00000017898	946.73	404.668	1.2262	7.74e-05	0.00062064	MIER1
ENSCHIG00000009431	2358.66	1009.32	1.2246	1.11e-11	3.21e-10	NSD2
ENSCHIG00000019469	96.6517	41.3859	1.2237	7.88e-06	8.4e-05	TEX30
ENSCHIG00000007393	320.163	137.208	1.2224	0.0021959	0.010587
ENSCHIG00000016988	25884.9	11103.8	1.2211	6.84e-12	2.02e-10	MYOF
ENSCHIG00000010576	264.113	113.305	1.2209	0.00095209	0.0053069	ETNK1
ENSCHIG00000012810	227.155	97.4628	1.2208	5.27e-08	8.99e-07	TPK1
ENSCHIG00000008230	195.737	84.0864	1.219	2.22e-07	3.37e-06
ENSCHIG00000023259	390.576	167.867	1.2183	0.00037245	0.0023977
ENSCHIG00000023187	134.492	57.8711	1.2166	1.53e-06	1.93e-05	GDNF
ENSCHIG00000000397	14953	6436.24	1.2161	3.5e-12	1.08e-10
ENSCHIG00000011390	222.311	95.6931	1.2161	2.19e-05	0.00020782	RNF2
ENSCHIG00000007545	1894.64	816.809	1.2139	9.29e-07	1.24e-05	BTAF1
ENSCHIG00000021561	1952.09	841.765	1.2135	2.58e-11	7.13e-10	ACSL3
ENSCHIG00000022816	22.2768	9.60676	1.2134	0.013827	0.047187
ENSCHIG00000016132	10839.1	4677.62	1.2124	1.25e-11	3.59e-10	ROCK1
ENSCHIG00000016961	815.552	351.998	1.2122	2.07e-10	5.11e-09	NDC1
ENSCHIG00000022744	1303.5	563.016	1.2111	0.00034021	0.0022148	BBX
ENSCHIG00000008954	338.48	146.21	1.211	1.25e-08	2.36e-07	C14orf28
ENSCHIG00000026946	283.08	122.379	1.2099	0.00011114	0.00084484
ENSCHIG00000018038	32.1723	13.9135	1.2093	0.003585	0.015828
ENSCHIG00000013927	1259.01	544.618	1.209	1.56e-10	3.9e-09	PTBP3
ENSCHIG00000022154	1155.88	500.106	1.2087	8.51e-08	1.4e-06
ENSCHIG00000009601	41601.9	18013	1.2076	8.61e-12	2.53e-10	TPM4
ENSCHIG00000003181	25.1245	10.8817	1.2072	0.011275	0.039952	RF01291
ENSCHIG00000024740	692.645	300.225	1.2061	0.001236	0.0065664	FBXO30
ENSCHIG00000025301	102.6	44.4705	1.2061	1.38e-05	0.00013759	ZBTB34
ENSCHIG00000008616	880.862	382.014	1.2053	2.63e-10	6.41e-09	PDXK
ENSCHIG00000015406	524.38	227.432	1.2052	0.00015776	0.0011411	AVL9
ENSCHIG00000000850	2099.21	910.795	1.2046	3.69e-05	0.00032752	ANO6
ENSCHIG00000024216	1420.98	617.158	1.2032	5.74e-11	1.53e-09	CHST15
ENSCHIG00000022389	8513.89	3700	1.2023	1.12e-11	3.24e-10	CORO1C
ENSCHIG00000024069	1332.46	579.494	1.2012	1.11e-10	2.82e-09	RNF149
ENSCHIG00000014520	388.577	169.08	1.2005	9.05e-05	0.00070856	ZNF518A
ENSCHIG00000022390	136.747	59.5352	1.1997	1.96e-06	2.41e-05
ENSCHIG00000025081	75.4418	32.847	1.1996	0.0044995	0.01905
ENSCHIG00000014053	250.236	109.108	1.1975	6.49e-08	1.09e-06	ZFP30
ENSCHIG00000020440	408.105	177.978	1.1972	5.71e-09	1.13e-07	DDIAS
ENSCHIG00000023380	3457.56	1510.24	1.195	2.19e-08	4.01e-07	RBMS1
ENSCHIG00000010268	37.0894	16.2021	1.1948	0.0026002	0.012124	GFRA3
ENSCHIG00000009130	923.083	403.302	1.1946	0.00028773	0.0019199	PKN2
ENSCHIG00000023101	905.982	395.972	1.1941	0.00082772	0.0047106	MOB1A
ENSCHIG00000012402	502.464	219.615	1.194	2.17e-05	0.00020658	CTDSPL2
ENSCHIG00000026615	43.9839	19.2243	1.194	0.00074167	0.004295	RNF157
ENSCHIG00000010421	30.9998	13.5494	1.194	0.0060845	0.02434	TTC39B
ENSCHIG00000013615	2012.51	880.13	1.1932	4.09e-11	1.11e-09	LMNB1
ENSCHIG00000009295	37.9107	16.5819	1.193	0.0024223	0.011487	ANO5
ENSCHIG00000008590	386.584	169.09	1.193	5.01e-09	1.01e-07	CEP85
ENSCHIG00000013821	52.5216	22.9787	1.1926	0.0025361	0.011911	DNAJC27
ENSCHIG00000002049	23.9693	10.4907	1.1921	0.013145	0.045276
ENSCHIG00000013507	665.572	291.353	1.1918	8.11e-05	0.00064468	CHORDC1
ENSCHIG00000017918	6789.46	2972.43	1.1917	4.55e-11	1.22e-09	ADAMTS9
ENSCHIG00000013607	1261.17	552.473	1.1908	2.02e-10	5e-09	LBR
ENSCHIG00000011430	952.639	417.749	1.1893	9.78e-11	2.52e-09	CENPW
ENSCHIG00000018344	3207.05	1406.53	1.1891	1.06e-06	1.4e-05	KIF1B
ENSCHIG00000020077	959.353	420.861	1.1887	4.2e-10	9.94e-09
ENSCHIG00000014924	2118.66	929.658	1.1884	1.35e-10	3.41e-09	RAB11FIP2
ENSCHIG00000007522	1969.76	864.703	1.1877	8.03e-11	2.09e-09	EPS8
ENSCHIG00000018526	102.833	45.1566	1.1873	0.00098024	0.0054335	MICU3
ENSCHIG00000012197	152.049	66.7909	1.1868	7.95e-07	1.08e-05	RUBCNL
ENSCHIG00000013378	14188.2	6236.21	1.1859	7.99e-11	2.08e-09	MYCBP2
ENSCHIG00000020657	489.48	215.184	1.1857	3.66e-09	7.5e-08	DBF4
ENSCHIG00000014573	141.26	62.1088	1.1855	3.18e-06	3.73e-05	CDC14A
ENSCHIG00000016969	547.72	240.835	1.1854	2.66e-09	5.58e-08
ENSCHIG00000027161	176.293	77.5403	1.185	0.00030093	0.0019895	CREB1
ENSCHIG00000010493	1665.64	732.7	1.1848	8e-05	0.0006363	UBR2
ENSCHIG00000019758	6427.08	2828.66	1.184	9.79e-12	2.85e-10	CNN1
ENSCHIG00000013992	1053.38	463.653	1.1839	6e-05	0.00049693
ENSCHIG00000013866	492.917	217.065	1.1832	1.01e-06	1.34e-05	ARL6IP6
ENSCHIG00000015466	932.446	410.925	1.1821	6.21e-10	1.42e-08	RNF11
ENSCHIG00000025789	183.623	80.9345	1.1819	4.86e-07	6.86e-06	HOMER1
ENSCHIG00000023642	336.308	148.284	1.1814	3.84e-05	0.00033914	XPR1
ENSCHIG00000025630	2450.38	1080.65	1.1811	7.01e-11	1.85e-09	44449
ENSCHIG00000019219	228.265	100.73	1.1802	1.86e-07	2.87e-06	PRKX
ENSCHIG00000019333	2247.43	991.851	1.1801	4.44e-05	0.00038338	PTPN11
ENSCHIG00000026873	145.185	64.1014	1.1795	0.0048497	0.020201
ENSCHIG00000022580	1826.31	807.645	1.1771	0.0021418	0.010376	MED13
ENSCHIG00000021934	1078.56	478.563	1.1723	2.88e-06	3.42e-05	EFCAB14
ENSCHIG00000010629	2539.61	1127.3	1.1717	0.0006237	0.003718
ENSCHIG00000023258	972.154	431.795	1.1708	0.0009545	0.0053189	CACNA2D1
ENSCHIG00000012861	3140.52	1396.02	1.1697	5.24e-09	1.05e-07	UBE2J1
ENSCHIG00000013311	1667.23	741.791	1.1684	2.93e-10	7.07e-09	SLC35E3
ENSCHIG00000016984	1315.12	585.289	1.168	4.4e-10	1.04e-08	NPAT
ENSCHIG00000022785	3249.7	1446.59	1.1676	8.27e-11	2.14e-09	GOLM1
ENSCHIG00000017557	236.979	105.502	1.1675	1.18e-07	1.88e-06	NMT2
ENSCHIG00000002603	29.0824	12.9471	1.1675	0.0082823	0.031185	RF00279
ENSCHIG00000013042	368.653	164.302	1.1659	0.00066449	0.0039163	SLC4A8
ENSCHIG00000018365	13849.1	6173.46	1.1656	3.34e-11	9.14e-10	SDC4
ENSCHIG00000024305	402.7	179.546	1.1654	4.08e-05	0.00035599
ENSCHIG00000018924	1289.12	574.767	1.1653	3.43e-10	8.2e-09	SPCS3
ENSCHIG00000026618	645.039	287.774	1.1645	3.35e-09	6.93e-08	GNE
ENSCHIG00000017440	1697.28	757.225	1.1644	4.04e-10	9.6e-09	GPCPD1
ENSCHIG00000008605	194.837	87.0206	1.1628	4.47e-07	6.36e-06
ENSCHIG00000021253	1129.25	504.911	1.1613	0.0001039	0.00079652
ENSCHIG00000017089	1063.54	475.681	1.1608	3.38e-10	8.1e-09	LIMS2
ENSCHIG00000016484	448.795	200.866	1.1598	0.00065463	0.0038713	PREX2
ENSCHIG00000011278	676.631	303.129	1.1584	3.48e-09	7.19e-08	SNAPC1
ENSCHIG00000013645	813.399	364.655	1.1574	6.62e-09	1.3e-07
ENSCHIG00000018023	1202.77	539.465	1.1568	2.32e-05	0.00021822	CASP8AP2
ENSCHIG00000008457	117.249	52.5969	1.1565	5.35e-06	5.93e-05	ARL4C
ENSCHIG00000014100	171.785	77.1027	1.1558	0.00034011	0.0022148	ZNF697
ENSCHIG00000011353	71.9739	32.3111	1.1554	0.00018645	0.0013239	ZNRF3
ENSCHIG00000016806	1001.79	450.136	1.1541	7.52e-08	1.25e-06	GLA
ENSCHIG00000010329	474.85	213.397	1.1539	5.22e-09	1.05e-07	BLM
ENSCHIG00000015191	271.801	122.27	1.1525	4.77e-06	5.34e-05	MANEA
ENSCHIG00000007929	2022.48	909.9	1.1523	0.00015419	0.0011218
ENSCHIG00000013700	1058.51	476.285	1.1521	0.0034378	0.015294	ATRX
ENSCHIG00000017842	197.963	89.0752	1.1521	7.84e-07	1.06e-05	SGMS2
ENSCHIG00000024108	127.989	57.6024	1.1518	6.04e-06	6.62e-05	BHLHE41
ENSCHIG00000026685	937.227	421.942	1.1514	4.27e-05	0.00037067	WDR36
ENSCHIG00000023183	71.3541	32.1444	1.1504	0.000105	0.00080406	SYCE2
ENSCHIG00000020820	457.332	206.049	1.1503	3.53e-08	6.23e-07	NUP43
ENSCHIG00000017273	1125.83	507.55	1.1494	0.00029048	0.0019327	SLK
ENSCHIG00000022916	3011.74	1358.08	1.149	2.69e-10	6.53e-09	RIMKLB
ENSCHIG00000007288	704.524	317.842	1.1483	2.76e-09	5.77e-08	PDE4B
ENSCHIG00000011079	523.471	236.247	1.1478	2.94e-09	6.13e-08	TROAP
ENSCHIG00000010250	898.722	405.668	1.1476	7.77e-10	1.75e-08	HAT1
ENSCHIG00000006680	166.695	75.319	1.1461	2.48e-06	2.99e-05
ENSCHIG00000016767	256.255	115.849	1.1453	8.96e-06	9.36e-05	CDK17
ENSCHIG00000018822	331.757	149.986	1.1453	0.0021581	0.010435	DDI2
ENSCHIG00000016763	1250.82	565.578	1.1451	3.81e-06	4.38e-05	UFL1
ENSCHIG00000024220	1563.9	707.518	1.1443	4.9e-10	1.15e-08	KBTBD2
ENSCHIG00000021957	1115.9	504.827	1.1443	5.5e-10	1.28e-08	ZC3H12A
ENSCHIG00000015506	569.496	257.77	1.1436	0.0027132	0.012553	GNG12
ENSCHIG00000017181	2322.44	1051.57	1.1431	1.84e-10	4.58e-09	LCTL
ENSCHIG00000018313	161.889	73.3394	1.1423	0.00023591	0.0016192	ZFP82
ENSCHIG00000014006	569.069	257.882	1.1419	8.43e-09	1.63e-07	FKBP14
ENSCHIG00000008359	189.604	85.923	1.1419	8.53e-07	1.15e-05	SPRY2
ENSCHIG00000008450	1050.87	476.406	1.1413	0.00065384	0.0038685	AFF1
ENSCHIG00000020223	4875.96	2211.4	1.1407	3.59e-09	7.37e-08
ENSCHIG00000025052	353.097	160.164	1.1405	0.0052944	0.021724
ENSCHIG00000007744	51.4976	23.3668	1.14	0.00084782	0.0048027
ENSCHIG00000024923	5363.37	2433.79	1.1399	3.53e-09	7.27e-08	UGDH
ENSCHIG00000015863	1725.52	783.068	1.1398	2.31e-10	5.65e-09	PCNA
ENSCHIG00000018028	114.683	52.06	1.1394	0.00042474	0.0026806	METTL15
ENSCHIG00000022741	2141.17	972.267	1.139	4.56e-09	9.23e-08	DOCK7
ENSCHIG00000022336	3026.28	1374.99	1.1381	3.31e-10	7.93e-09	SYNC
ENSCHIG00000015816	643.16	292.249	1.138	1.21e-07	1.94e-06	ZNF217
ENSCHIG00000010796	2984.64	1356.73	1.1374	3.42e-05	0.00030586	HEATR5A
ENSCHIG00000014720	2035.59	925.512	1.1371	4.19e-10	9.91e-09	RAB3D
ENSCHIG00000020049	39.2331	17.8426	1.1367	0.0024738	0.011671	NTNG1
ENSCHIG00000012647	160.624	73.0601	1.1365	1.77e-06	2.2e-05	ITPRIPL1
ENSCHIG00000025229	916.632	416.985	1.1363	1.92e-07	2.96e-06	ZMYM1
ENSCHIG00000019237	226.247	102.936	1.1361	2.04e-07	3.12e-06
ENSCHIG00000016244	642.007	292.347	1.1349	3.8e-09	7.78e-08	ANKRD6
ENSCHIG00000009563	589.559	268.519	1.1346	7.35e-09	1.43e-07	LRRN1
ENSCHIG00000018662	1940.35	884.09	1.134	5.57e-10	1.28e-08	CDH2
ENSCHIG00000025135	441.828	201.342	1.1338	2.91e-08	5.23e-07	CCDC14
ENSCHIG00000021548	861.926	393.238	1.1322	6.12e-09	1.21e-07	TMTC2
ENSCHIG00000017470	6499.73	2973.7	1.1281	1.43e-10	3.62e-09	LTA4H
ENSCHIG00000016890	1073.4	491.391	1.1272	1.73e-09	3.7e-08	POLA1
ENSCHIG00000015390	218.575	100.144	1.1261	3.91e-07	5.64e-06	ZWINT
ENSCHIG00000013117	1316.72	603.383	1.1258	7.12e-10	1.61e-08
ENSCHIG00000020853	356.515	163.408	1.1255	0.005983	0.024	SPOPL
ENSCHIG00000019100	440.526	202.017	1.1248	0.0078343	0.029849	CNOT6
ENSCHIG00000014895	255.873	117.337	1.1248	0.00014386	0.0010526	SETDB2
ENSCHIG00000019001	517.84	237.808	1.1227	1.83e-08	3.38e-07
ENSCHIG00000007467	28.2572	12.9804	1.1223	0.0075673	0.029049
ENSCHIG00000000100	2777.78	1276.36	1.1219	5.67e-10	1.31e-08
ENSCHIG00000026928	951.065	437.209	1.1212	0.0088937	0.033034	LATS1
ENSCHIG00000017246	260.583	119.834	1.1207	2.86e-07	4.24e-06	PANK3
ENSCHIG00000024816	392.994	180.72	1.1207	7.06e-08	1.18e-06	SLC31A1
ENSCHIG00000027012	11568.9	5321.72	1.1203	3.11e-10	7.5e-09	MCL1
ENSCHIG00000025345	645.614	297.069	1.1199	6.18e-09	1.22e-07	CHEK1
ENSCHIG00000021623	507.345	233.814	1.1176	0.00026355	0.0017831	CCP110
ENSCHIG00000009549	42.4593	19.5675	1.1176	0.0046984	0.01972	MIR197
ENSCHIG00000023136	63.3633	29.2334	1.116	0.0010651	0.0058276	LCA5
ENSCHIG00000022112	6401.59	2953.87	1.1158	4.38e-10	1.04e-08	ANKRD28
ENSCHIG00000018734	2776.43	1282.98	1.1137	1.67e-06	2.09e-05	44262
ENSCHIG00000024582	703.906	325.391	1.1132	2.08e-07	3.17e-06	CELF1
ENSCHIG00000026053	48.5229	22.4339	1.113	0.0012032	0.0064185	RND1
ENSCHIG00000017746	197.507	91.3185	1.1129	9.42e-07	1.25e-05	PDE1C
ENSCHIG00000026061	1027.88	475.44	1.1123	0.0013107	0.0069019	BNC2
ENSCHIG00000015774	99.5126	46.0862	1.1105	0.00017204	0.001234	CEP72
ENSCHIG00000013361	131.137	60.7323	1.1105	1.89e-05	0.00018205
ENSCHIG00000012708	32908.9	15257.4	1.109	5.15e-10	1.2e-08	JAK1
ENSCHIG00000018395	81.8369	37.9436	1.1089	0.0010099	0.0055753
ENSCHIG00000018372	37292	17292	1.1088	1.91e-10	4.72e-09	LDH-A
ENSCHIG00000017817	209.513	97.3033	1.1065	1.05e-06	1.38e-05	GK5
ENSCHIG00000015626	2475.19	1149.52	1.1065	5.04e-10	1.18e-08	NCAPD2
ENSCHIG00000019384	228.8	106.262	1.1065	1.1e-06	1.44e-05
ENSCHIG00000009619	17189.8	7988.46	1.1056	7.37e-10	1.67e-08	ITGAV
ENSCHIG00000011192	1606.71	746.73	1.1055	6.05e-06	6.62e-05	EDEM1
ENSCHIG00000005883	52.4585	24.3819	1.1054	0.00091986	0.0051506
ENSCHIG00000012556	238.145	110.954	1.1019	6.11e-07	8.43e-06	TDP1
ENSCHIG00000021669	848.235	395.229	1.1018	9.52e-09	1.82e-07	MRE11
ENSCHIG00000021574	1970.62	918.473	1.1013	0.0024459	0.01157	PEAK1
ENSCHIG00000020594	916.573	427.245	1.1012	0.00043381	0.0027288	VPS13A
ENSCHIG00000008100	464.9	216.752	1.1009	3.15e-08	5.6e-07	MGME1
ENSCHIG00000009952	132.946	62.0012	1.1005	7.61e-06	8.14e-05	RASSF7
ENSCHIG00000004709	6209.53	2898.89	1.099	1.06e-09	2.32e-08	CA12
ENSCHIG00000012833	50.6393	23.6401	1.099	0.013748	0.046989	CYP7B1
ENSCHIG00000014429	876.347	409.172	1.0988	0.00011293	0.00085475	PDZD8
ENSCHIG00000011484	117.164	54.7238	1.0983	2.99e-05	0.00027198	KLHL32
ENSCHIG00000021413	1460.49	682.826	1.0969	0.00070961	0.0041483	EXOC5
ENSCHIG00000022851	1200.97	561.457	1.0969	1.38e-09	2.99e-08	PLK1
ENSCHIG00000018163	721.6	337.49	1.0964	1.21e-08	2.3e-07	ERAP2
ENSCHIG00000017321	1980.29	927.024	1.095	0.0016754	0.0084483	UGGT1
ENSCHIG00000011628	3585.24	1679.02	1.0945	5.5e-10	1.28e-08	HMGXB3
ENSCHIG00000016704	615.773	288.523	1.0937	2.53e-05	0.00023555	TMEM209
ENSCHIG00000020616	670.446	314.29	1.093	2.5e-08	4.54e-07	RFX5
ENSCHIG00000010343	362.742	170.098	1.0926	0.0045095	0.019081	MDM4
ENSCHIG00000022420	2959.03	1387.82	1.0923	0.0025931	0.012103	ATL3
ENSCHIG00000007738	383.994	180.092	1.0923	8.87e-08	1.46e-06	BORA
ENSCHIG00000026121	3582.33	1680.92	1.0917	5.71e-07	7.97e-06	PPFIBP1
ENSCHIG00000014423	58.2733	27.3443	1.0916	0.0010711	0.0058511	ANKRD61
ENSCHIG00000026578	7123.19	3342.46	1.0916	0.00010553	0.0008078	SEC23A
ENSCHIG00000002906	124.608	58.4816	1.0913	0.0061468	0.024526	RF00561
ENSCHIG00000002816	63.4617	29.7983	1.0907	0.00076902	0.0044261	C12orf66
ENSCHIG00000018431	155.77	73.1376	1.0907	1.05e-05	0.00010846	SASS6
ENSCHIG00000003901	8292.43	3893.77	1.0906	4.27e-05	0.00037025	GJA1
ENSCHIG00000008720	128.874	60.5203	1.0905	2.65e-05	0.00024489
ENSCHIG00000000373	132.918	62.4368	1.0901	0.012038	0.042109
ENSCHIG00000016214	292.046	137.349	1.0883	2.68e-07	3.99e-06
ENSCHIG00000024877	799.005	376.222	1.0866	1.71e-08	3.17e-07	ZSWIM6
ENSCHIG00000024475	6075.75	2861.13	1.0865	1.93e-09	4.1e-08	KMT2E
ENSCHIG00000012683	980.383	461.827	1.086	6.29e-09	1.24e-07	FGF10
ENSCHIG00000021216	2926.51	1378.68	1.0859	5.95e-07	8.23e-06	ITGA1
ENSCHIG00000025211	892.481	420.49	1.0857	4.21e-05	0.00036586	KITLG
ENSCHIG00000021307	373.215	175.956	1.0848	7.85e-08	1.3e-06
ENSCHIG00000010693	63.2177	29.8084	1.0846	0.00046124	0.002877	SHC3
ENSCHIG00000021076	368.33	173.756	1.0839	0.0011683	0.0062709	CEP76
ENSCHIG00000023449	1624	766.923	1.0824	1.77e-09	3.77e-08	INCENP
ENSCHIG00000014161	257.047	121.391	1.0824	6.64e-07	9.1e-06
ENSCHIG00000010328	1271.13	600.996	1.0807	3.86e-09	7.86e-08	POLH
ENSCHIG00000016998	333.889	158.084	1.0787	1.54e-07	2.42e-06
ENSCHIG00000002571	305.965	144.902	1.0783	1.6e-07	2.51e-06	POC1A
ENSCHIG00000023293	4178.85	1979.43	1.078	0.00014145	0.0010376	SPAG9
ENSCHIG00000025145	374.443	177.426	1.0775	0.0021023	0.010221	AKT3
ENSCHIG00000017141	487.087	230.858	1.0772	7.55e-08	1.26e-06	WEE1
ENSCHIG00000016496	448.336	212.55	1.0768	1.05e-07	1.69e-06	BRMS1L
ENSCHIG00000010235	291.631	138.275	1.0766	0.0077606	0.029616	ITPRIPL2
ENSCHIG00000021714	48.2897	22.8957	1.0766	0.00185	0.0091838	LPCAT2
ENSCHIG00000008278	166.805	79.1221	1.076	0.00031649	0.0020766	PLEKHM3
ENSCHIG00000015208	115.695	54.8861	1.0758	3.99e-05	0.00035013	FRMPD4
ENSCHIG00000020593	333.896	158.457	1.0753	0.00036503	0.002358	FGFR1OP2
ENSCHIG00000014196	242.404	115.034	1.0753	0.0037499	0.01641	ZNF516
ENSCHIG00000026774	576.742	273.847	1.0746	6.47e-08	1.09e-06	RBM15
ENSCHIG00000000448	447.946	212.74	1.0742	0.003527	0.015611	BMPR1A
ENSCHIG00000022407	1809.94	859.636	1.0741	1.52e-07	2.39e-06	ENAH
ENSCHIG00000014557	2090.94	993.237	1.0739	3.51e-09	7.24e-08	BHLHE40
ENSCHIG00000014962	26.6963	12.6858	1.0734	0.010254	0.037024	CSF3
ENSCHIG00000027073	5848.94	2782.65	1.0717	2.89e-06	3.44e-05	ASPH
ENSCHIG00000019026	1070.58	509.33	1.0717	0.00058112	0.0035042	PCYT1A
ENSCHIG00000021000	1774.43	844.252	1.0716	0.0017872	0.0089264	CHD9
ENSCHIG00000020544	76.1683	36.2567	1.0709	0.0057133	0.02307
ENSCHIG00000017550	3914.97	1866.32	1.0688	1.71e-09	3.66e-08	GYS1
ENSCHIG00000023269	1353.98	645.7	1.0683	6.6e-06	7.16e-05	PRKAR2A
ENSCHIG00000000443	190.487	90.898	1.0674	0.00044243	0.0027754	GGT5
ENSCHIG00000015394	443.859	211.813	1.0673	1.31e-07	2.07e-06	PPP4R4
ENSCHIG00000013422	247.158	117.946	1.0673	7.39e-05	0.00059733	ST3GAL6
ENSCHIG00000011417	158.058	75.4551	1.0668	0.01185	0.041598	KATNAL1
ENSCHIG00000024903	11986.3	5724.43	1.0662	3.7e-05	0.00032752
ENSCHIG00000015758	11561.7	5527.89	1.0645	1.51e-09	3.26e-08	CFL2
ENSCHIG00000016417	674.106	322.333	1.0644	2.84e-07	4.22e-06	FER
ENSCHIG00000002428	262.786	125.696	1.064	7.42e-07	1.01e-05	CEP70
ENSCHIG00000009939	639.706	305.996	1.0639	3.85e-08	6.75e-07	PFAS
ENSCHIG00000026435	379.751	181.668	1.0638	1.27e-05	0.00012786	CPNE8
ENSCHIG00000006633	324.615	155.299	1.0637	7.36e-07	1e-05	GATAD1
ENSCHIG00000016329	679.246	325.048	1.0633	1.77e-08	3.28e-07
ENSCHIG00000023685	439.17	210.189	1.0631	1.18e-07	1.89e-06	PATJ
ENSCHIG00000020502	1011.64	484.4	1.0624	2.06e-08	3.77e-07	ADAMTS12
ENSCHIG00000023713	301.587	144.415	1.0624	0.0043578	0.018583
ENSCHIG00000015830	2597.91	1244.1	1.0623	2.49e-09	5.24e-08	ZWILCH
ENSCHIG00000011481	290.474	139.119	1.0621	2.56e-07	3.82e-06	CENPM
ENSCHIG00000023159	2377.99	1139.25	1.0617	8.72e-05	0.00068635	TMEM30A
ENSCHIG00000014991	983.245	471.162	1.0613	1.6e-08	2.99e-07	WRN
ENSCHIG00000012618	328.138	157.294	1.0608	5.83e-07	8.09e-06	NSUN6
ENSCHIG00000016895	790.168	378.976	1.0601	1.15e-08	2.19e-07	TK1
ENSCHIG00000014707	409.479	196.444	1.0597	2.78e-05	0.00025524
ENSCHIG00000026586	5955.55	2857.3	1.0596	2.1e-09	4.44e-08	TTC7A
ENSCHIG00000013864	2546.96	1222.15	1.0594	0.0004809	0.0029791	G3BP2
ENSCHIG00000018482	1364.93	655.301	1.0586	5.28e-05	0.00044346	PAK2
ENSCHIG00000020654	2479.49	1190.69	1.0582	5.51e-09	1.1e-07	TEX2
ENSCHIG00000012165	1788.95	859.765	1.0571	0.00022613	0.0015598	FRYL
ENSCHIG00000013017	1143.46	549.675	1.0568	3.57e-06	4.14e-05	SRGAP1
ENSCHIG00000018043	2319.77	1115.24	1.0566	0.0012108	0.0064538	FAR1
ENSCHIG00000013108	236.138	113.563	1.0561	1.24e-06	1.6e-05	PTGES3L
ENSCHIG00000008547	2059.78	991.188	1.0553	1.21e-08	2.29e-07	TRAM1
ENSCHIG00000004594	322.396	155.162	1.0551	0.00011223	0.00085102
ENSCHIG00000022090	508.229	244.638	1.0548	0.0010413	0.0057215	BRWD3
ENSCHIG00000024754	141.866	68.3358	1.0538	0.0029262	0.013363
ENSCHIG00000012254	814.045	392.528	1.0523	7.98e-06	8.48e-05	STAU2
ENSCHIG00000013836	257.995	124.497	1.0512	2.14e-06	2.61e-05
ENSCHIG00000014210	207.785	100.27	1.0512	7.77e-05	0.0006218
ENSCHIG00000011290	209.119	100.933	1.0509	4.69e-06	5.26e-05	SOCS3
ENSCHIG00000023242	772.834	373.093	1.0506	0.00053855	0.0032788	MORC3
ENSCHIG00000025888	2492.37	1204.05	1.0496	6.22e-08	1.05e-06	DDHD1
ENSCHIG00000017476	3046.8	1472.17	1.0493	4.39e-09	8.93e-08	MCM6
ENSCHIG00000015209	13444.7	6496.39	1.0493	2.43e-09	5.12e-08	PRELP
ENSCHIG00000019035	317.356	153.425	1.0486	1.22e-05	0.00012368	ERO1B
ENSCHIG00000023459	39.181	18.9424	1.0485	0.0057091	0.023058
ENSCHIG00000025067	754.847	364.976	1.0484	1.59e-08	2.97e-07
ENSCHIG00000011320	922.029	445.946	1.0479	1.63e-08	3.04e-07	DUSP6
ENSCHIG00000012101	31.2984	15.1403	1.0477	0.0089751	0.033263
ENSCHIG00000025248	224.502	108.623	1.0474	3.63e-06	4.21e-05
ENSCHIG00000023852	383.731	185.828	1.0461	0.00097687	0.0054209	ZNF618
ENSCHIG00000015971	129.066	62.5237	1.0456	3.11e-05	0.00028176	PMAIP1
ENSCHIG00000026987	9411.98	4562.25	1.0448	2.62e-09	5.5e-08	PTN
ENSCHIG00000015467	555.86	269.653	1.0436	0.00010825	0.00082533	TMEM263
ENSCHIG00000010645	4908.51	2381.47	1.0434	8.84e-09	1.7e-07	DNAJC13
ENSCHIG00000026239	211.692	102.708	1.0434	3.02e-06	3.57e-05
ENSCHIG00000014158	868.749	421.654	1.0429	4.12e-08	7.17e-07	RFWD3
ENSCHIG00000011846	199.388	96.8303	1.042	4.49e-06	5.06e-05	MIPOL1
ENSCHIG00000011113	2055.17	998.254	1.0418	6.83e-09	1.33e-07
ENSCHIG00000014048	1366.39	663.838	1.0415	1.86e-07	2.87e-06	SRPK1
ENSCHIG00000014483	1479.7	718.897	1.0414	1.83e-05	0.00017714	SNX13
ENSCHIG00000017779	51263.6	24916.8	1.0408	1.25e-09	2.72e-08	ACTA2
ENSCHIG00000021502	365.947	177.878	1.0407	1.14e-06	1.49e-05	SPC24
ENSCHIG00000011863	447.65	217.619	1.0406	0.00071201	0.0041553	VASH2
ENSCHIG00000018666	36.7888	17.8899	1.0401	0.0075204	0.028912
ENSCHIG00000027215	566.59	275.655	1.0394	1.43e-07	2.26e-06	MGAT5
ENSCHIG00000025927	413.6	201.294	1.0389	3.56e-07	5.19e-06	UPK1B
ENSCHIG00000018925	403.93	196.736	1.0378	6.3e-07	8.69e-06	KIAA0895
ENSCHIG00000017865	2196.37	1069.83	1.0377	0.0040196	0.017389	NCOA3
ENSCHIG00000024114	205.365	100.072	1.0372	3.18e-06	3.73e-05	ANKRD37
ENSCHIG00000010416	1196.58	583.068	1.0372	1.7e-05	0.00016618	OSBPL8
ENSCHIG00000022418	1319.86	643.466	1.0365	8.95e-06	9.35e-05	RPS6KA3
ENSCHIG00000020363	33.565	16.3672	1.0362	0.0071571	0.02776	SLCO4A1
ENSCHIG00000017189	864.322	421.68	1.0354	2.58e-07	3.85e-06	ATL2
ENSCHIG00000022286	221.536	108.09	1.0353	0.00015726	0.0011398
ENSCHIG00000010651	5070.75	2474.52	1.0351	8.47e-09	1.63e-07	NT5E
ENSCHIG00000019939	4017.98	1962.04	1.0341	1.21e-08	2.29e-07
ENSCHIG00000012413	944.23	461.105	1.034	0.0014958	0.0076993	BTBD7
ENSCHIG00000001329	1370.53	669.344	1.0339	1.24e-08	2.34e-07
ENSCHIG00000019728	203.285	99.2853	1.0338	6.19e-06	6.76e-05	PIK3CB
ENSCHIG00000007253	42.1149	20.5806	1.033	0.0048469	0.020197
ENSCHIG00000013483	439.071	214.611	1.0327	0.0012562	0.0066635	RNF219
ENSCHIG00000022055	217.599	106.362	1.0327	4.55e-06	5.12e-05	TAF4B
ENSCHIG00000005188	1157.12	566.242	1.0311	2.7e-08	4.88e-07
ENSCHIG00000018744	132.778	64.9802	1.0309	5.13e-05	0.00043167	NAALADL2
ENSCHIG00000023585	360.939	176.657	1.0308	0.0022767	0.010911
ENSCHIG00000012017	586.699	287.264	1.0302	0.00062053	0.0037044	TRIM33
ENSCHIG00000002998	153.163	75.0159	1.0298	0.0026111	0.012172	ZBTB26
ENSCHIG00000025667	386.764	189.476	1.0294	4.95e-07	6.99e-06	PRKAR2B
ENSCHIG00000019221	498.939	244.562	1.0287	0.00011032	0.00083926
ENSCHIG00000019349	352.651	172.867	1.0286	2.56e-07	3.83e-06	CPXM2
ENSCHIG00000009890	600.373	294.304	1.0286	9.3e-08	1.52e-06	CYP51A1
ENSCHIG00000021790	804.724	394.57	1.0282	2.64e-06	3.16e-05
ENSCHIG00000013802	2666.32	1307.52	1.028	5.02e-05	0.00042424	PPP1CB
ENSCHIG00000019548	13808.4	6780.74	1.026	7.91e-09	1.53e-07	SBF2
ENSCHIG00000004524	379.573	186.439	1.0257	0.00030345	0.0019992	CDK14
ENSCHIG00000019979	3523.01	1730.91	1.0253	3.53e-06	4.1e-05	TET2
ENSCHIG00000022381	1506.43	740.317	1.0249	1.87e-05	0.00018065	SLC2A6
ENSCHIG00000018553	209.712	103.084	1.0246	0.014218	0.04827	MIER3
ENSCHIG00000014959	958.053	471.024	1.0243	8.24e-08	1.36e-06	TMTC4
ENSCHIG00000010156	862.715	424.25	1.024	1.11e-07	1.78e-06	AGO2
ENSCHIG00000022798	827.562	407.058	1.0236	0.0008401	0.0047642
ENSCHIG00000025008	392.996	193.411	1.0228	0.0001143	0.00086386	SCAMP1
ENSCHIG00000022543	54.6824	26.9202	1.0224	0.0020827	0.010147
ENSCHIG00000022332	728.213	358.607	1.022	7.13e-08	1.19e-06	TRIP13
ENSCHIG00000013254	372.938	183.676	1.0218	9.04e-05	0.00070856	JRKL
ENSCHIG00000025535	573.675	282.542	1.0218	5.44e-05	0.00045585	USPL1
ENSCHIG00000021995	53.3793	26.2943	1.0215	0.0028001	0.012881	CMTM4
ENSCHIG00000019457	200.693	98.9388	1.0204	2.88e-06	3.42e-05
ENSCHIG00000022362	353.012	174.063	1.0201	1.09e-06	1.42e-05	LZTS1
ENSCHIG00000010846	495.969	244.649	1.0195	2.87e-07	4.24e-06	C3orf67
ENSCHIG00000025869	1094.13	539.779	1.0193	5.91e-05	0.00049098	FAM198B
ENSCHIG00000015945	200.397	98.9025	1.0188	0.0027295	0.01262	RBM41
ENSCHIG00000020989	1408.36	695.224	1.0185	3.79e-08	6.67e-07	TCP11L1
ENSCHIG00000023035	1217	600.835	1.0183	0.0089235	0.033127	ACAP2
ENSCHIG00000021035	2181.4	1077.54	1.0175	3.55e-08	6.27e-07	TAB2
ENSCHIG00000011517	913.649	451.41	1.0172	4.04e-06	4.61e-05	HIVEP3
ENSCHIG00000019250	2110.72	1042.91	1.0171	2.56e-08	4.64e-07
ENSCHIG00000013272	218.296	107.904	1.0165	7.39e-05	0.00059733
ENSCHIG00000019428	392.766	194.302	1.0154	7.54e-07	1.03e-05	ENC1
ENSCHIG00000016228	264.104	130.659	1.0153	3.79e-06	4.37e-05	KLHDC1
ENSCHIG00000026384	1694.13	838.105	1.0153	6.63e-07	9.1e-06	MAPK6
ENSCHIG00000023008	28839.3	14271.2	1.0149	5.65e-09	1.12e-07
ENSCHIG00000008891	9102.39	4504.7	1.0148	1.46e-08	2.74e-07	PDLIM5
ENSCHIG00000027118	472.312	233.841	1.0142	1.96e-07	3.01e-06
ENSCHIG00000006062	617.541	305.746	1.0142	2.9e-07	4.29e-06
ENSCHIG00000018987	72.1814	35.7457	1.0139	0.00055801	0.0033785	GCH1
ENSCHIG00000006920	772.037	382.551	1.013	1.94e-06	2.38e-05	DYNLT3
ENSCHIG00000018456	632.039	313.234	1.0128	8.78e-06	9.22e-05	ATF6
ENSCHIG00000019981	157.665	78.1341	1.0128	1.05e-05	0.00010796
ENSCHIG00000013360	1279.37	634.101	1.0127	4.03e-08	7.03e-07	LMNB2
ENSCHIG00000018538	591.039	293.072	1.012	0.00045955	0.0028699	MTF1
ENSCHIG00000000143	747.401	370.599	1.012	0.00021248	0.0014779	YES1
ENSCHIG00000010086	18004.9	8930.62	1.0116	8.1e-06	8.58e-05	IQGAP1
ENSCHIG00000009958	487.486	241.834	1.0113	4.15e-07	5.95e-06	RTTN
ENSCHIG00000021424	531.724	263.852	1.011	3.45e-07	5.05e-06	SOAT1
ENSCHIG00000018083	381.62	189.427	1.0105	1.12e-06	1.46e-05	FBXO33
ENSCHIG00000006481	52.6576	26.1392	1.0104	0.0023852	0.011332	CASQ1
ENSCHIG00000011334	113.429	56.309	1.0104	0.0017557	0.0087898	ZBTB8A
ENSCHIG00000017970	1834.79	911.725	1.0089	0.010157	0.036724	APPL1
ENSCHIG00000005868	290.14	144.178	1.0089	2.31e-06	2.8e-05
ENSCHIG00000010728	99.168	49.3069	1.0081	0.00027702	0.0018609	BEND3
ENSCHIG00000025226	450.831	224.21	1.0077	0.004453	0.018905	CSNK1G3
ENSCHIG00000001988	225.424	112.142	1.0073	2.02e-05	0.00019361	ST8SIA4
ENSCHIG00000012895	434.439	216.133	1.0072	3.6e-07	5.24e-06	ORC1
ENSCHIG00000023144	311.749	155.12	1.007	2.11e-06	2.58e-05	LARP1B
ENSCHIG00000000620	110.146	54.8168	1.0067	0.00011825	0.00088791
ENSCHIG00000016160	434.196	216.196	1.006	8.41e-07	1.13e-05
ENSCHIG00000018132	3428.49	1707.31	1.0058	4.34e-08	7.49e-07	XPO1
ENSCHIG00000007646	141.932	70.6919	1.0056	3.72e-05	0.00032934
ENSCHIG00000018977	1824.87	909.272	1.005	4.99e-08	8.56e-07	DOCK9
ENSCHIG00000011590	4899.84	2441.69	1.0049	8.03e-09	1.55e-07	ANXA3
ENSCHIG00000011927	1475.03	735.088	1.0048	5.09e-05	0.00042914	ALDH6A1
ENSCHIG00000024656	1045.02	520.803	1.0047	7.03e-08	1.18e-06	RAB11FIP1
ENSCHIG00000019839	8067.27	4021.56	1.0043	9.04e-09	1.74e-07	BACE2
ENSCHIG00000015777	6201.83	3092.08	1.0041	1.83e-08	3.38e-07
ENSCHIG00000003903	3213.88	1603.18	1.0034	4.46e-08	7.7e-07	JAK2
ENSCHIG00000018469	292.187	145.758	1.0033	0.0021789	0.010517
ENSCHIG00000016205	435.383	217.22	1.0031	4.35e-07	6.21e-06	FAM118A
ENSCHIG00000024225	139.851	69.7813	1.003	3.79e-05	0.00033536	XRCC2
ENSCHIG00000009440	18248.8	9108.9	1.0025	7.16e-09	1.39e-07	PGK1
ENSCHIG00000013402	634.126	316.531	1.0024	2.11e-07	3.22e-06	CEP57
ENSCHIG00000019296	10255.6	5124.18	1.001	2.35e-08	4.28e-07	ARID5B
ENSCHIG00000027218	54.6375	27.3086	1.0005	0.0018915	0.0093418	DEPDC7
ENSCHIG00000010864	0.349265	46.6332	-7.0609	0.00022685	0.001563	PRLR
ENSCHIG00000017819	0.852183	101.274	-6.8929	1.6231e-39	4.835e-37	MGP
ENSCHIG00000021248	59.717	3055.71	-5.6772	1.6437e-25	1.6321e-23	TPPP3
ENSCHIG00000020618	0.599275	28.2983	-5.5614	4.4354e-10	1.0451e-08	GPR37
ENSCHIG00000022880	0.346368	13.7958	-5.3158	4.1441e-07	5.9432e-06	PTPRR
ENSCHIG00000025037	3.76089	131.286	-5.1255	6.1592e-40	1.9169e-37	LVRN
ENSCHIG00000023960	0.349265	11.4711	-5.0375	6.4267e-06	6.9761e-05
ENSCHIG00000006872	0.252907	7.88381	-4.9622	0.00036753	0.0023705
ENSCHIG00000004358	2.24924	68.7393	-4.9336	1.8556e-21	1.3482e-19	HSD11B2
ENSCHIG00000026906	4.98982	145.301	-4.8639	7.8232e-26	8.2389e-24	ABCA9
ENSCHIG00000001299	0.346368	9.68872	-4.8059	4.7758e-05	0.0004073
ENSCHIG00000002743	57.953	1504.55	-4.6983	8.7044e-99	3.6301e-95	SCARA5
ENSCHIG00000013185	0.252907	6.40727	-4.663	0.0024689	0.011653	FGL1
ENSCHIG00000025429	0.252907	6.39571	-4.6604	0.0024771	0.011681
ENSCHIG00000008000	1.29781	30.837	-4.5705	1.0927e-12	3.5435e-11	MB
ENSCHIG00000025051	0.855079	18.2675	-4.4171	1.0014e-07	1.625e-06	CAMK2A
ENSCHIG00000011470	1.042	21.8927	-4.393	2.281e-07	3.4467e-06	AGTR1
ENSCHIG00000015391	0.349265	7.25788	-4.3772	0.0007736	0.0044499	FAM129A
ENSCHIG00000022634	0.695633	14.0202	-4.333	8.6721e-05	0.00068315	KCNK5
ENSCHIG00000007239	0.602172	12.001	-4.3168	1.8941e-05	0.00018251	TNNT3
ENSCHIG00000014982	1.29491	25.5135	-4.3003	4.8894e-06	5.4579e-05
ENSCHIG00000022609	63.582	1186.93	-4.2225	3.7166e-82	5.1666e-79	GPNMB
ENSCHIG00000015969	9.5398	175.641	-4.2025	3.665e-40	1.1941e-37	RASD2
ENSCHIG00000010819	5.59199	95.032	-4.087	4.8799e-22	3.7002e-20
ENSCHIG00000011189	0.346368	5.39356	-3.9609	0.005788	0.023318	GCNT1
ENSCHIG00000016486	277.282	4261.16	-3.9418	1.627e-43	6.1683e-41	APOD
ENSCHIG00000026664	49.7235	744.621	-3.9045	1.2972e-41	4.4849e-39	ABCA10
ENSCHIG00000017158	1.01163	15.1403	-3.9036	8.2739e-06	8.7355e-05	TNXB
ENSCHIG00000014618	53.3851	787.932	-3.8836	5.4058e-21	3.7954e-19	PCDH10
ENSCHIG00000001036	0.951437	13.8796	-3.8667	0.00079655	0.0045619
ENSCHIG00000022955	11.5839	168.091	-3.8591	1.7994e-36	4.5758e-34	SFRP2
ENSCHIG00000002551	0.599275	8.56667	-3.8374	0.00078243	0.0044909	MIRLET7A3
ENSCHIG00000007290	0.349265	4.86224	-3.7992	0.012068	0.04218
ENSCHIG00000022416	0.69853	9.71155	-3.7973	0.0020676	0.010092	INHBE
ENSCHIG00000022966	2.90871	39.1088	-3.749	8.6647e-07	1.1612e-05	SLC47A1
ENSCHIG00000013542	1.10799	13.9025	-3.6493	0.00020353	0.0014246	BTN2A2
ENSCHIG00000020018	3.26087	39.3209	-3.592	3.9469e-12	1.2071e-10	SPINK6
ENSCHIG00000012846	3.00217	35.5056	-3.564	0.00027243	0.0018343	S100A12
ENSCHIG00000013420	0.951437	11.1523	-3.5511	0.00013118	0.00097207	BCL11A
ENSCHIG00000009369	0.855079	9.79433	-3.5178	0.00054288	0.0033042	chi-mir-33b
ENSCHIG00000012227	0.602172	6.80933	-3.4993	0.0039336	0.017099
ENSCHIG00000026391	33.6454	374.284	-3.4757	1.3296e-16	6.5083e-15	SERPINF1
ENSCHIG00000023436	15.0042	164.639	-3.4559	1.1738e-11	3.3947e-10
ENSCHIG00000016460	4.84775	52.4915	-3.4367	3.9685e-15	1.6717e-13
ENSCHIG00000023997	1.96307	21.2189	-3.4342	2.1737e-06	2.6507e-05	AMOT
ENSCHIG00000015120	12.3194	129.321	-3.3919	1.6507e-08	3.0732e-07	KRT71
ENSCHIG00000005243	2277.47	23770.4	-3.3837	1.1654e-20	7.9415e-19
ENSCHIG00000009736	0.69853	7.11652	-3.3488	0.0025376	0.011912	ANGPTL1
ENSCHIG00000010517	2.50215	24.8178	-3.3101	3.615e-08	6.3673e-07	ADAMTS16
ENSCHIG00000025526	2.4	23.4955	-3.2913	1.6908e-06	2.1086e-05
ENSCHIG00000000959	3.76958	36.6076	-3.2797	1.5455e-10	3.8828e-09
ENSCHIG00000018366	16.4802	159.662	-3.2762	3.3734e-27	4.1135e-25	BMPER
ENSCHIG00000006023	4.46232	42.6364	-3.2562	9.6641e-12	2.8224e-10	RF00026
ENSCHIG00000008405	0.599275	5.69938	-3.2495	0.014567	0.049222
ENSCHIG00000013421	1.89418	17.9136	-3.2414	3.8977e-06	4.473e-05	PLEKHA7
ENSCHIG00000018073	4133.16	38922.2	-3.2353	4.5768e-33	8.6759e-31
ENSCHIG00000011054	23.4028	206.758	-3.1432	2.3541e-31	3.8959e-29	WNT2
ENSCHIG00000005929	1.0478	9.05124	-3.1108	0.0010546	0.005784
ENSCHIG00000012837	75.442	642.751	-3.0908	1.195e-46	5.6633e-44	ABCA6
ENSCHIG00000010396	75.1385	620.855	-3.0466	2.9385e-27	3.6256e-25	SIX2
ENSCHIG00000024239	4.99561	40.7251	-3.0272	1.0201e-10	2.6165e-09	PLXDC1
ENSCHIG00000019000	1.29491	10.467	-3.0149	0.00065573	0.0038723	DUSP26
ENSCHIG00000018439	7.43122	59.5014	-3.0013	1.7479e-13	6.1776e-12	OTOF
ENSCHIG00000026228	0.69853	5.54647	-2.9892	0.014734	0.049625	CREB3L3
ENSCHIG00000000413	0.948541	7.45891	-2.9752	0.0044236	0.018817	MMRN2
ENSCHIG00000003089	10.2499	80.2792	-2.9694	7.7357e-17	3.8682e-15	ACKR1
ENSCHIG00000017045	18.4375	143.359	-2.9589	2.6466e-24	2.3994e-22	SLC1A3
ENSCHIG00000020304	3.00217	23.1556	-2.9473	6.2877e-05	0.000517	IL33
ENSCHIG00000018383	5.43254	41.8108	-2.9442	7.8765e-11	2.0504e-09	RND2
ENSCHIG00000015994	31.9445	242.351	-2.9235	8.4943e-32	1.4638e-29	LIPG
ENSCHIG00000024282	22.9751	171.985	-2.9041	1.0251e-12	3.3348e-11	ADGRD1
ENSCHIG00000007592	156.931	1162.39	-2.8889	1.4803e-47	7.5288e-45	GAS1
ENSCHIG00000027259	4.80579	35.5323	-2.8863	4.4225e-09	8.9706e-08
ENSCHIG00000005001	1.29201	9.38071	-2.8601	0.012827	0.044377
ENSCHIG00000013432	361.651	2621.14	-2.8575	1.0254e-49	5.4825e-47	PDK4
ENSCHIG00000010964	4.55868	32.9483	-2.8535	1.7542e-08	3.2514e-07	PRKCZ
ENSCHIG00000014378	1.45725	10.4786	-2.8461	0.0048666	0.020243	WNT5B
ENSCHIG00000025981	41.5518	295.639	-2.8309	3.2336e-32	5.763e-30	ADAMTSL1
ENSCHIG00000008271	1.39127	9.85319	-2.8242	0.0012271	0.0065257	CTXN1
ENSCHIG00000012641	5.43254	38.3305	-2.8188	8.5888e-10	1.9114e-08	MMP27
ENSCHIG00000014998	30.7535	216.326	-2.8144	2.3139e-27	2.9241e-25	PLEKHG4
ENSCHIG00000001756	168.479	1184.29	-2.8134	7.0961e-13	2.3562e-11	ISLR
ENSCHIG00000000425	137.558	958.671	-2.801	9.6208e-37	2.4767e-34	EMILIN2
ENSCHIG00000026318	1.79783	12.438	-2.7904	0.0016856	0.0084892	ZNF853
ENSCHIG00000021150	2.69197	18.1275	-2.7514	1.1686e-05	0.00011904	TSPAN33
ENSCHIG00000015891	5.81742	38.8718	-2.7403	6.4128e-09	1.258e-07	PODN
ENSCHIG00000022001	34.1492	225.643	-2.7241	1.4565e-10	3.6723e-09	EYA1
ENSCHIG00000019166	1.39416	9.00312	-2.691	0.011191	0.0397	CRABP1
ENSCHIG00000017378	1859.24	11985.7	-2.6885	8.4993e-08	1.401e-06	NUPR1
ENSCHIG00000021955	19.768	125.87	-2.6707	2.4977e-19	1.4881e-17	RIPOR3
ENSCHIG00000017926	134.501	851.148	-2.6618	3.1914e-39	9.2842e-37	BMF
ENSCHIG00000019600	4.11595	25.9618	-2.6571	1.8965e-06	2.3344e-05	OLFM2
ENSCHIG00000011770	1845.51	11633.6	-2.6562	2.7508e-27	3.4143e-25	PPL
ENSCHIG00000020623	10.4912	65.9312	-2.6518	6.8404e-13	2.2822e-11	PPFIBP2
ENSCHIG00000022021	224.697	1411.18	-2.6509	9.793e-11	2.521e-09	YPEL3
ENSCHIG00000026170	1.29201	8.10712	-2.6496	0.0063144	0.02507	SCN2B
ENSCHIG00000021884	1.358	8.39066	-2.6273	0.0092587	0.034128	MROH5
ENSCHIG00000015311	16.0529	97.4279	-2.6015	6.1125e-16	2.8167e-14	CNIH3
ENSCHIG00000019787	41.4271	250.218	-2.5945	7.389e-27	8.6559e-25
ENSCHIG00000023444	1.73764	10.4439	-2.5875	0.0013941	0.0072729	FGFR4
ENSCHIG00000025296	27.0158	161.626	-2.5808	3.8634e-21	2.7309e-19	ITGA11
ENSCHIG00000027070	27.8564	165.233	-2.5684	6.1191e-16	2.8167e-14	MMP28
ENSCHIG00000024825	8.91885	52.7721	-2.5648	1.9715e-07	3.025e-06	RHPN1
ENSCHIG00000005373	10.4065	61.5059	-2.5632	1.0493e-11	3.0559e-10
ENSCHIG00000017469	34.7467	205.068	-2.5612	4.3867e-06	4.9605e-05	CHAC1
ENSCHIG00000004522	113.761	670.621	-2.5595	2.3366e-35	5.5367e-33	PCSK5
ENSCHIG00000018573	1.54492	9.06334	-2.5525	0.004944	0.020516	PAPLN
ENSCHIG00000011403	2.05363	11.99	-2.5456	0.0032487	0.014578
ENSCHIG00000011155	2.74926	15.9896	-2.54	0.00022595	0.0015594	VAV1
ENSCHIG00000009105	8.28396	47.5072	-2.5198	0.00022655	0.0015617	MIR199A1
ENSCHIG00000019753	41.675	238.047	-2.514	1.08e-10	2.7598e-09
ENSCHIG00000001557	1410.09	8007.97	-2.5056	1.312e-41	4.4849e-39	CCDC80
ENSCHIG00000023985	40.0887	226.839	-2.5004	8.7248e-10	1.9375e-08	CARD10
ENSCHIG00000007254	1.39416	7.8486	-2.493	0.012903	0.044603	ABCG1
ENSCHIG00000023192	329.94	1838.92	-2.4786	1.5073e-14	5.9982e-13	MXRA8
ENSCHIG00000014943	10.5934	58.8391	-2.4736	4.5741e-11	1.2275e-09	PPP2R2B
ENSCHIG00000023951	52.1813	286.718	-2.458	7.9504e-15	3.2499e-13	CIDEC
ENSCHIG00000021066	80.9255	443.236	-2.4534	1.8101e-29	2.6211e-27	EFEMP1
ENSCHIG00000025810	538.805	2937.15	-2.4466	7.5353e-25	7.1747e-23	COL5A3
ENSCHIG00000000462	552.637	2997.31	-2.4393	2.6456e-38	7.3555e-36	TSC22D3
ENSCHIG00000010015	31.0128	166.912	-2.4282	5.2738e-20	3.3733e-18	MYORG
ENSCHIG00000011926	3.63761	19.5777	-2.4281	3.6215e-05	0.00032189
ENSCHIG00000010881	1284.68	6895.4	-2.4242	7.9641e-15	3.2499e-13	ECM1
ENSCHIG00000008775	3.442	18.3852	-2.4172	0.00010791	0.00082299
ENSCHIG00000022964	1.54782	8.26085	-2.4161	0.0091772	0.033899	MSTN
ENSCHIG00000006685	175.802	932.096	-2.4065	1.5076e-33	3.0821e-31	FIBIN
ENSCHIG00000018403	12.858	67.4399	-2.3909	1.1454e-05	0.00011679	CCL19
ENSCHIG00000013035	13.36	69.7167	-2.3836	0.0019689	0.0096762	SLC22A23
ENSCHIG00000009461	98.7897	514.816	-2.3816	6.3443e-27	7.5595e-25	MYL12B
ENSCHIG00000023486	167.37	864.867	-2.3694	3.1321e-10	7.5417e-09	CCL26
ENSCHIG00000022665	26.788	137.876	-2.3637	2.4591e-07	3.689e-06	CPZ
ENSCHIG00000024734	1572.61	7986.5	-2.3444	6.3282e-11	1.681e-09	MFAP4
ENSCHIG00000020056	388.319	1959.87	-2.3354	5.5066e-35	1.2618e-32	SEC14L5
ENSCHIG00000025330	2.14999	10.8446	-2.3346	0.003758	0.016435	OCA2
ENSCHIG00000012230	5.65218	28.4889	-2.3335	3.5795e-06	4.1535e-05	ROBO2
ENSCHIG00000005479	1.89998	9.57102	-2.3327	0.0051286	0.021135
ENSCHIG00000007841	7.93759	39.9229	-2.3304	4.2806e-08	7.4116e-07
ENSCHIG00000023042	286.011	1431.58	-2.3235	2.4276e-33	4.7755e-31	SLC43A2
ENSCHIG00000003133	3.758	18.515	-2.3007	0.0015134	0.0077726	RF01973
ENSCHIG00000023811	3.85435	18.9638	-2.2987	0.0001984	0.0013962	CHRNA10
ENSCHIG00000020312	9.66943	47.5688	-2.2985	6.1993e-09	1.2195e-07
ENSCHIG00000014844	5.7847	28.4031	-2.2957	0.010598	0.037997	LTA
ENSCHIG00000017315	4.90215	23.8604	-2.2831	0.00028682	0.0019163	TMEM88
ENSCHIG00000010000	153.683	743.671	-2.2747	1.8715e-26	2.0758e-24	ANPEP
ENSCHIG00000002626	1.79783	8.67365	-2.2704	0.012054	0.042137
ENSCHIG00000027217	9.99412	47.7806	-2.2573	2.6374e-07	3.9338e-06	FGF22
ENSCHIG00000006252	21.3592	101.02	-2.2417	6.1271e-14	2.2613e-12	SLC46A3
ENSCHIG00000015184	3.89052	18.3621	-2.2387	0.00018692	0.0013258	RGS1
ENSCHIG00000000447	5.60068	26.4227	-2.2381	1.088e-05	0.00011154	TSSK2
ENSCHIG00000010227	42.2532	199	-2.2356	2.9322e-08	5.2527e-07	PIEZO2
ENSCHIG00000012067	8.25938	38.7439	-2.2299	2.3751e-07	3.5759e-06	LRRN3
ENSCHIG00000011587	20.0397	93.5676	-2.2231	3.0916e-09	6.421e-08	CEBPA
ENSCHIG00000013493	14.1587	65.9892	-2.2205	7.5891e-10	1.7089e-08	AKAP12
ENSCHIG00000023717	2.90871	13.5472	-2.2195	0.0097727	0.035632	SLC7A10
ENSCHIG00000001933	2.94198	13.7003	-2.2194	0.0011991	0.006404
ENSCHIG00000025317	3.15872	14.7033	-2.2187	0.0015969	0.0081236
ENSCHIG00000020456	24.0686	111.085	-2.2064	1.6636e-14	6.5575e-13	MYO15A
ENSCHIG00000015030	2.6558	12.2378	-2.2041	0.0036633	0.016095
ENSCHIG00000016700	1358.59	6226.32	-2.1963	7.6995e-16	3.5055e-14	HMOX1
ENSCHIG00000025393	5.15506	23.5299	-2.1904	5.7594e-05	0.00047942	SH2D3A
ENSCHIG00000021406	2.77964	12.5431	-2.1739	0.012163	0.042468	SYT3
ENSCHIG00000009479	50.4165	226.573	-2.168	7.8897e-17	3.9358e-15	HIST1H2BD
ENSCHIG00000021972	29.6904	133.125	-2.1647	2.6005e-05	0.00024132	PKHD1
ENSCHIG00000024973	43.073	191.572	-2.153	3.1039e-14	1.1811e-12	ADGRB2
ENSCHIG00000009485	987.74	4381.93	-2.1494	1.9321e-14	7.5306e-13	CADM3
ENSCHIG00000003679	2.91161	12.91	-2.1486	0.0035609	0.015741
ENSCHIG00000019722	8.4978	37.3848	-2.1373	1.311e-06	1.6864e-05	BDKRB2
ENSCHIG00000015384	3.10143	13.6184	-2.1346	0.0020767	0.010125	MORN3
ENSCHIG00000025645	25.4266	111.578	-2.1336	0.00276	0.012738	TENM1
ENSCHIG00000025539	4.56157	20.0155	-2.1335	0.00020226	0.0014177	TRIM29
ENSCHIG00000019342	67.733	297.006	-2.1326	1.8606e-11	5.2217e-10	SLC40A1
ENSCHIG00000017096	4.33035	18.834	-2.1208	0.00019118	0.0013513
ENSCHIG00000020211	124.671	540.503	-2.1162	1.3295e-24	1.2321e-22	BCL2L11
ENSCHIG00000007245	3.04123	13.1588	-2.1133	0.0015919	0.0081023
ENSCHIG00000007526	9.7985	41.7655	-2.0917	3.3999e-07	4.982e-06	PTHLH
ENSCHIG00000014842	4.04997	17.2057	-2.0869	0.00068827	0.0040359	GPR135
ENSCHIG00000016927	35.61	151.117	-2.0853	1.7185e-07	2.6781e-06	GPT
ENSCHIG00000018368	3.00217	12.6745	-2.0779	0.0036151	0.015938
ENSCHIG00000014081	355.351	1495.21	-2.073	2.7212e-06	3.2535e-05
ENSCHIG00000013192	3.4391	14.444	-2.0704	0.0019847	0.0097312	DPEP1
ENSCHIG00000017841	3.95361	16.5203	-2.063	0.0011385	0.0061501	TJP3
ENSCHIG00000024130	3.19489	13.3228	-2.0601	0.0026532	0.012331	MAP1LC3C
ENSCHIG00000000576	4.26381	17.7606	-2.0585	0.0010954	0.0059635	ADRA1D
ENSCHIG00000015567	5.17964	21.5374	-2.0559	0.00011818	0.00088772	DDX4
ENSCHIG00000013742	673.394	2792.54	-2.0521	2.9154e-28	3.9476e-26	LARP6
ENSCHIG00000008609	10.5158	43.4607	-2.0471	3.6709e-06	4.2432e-05	EFNA4
ENSCHIG00000011267	3.50509	14.4217	-2.0407	0.0025972	0.012118	LRRC36
ENSCHIG00000014401	221.166	904.174	-2.0315	8.7275e-25	8.2347e-23	DPT
ENSCHIG00000021946	5.34777	21.8223	-2.0288	0.0042051	0.018056
ENSCHIG00000023602	5.11944	20.8147	-2.0235	0.014696	0.049546	PKP1
ENSCHIG00000014961	56.6758	230.336	-2.0229	1.5686e-15	6.8715e-14	ADAMTS14
ENSCHIG00000021724	133.673	542.387	-2.0206	5.7914e-22	4.3754e-20	ADAMTS15
ENSCHIG00000014992	24.1832	97.7953	-2.0158	1.3022e-11	3.7196e-10	PAPPA2
ENSCHIG00000021832	33.3596	134.232	-2.0085	7.7243e-05	0.00062044	RSAD2
ENSCHIG00000008007	242.343	970.558	-2.0018	2.7935e-09	5.8251e-08	SERINC2
ENSCHIG00000017188	851.524	3386.7	-1.9918	3.7974e-07	5.5066e-06	ATF5
ENSCHIG00000025273	549.555	2172.64	-1.9831	4.4918e-10	1.056e-08	IGSF10
ENSCHIG00000005524	4.14343	16.3083	-1.9767	0.0014122	0.0073491	IGFALS
ENSCHIG00000008642	3.16451	12.4259	-1.9733	0.0089725	0.033261	SAT2
ENSCHIG00000011650	21.2166	82.7089	-1.9628	3.6204e-05	0.00032189	BCAN
ENSCHIG00000013668	16.5679	64.5476	-1.962	0.00077268	0.0044459	CCDC154
ENSCHIG00000022593	43.0764	167.733	-1.9612	1.5816e-05	0.00015564	ZMYND10
ENSCHIG00000000246	70.5454	273.369	-1.9542	4.1091e-05	0.00035835	RENBP
ENSCHIG00000018161	165.821	642.426	-1.9539	1.4444e-08	2.7159e-07	RAB3IL1
ENSCHIG00000019959	218.05	842.002	-1.9492	7.877e-10	1.7643e-08	SLC47A2
ENSCHIG00000009359	405.401	1556.07	-1.9405	3.3257e-14	1.2563e-12	GSTM3
ENSCHIG00000016468	471.883	1800.34	-1.9318	1.42e-09	3.0651e-08	ZNF385A
ENSCHIG00000008797	4.54709	17.3228	-1.9297	0.001671	0.0084286	CXCL14
ENSCHIG00000022520	29.1021	110.463	-1.9244	0.0010887	0.0059375	WDR38
ENSCHIG00000013748	40.5372	153.668	-1.9225	6.9917e-14	2.5667e-12	CCDC69
ENSCHIG00000016734	143.135	539.608	-1.9145	0.0011697	0.006275	PCSK1N
ENSCHIG00000008687	338.073	1268.02	-1.9072	2.2968e-08	4.1864e-07	RNF112
ENSCHIG00000026519	31.2154	117.006	-1.9063	9.222e-08	1.507e-06
ENSCHIG00000016526	1227.79	4592.39	-1.9032	6.5223e-19	3.7363e-17	ITGB5
ENSCHIG00000013573	15.3847	57.4445	-1.9007	1.2994e-07	2.0637e-06	CCDC92
ENSCHIG00000008574	21.7172	80.9571	-1.8983	7.7921e-10	1.749e-08	RIMS3
ENSCHIG00000014156	286.041	1061.08	-1.8912	1.1583e-22	9.3979e-21	WDR91
ENSCHIG00000024854	2.84852	10.5149	-1.8841	0.013071	0.045073	NKPD1
ENSCHIG00000023614	267.396	984.864	-1.8809	1.6516e-22	1.3095e-20	FNDC1
ENSCHIG00000018089	81.0314	298.409	-1.8807	2.3896e-17	1.2395e-15	SEMA6A
ENSCHIG00000022482	3032.29	11159.2	-1.8798	2.4509e-25	2.4107e-23	FURIN
ENSCHIG00000019031	247.173	908.856	-1.8785	7.4448e-11	1.9502e-09	IFFO1
ENSCHIG00000000253	6.86522	25.1239	-1.8717	0.00044601	0.0027946	COL13A1
ENSCHIG00000006571	283.994	1037.88	-1.8697	1.257e-06	1.624e-05	S100A13
ENSCHIG00000022948	8.73248	31.8741	-1.8679	0.0012408	0.0065852	ANKRD24
ENSCHIG00000015720	162.01	590.759	-1.8665	4.1109e-06	4.6842e-05	MAPK8IP1
ENSCHIG00000008403	3.16451	11.5178	-1.8638	0.014704	0.049564	MYOM3
ENSCHIG00000012838	8.10283	29.4911	-1.8638	5.01e-05	0.00042398
ENSCHIG00000008592	64.6697	234.863	-1.8607	1.6027e-06	2.0072e-05
ENSCHIG00000015732	5.58909	20.2971	-1.8606	0.00072699	0.0042273
ENSCHIG00000010347	25.8635	93.1891	-1.8492	2.0215e-05	0.00019344
ENSCHIG00000027267	348.079	1252.81	-1.8477	3.4336e-15	1.4612e-13	PALM
ENSCHIG00000014885	10.0187	35.886	-1.8407	1.0025e-05	0.00010384	RAI2
ENSCHIG00000023384	37.1343	132.858	-1.8391	0.002169	0.010483	NEURL2
ENSCHIG00000016619	66.0287	236.219	-1.839	3.9486e-15	1.6667e-13	CLIC2
ENSCHIG00000023592	193.364	690.267	-1.8358	8.6433e-14	3.1399e-12
ENSCHIG00000004276	530.65	1880.29	-1.8251	8.5479e-23	7.0451e-21	FAP
ENSCHIG00000024477	7.52178	26.5044	-1.8171	0.00039006	0.002495	TMPRSS2
ENSCHIG00000025523	7.13691	25.1384	-1.8165	0.0052633	0.021613	SESN3
ENSCHIG00000006690	168.719	590.995	-1.8085	6.7096e-13	2.2421e-11
ENSCHIG00000018297	1166.85	4087.15	-1.8085	3.6887e-23	3.1267e-21	DNM1
ENSCHIG00000016124	495.154	1726.92	-1.8023	5.1948e-17	2.6292e-15	CLCN7
ENSCHIG00000001696	7.93469	27.6721	-1.8022	0.00011638	0.00087722
ENSCHIG00000025807	4.04128	14.0779	-1.8006	0.0060545	0.024246	DPEP3
ENSCHIG00000016284	64.4958	222.221	-1.7847	1.913e-14	7.4842e-13	PSD
ENSCHIG00000020041	11.1354	38.2327	-1.7797	0.0040091	0.017358	CCR4
ENSCHIG00000006314	36.1163	123.893	-1.7784	5.7611e-07	8.0301e-06	N4BP2L1
ENSCHIG00000025627	10.9363	37.5149	-1.7783	4.7374e-05	0.00040518
ENSCHIG00000026725	147.236	501.38	-1.7678	2.9436e-08	5.2687e-07
ENSCHIG00000019696	3345.01	11352.9	-1.763	1.0758e-22	8.7628e-21	VWA5A
ENSCHIG00000027158	130.434	440.412	-1.7555	2.086e-12	6.6107e-11	SEMA6C
ENSCHIG00000018050	8.79557	29.5499	-1.7483	0.00010481	0.00080289	KCTD19
ENSCHIG00000012025	1083.79	3636.5	-1.7465	7.4037e-22	5.5533e-20
ENSCHIG00000022848	56.391	188.939	-1.7444	5.8891e-06	6.4734e-05	SPSB2
ENSCHIG00000015001	156.408	523.487	-1.7428	1.2647e-17	6.6933e-16	BPGM
ENSCHIG00000009211	5.95574	19.92	-1.7419	0.0013303	0.0069923	MIR125A
ENSCHIG00000008956	27.3809	91.5146	-1.7408	4.5302e-09	9.1801e-08	TM7SF2
ENSCHIG00000019681	771.061	2573.26	-1.7387	1.8132e-10	4.5118e-09	PMEPA1
ENSCHIG00000008203	720.429	2402.39	-1.7375	6.8357e-07	9.359e-06	RHBDL1
ENSCHIG00000001109	30.3441	101.136	-1.7368	1.2939e-09	2.8104e-08
ENSCHIG00000024217	363.523	1206.68	-1.7309	6.0655e-20	3.8327e-18	OLFML1
ENSCHIG00000010216	10667.6	35360.9	-1.7289	3.8606e-10	9.1897e-09
ENSCHIG00000022660	28.2192	93.4113	-1.7269	0.00012784	0.00095091	TGFB2
ENSCHIG00000013135	35.1826	116.295	-1.7249	9.2783e-10	2.0473e-08
ENSCHIG00000016748	6.69418	22.1248	-1.7247	0.012269	0.042762	SBSN
ENSCHIG00000021297	221.622	730.587	-1.721	7.8533e-10	1.7608e-08	PODNL1
ENSCHIG00000025450	10.1203	33.2909	-1.7179	9.9251e-05	0.00076708	LGI3
ENSCHIG00000026080	4.14343	13.6184	-1.7167	0.0076396	0.029271	CYB5R2
ENSCHIG00000022742	8.91595	29.2556	-1.7143	0.00021763	0.0015086	CCL27
ENSCHIG00000002559	4.39923	14.3615	-1.7069	0.0070766	0.027523	SRPK3
ENSCHIG00000026062	143.31	467.07	-1.7045	2.3644e-16	1.1334e-14	GRB14
ENSCHIG00000011592	72.6571	236.48	-1.7025	4.2015e-14	1.5617e-12	SMOC1
ENSCHIG00000026704	643.926	2091.18	-1.6994	0.00029778	0.0019754	ABI3BP
ENSCHIG00000021209	19.6057	63.568	-1.697	0.00028911	0.0019261
ENSCHIG00000019794	140.385	454.64	-1.6953	5.2003e-08	8.8882e-07	CDK3
ENSCHIG00000005124	72.5631	234.825	-1.6943	0.00010105	0.00077896	YPEL4
ENSCHIG00000005601	399.67	1292.99	-1.6938	4.8819e-19	2.8043e-17	ABHD4
ENSCHIG00000024688	584.354	1889.62	-1.6932	3.268e-11	8.9547e-10
ENSCHIG00000005931	8.34125	26.9532	-1.6921	0.0003632	0.0023476
ENSCHIG00000004293	4.14053	13.3701	-1.6911	0.009545	0.034973	CLDN4
ENSCHIG00000015448	290.337	935.89	-1.6886	2.6165e-13	9.0932e-12	CACNA1C
ENSCHIG00000016791	28.144	90.7074	-1.6884	0.0017963	0.0089588
ENSCHIG00000016863	93.6087	301.493	-1.6874	4.2103e-08	7.31e-07	ADAMTS17
ENSCHIG00000001247	8.98539	28.9347	-1.6871	0.0001842	0.0013095	RF00438
ENSCHIG00000001076	5.49853	17.6889	-1.6857	0.004149	0.017868
ENSCHIG00000021342	343.195	1102.21	-1.6833	3.4413e-19	2.0044e-17	TLN2
ENSCHIG00000015903	485.248	1558.22	-1.6831	1.942e-19	1.1703e-17	RCSD1
ENSCHIG00000018046	7.65141	24.559	-1.6825	0.00062144	0.0037076	HNF1A
ENSCHIG00000015937	174.323	558.005	-1.6785	2.6501e-14	1.0215e-12	HOXC9
ENSCHIG00000011081	7.59412	24.287	-1.6772	0.00052854	0.0032292	ADAMTS18
ENSCHIG00000011354	107.2	342.498	-1.6758	2.2545e-05	0.00021291	SPACA6
ENSCHIG00000015829	49.0524	156.334	-1.6722	1.5522e-10	3.8949e-09	HIC1
ENSCHIG00000011995	6.57614	20.8642	-1.6657	0.0029187	0.013332	KCNAB3
ENSCHIG00000017039	7.03476	22.2095	-1.6586	0.0012872	0.0068004	BCL7A
ENSCHIG00000016533	11.434	36.0875	-1.6582	6.8854e-05	0.00056171	KHDRBS3
ENSCHIG00000025201	4.90794	15.4464	-1.6541	0.014346	0.04864	HOXC13
ENSCHIG00000022932	3839.7	12081.8	-1.6538	3.6345e-20	2.361e-18	SQSTM1
ENSCHIG00000010710	75.2165	236.064	-1.6501	0.0011744	0.0062922	WFIKKN1
ENSCHIG00000014139	137.513	429.324	-1.6425	1.3746e-15	6.1115e-14	SLC38A11
ENSCHIG00000009702	12.4245	38.7403	-1.6406	0.00054529	0.003315
ENSCHIG00000012045	4.64924	14.4671	-1.6377	0.010116	0.036615	GJC2
ENSCHIG00000022366	169.569	527.255	-1.6366	1.6382e-14	6.4698e-13	KLHDC8B
ENSCHIG00000022289	84.2654	261.949	-1.6363	3.2569e-09	6.7375e-08	FAAH
ENSCHIG00000024240	72.0067	223.784	-1.6359	1.4616e-06	1.8573e-05
ENSCHIG00000010476	34.3903	106.062	-1.6248	7.0436e-06	7.5825e-05	MC1R
ENSCHIG00000006699	8.78688	27.0239	-1.6208	0.00041989	0.002654	RF01972
ENSCHIG00000025139	67.4815	206.875	-1.6162	3.1252e-08	5.5726e-07	NRL
ENSCHIG00000017836	104.444	318.748	-1.6097	1.5456e-13	5.4903e-12	HIPK4
ENSCHIG00000015376	61.2894	186.448	-1.6051	0.00056013	0.0033884	SH2B2
ENSCHIG00000003722	8.34705	25.2768	-1.5985	0.0060707	0.024301
ENSCHIG00000015772	39.7875	120.228	-1.5954	3.5184e-09	7.2495e-08	C1QTNF6
ENSCHIG00000019928	29.7395	89.7196	-1.593	4.1246e-08	7.1852e-07	TMEM151A
ENSCHIG00000001097	80.648	242.833	-1.5903	3.8057e-05	0.0003361
ENSCHIG00000019842	10.5746	31.8034	-1.5886	0.00033044	0.0021586	RASGRF1
ENSCHIG00000008881	149.419	446.766	-1.5802	2.5962e-14	1.0025e-12	HOXB6
ENSCHIG00000023248	2157.5	6431.03	-1.5757	2.6573e-18	1.4698e-16	ALDH2
ENSCHIG00000010735	24.939	74.2971	-1.5749	0.0001072	0.00081908	MAP28
ENSCHIG00000012548	953.159	2829.65	-1.5698	0.00013667	0.0010074
ENSCHIG00000000777	87.2224	258.833	-1.5693	8.5263e-10	1.9015e-08	MIR3120
ENSCHIG00000018983	22.4157	66.2587	-1.5636	0.00011967	0.00089726	RF00608
ENSCHIG00000016439	27.236	80.4084	-1.5618	5.7512e-07	8.0217e-06
ENSCHIG00000012239	22.2369	65.4945	-1.5584	2.6361e-06	3.159e-05
ENSCHIG00000010532	2242.34	6600.8	-1.5576	1.8679e-18	1.0471e-16	GNG2
ENSCHIG00000026800	7.50645	22.0916	-1.5573	0.0021305	0.010332	TXLNB
ENSCHIG00000023925	599.305	1762.96	-1.5566	5.9292e-07	8.2205e-06	LRIG3
ENSCHIG00000011358	14.8963	43.8146	-1.5565	5.0672e-05	0.00042761	STX1A
ENSCHIG00000005202	51.3083	150.658	-1.554	6.5007e-10	1.4831e-08	EFNA1
ENSCHIG00000010239	39.9649	117.201	-1.5522	6.2503e-06	6.82e-05	ZFPM1
ENSCHIG00000009629	1328.2	3882.66	-1.5476	1.7374e-10	4.3298e-09	ZDHHC1
ENSCHIG00000002592	12.5594	36.6766	-1.5461	0.00016119	0.0011626	RF00402
ENSCHIG00000016780	1792.15	5221.9	-1.5429	3.05e-16	1.452e-14	CALCOCO1
ENSCHIG00000026474	40.7265	118.644	-1.5426	1.0205e-08	1.9487e-07	THAP8
ENSCHIG00000026082	16.6999	48.6293	-1.542	0.00039506	0.0025215	NTN3
ENSCHIG00000026471	189.272	550.788	-1.541	1.6036e-14	6.3451e-13
ENSCHIG00000015243	130.183	377.486	-1.5359	2.0106e-13	7.0821e-12
ENSCHIG00000018609	15.8245	45.881	-1.5357	4.0242e-05	0.00035228	SCAMP5
ENSCHIG00000010462	289.533	836.911	-1.5313	8.6127e-12	2.5252e-10	SLC25A20
ENSCHIG00000026780	56.3106	162.714	-1.5309	5.2261e-10	1.2162e-08	SYBU
ENSCHIG00000018704	6.74483	19.4605	-1.5287	0.0032819	0.014714	CDHR4
ENSCHIG00000020969	443.298	1278.96	-1.5286	6.7955e-05	0.0005559	MDK
ENSCHIG00000022004	2411.63	6944.45	-1.5259	0.00051678	0.0031731	APOE
ENSCHIG00000009005	143.231	412.351	-1.5255	5.1491e-12	1.5516e-10	PIK3IP1
ENSCHIG00000025472	10.7827	30.9888	-1.523	0.0008382	0.0047559	CARD14
ENSCHIG00000004423	9.70215	27.7918	-1.5183	0.00099682	0.0055102
ENSCHIG00000023311	51.9293	148.632	-1.5171	1.1507e-09	2.5152e-08
ENSCHIG00000014838	13.1167	37.5377	-1.5169	0.00055835	0.0033796
ENSCHIG00000025017	756.653	2164.81	-1.5165	1.1723e-16	5.7791e-15	MKNK1
ENSCHIG00000007220	43.193	123.33	-1.5137	7.7059e-09	1.4961e-07	SLC7A8
ENSCHIG00000013063	374.597	1062.59	-1.5042	2.6576e-14	1.0224e-12	SEMA3B
ENSCHIG00000009809	80.0082	226.631	-1.5021	0.00026337	0.0017824	TRIM46
ENSCHIG00000022143	29.2708	82.586	-1.4964	4.7351e-07	6.6939e-06	ZDHHC14
ENSCHIG00000023207	15.5803	43.9232	-1.4953	6.8779e-05	0.00056132	EPN3
ENSCHIG00000015009	40.5694	114.37	-1.4952	0.00099483	0.0055024	MYO1F
ENSCHIG00000011567	10022.3	28128.3	-1.4888	9.1747e-17	4.555e-15	LGALS3
ENSCHIG00000020570	11.1623	31.2498	-1.4852	0.00069947	0.0040959
ENSCHIG00000012172	287.235	803.507	-1.4841	1.3993e-06	1.7854e-05	UAP1L1
ENSCHIG00000021041	320.887	897.079	-1.4832	7.5786e-15	3.1108e-13	CDO1
ENSCHIG00000020513	998.861	2783.23	-1.4784	2.4043e-08	4.3708e-07	TBC1D17
ENSCHIG00000007818	101.556	282.76	-1.4773	1.694e-11	4.767e-10	ITPR3
ENSCHIG00000011903	9.14483	25.4063	-1.4742	0.0017362	0.0087006
ENSCHIG00000019757	1103.45	3060.98	-1.472	1.4175e-10	3.5827e-09	DENND6B
ENSCHIG00000018235	15.0441	41.6203	-1.4681	0.0042141	0.018088	RASAL3
ENSCHIG00000013275	1090.32	3008.08	-1.4641	1.2076e-15	5.4038e-14	HOXC6
ENSCHIG00000008162	5.43834	14.999	-1.4636	0.012859	0.04448
ENSCHIG00000010303	45.4286	125.218	-1.4628	4.1436e-08	7.2123e-07	UROC1
ENSCHIG00000013620	21.4484	59.0875	-1.462	1.1178e-05	0.0001142	ARRB1
ENSCHIG00000013625	6.76886	18.6335	-1.4609	0.010879	0.038796	PTPN7
ENSCHIG00000021573	622.791	1713.95	-1.4605	0.00028076	0.0018812	CBR3
ENSCHIG00000027139	12.4361	33.9878	-1.4505	0.00030149	0.001992	ZNF423
ENSCHIG00000017015	40.9733	111.861	-1.449	2.856e-08	5.134e-07	SARDH
ENSCHIG00000002337	14.4665	39.3553	-1.4438	0.00016571	0.0011919	RF00026
ENSCHIG00000026534	60.0787	163.069	-1.4406	0.00036749	0.0023705
ENSCHIG00000003853	273.359	741.932	-1.4405	1.116e-09	2.4419e-08	HSF4
ENSCHIG00000014317	584.396	1585.85	-1.4402	2.3546e-06	2.8546e-05	TST
ENSCHIG00000027084	110.095	298.094	-1.437	1.4404e-11	4.0863e-10
ENSCHIG00000012768	653.117	1766.6	-1.4356	9.1024e-15	3.6927e-13
ENSCHIG00000000137	13.981	37.7959	-1.4348	0.00245	0.011582	ARHGAP4
ENSCHIG00000019714	240.55	649.976	-1.434	2.6347e-13	9.1412e-12	RASSF4
ENSCHIG00000009757	561.526	1515.07	-1.432	1.7688e-09	3.7686e-08
ENSCHIG00000019289	505.001	1356.76	-1.4258	4.5697e-07	6.4822e-06
ENSCHIG00000025481	126.06	338.006	-1.4229	3.1467e-09	6.5224e-08	MYLIP
ENSCHIG00000018316	9.14483	24.5108	-1.4224	0.0025207	0.011854	TSPAN1
ENSCHIG00000002400	12.8667	34.4694	-1.4217	0.0063487	0.025169
ENSCHIG00000009281	76.8928	205.958	-1.4214	0.00048002	0.0029745	MISP3
ENSCHIG00000012951	20.4526	54.7345	-1.4202	1.4034e-05	0.00013996	BMP2
ENSCHIG00000008763	2729.23	7287.29	-1.4169	1.2583e-15	5.6186e-14	PLXND1
ENSCHIG00000012720	160.209	426.779	-1.4135	1.874e-05	0.00018099
ENSCHIG00000008067	285.839	761.174	-1.413	1.0744e-13	3.8828e-12	NRP1
ENSCHIG00000002771	41.8889	111.54	-1.4129	2.0478e-07	3.1283e-06	RF00089
ENSCHIG00000008167	13.4601	35.8406	-1.4129	0.00065055	0.0038538	GDF9
ENSCHIG00000016519	11.5718	30.7193	-1.4085	0.0014086	0.0073358	BEND6
ENSCHIG00000002804	7.65141	20.2732	-1.4058	0.008828	0.032855	BDKRB1
ENSCHIG00000015132	51.817	137.236	-1.4052	0.0010918	0.0059471	MPND
ENSCHIG00000026195	91.2362	241.508	-1.4044	1.0248e-05	0.00010584	SCN1B
ENSCHIG00000011122	22.2404	58.8358	-1.4035	0.0014646	0.0075739	TP73
ENSCHIG00000021579	20.6688	54.6267	-1.4022	6.1162e-05	0.00050489
ENSCHIG00000017061	349.204	922.192	-1.401	2.1346e-11	5.9348e-10	APC2
ENSCHIG00000009022	41.982	110.618	-1.3977	0.00029332	0.0019491	BORCS8-MEF2B
ENSCHIG00000021390	32.5693	85.618	-1.3944	1.0833e-06	1.4234e-05	TSSK3
ENSCHIG00000014413	31.1534	81.8844	-1.3942	0.0011725	0.0062832	NUDT17
ENSCHIG00000024597	45.725	120.099	-1.3932	9.6493e-08	1.5683e-06	SPON1
ENSCHIG00000010033	19.3383	50.7768	-1.3927	0.00025674	0.0017433
ENSCHIG00000021658	28.607	75.0292	-1.3911	3.9477e-06	4.518e-05	CSDC2
ENSCHIG00000019531	33.9157	88.6578	-1.3863	1.6306e-06	2.0409e-05
ENSCHIG00000011208	7.93469	20.7355	-1.3859	0.005147	0.02119	TBX20
ENSCHIG00000006635	6982.32	18245	-1.3857	1.0492e-05	0.00010799	CD248
ENSCHIG00000019458	80.779	210.892	-1.3845	1.368e-09	2.9622e-08	OSR2
ENSCHIG00000013189	184.242	480.434	-1.3827	5.7085e-12	1.7054e-10	CAMK2N1
ENSCHIG00000004827	517.173	1348.33	-1.3825	6.8565e-07	9.3813e-06
ENSCHIG00000022150	64.2198	167.167	-1.3802	1.4121e-08	2.6599e-07	DBP
ENSCHIG00000017723	9.29848	24.2028	-1.3801	0.0098431	0.035801	PTCH2
ENSCHIG00000023170	840.107	2184.71	-1.3788	5.0881e-05	0.00042914	SLC22A17
ENSCHIG00000003683	1183.7	3075.68	-1.3776	3.8664e-14	1.4501e-12	HEXIM1
ENSCHIG00000005556	412.511	1068.97	-1.3737	0.00011144	0.00084642
ENSCHIG00000009222	77.2621	199.828	-1.3709	0.013499	0.046274
ENSCHIG00000014300	546.682	1412.03	-1.369	3.096e-13	1.0688e-11	WDR45
ENSCHIG00000013425	237.132	609.681	-1.3624	0.00020145	0.0014139
ENSCHIG00000024691	25.0475	64.3762	-1.3619	8.6872e-06	9.1303e-05	DLG2
ENSCHIG00000010923	1514.36	3888.06	-1.3603	2.173e-05	0.00020653	LAMTOR4
ENSCHIG00000009917	332.806	852.847	-1.3576	7.7503e-06	8.2707e-05	GAMT
ENSCHIG00000009689	845.899	2162.5	-1.3541	1.5616e-05	0.00015396	CYHR1
ENSCHIG00000001672	16.5433	42.2811	-1.3538	0.0003147	0.0020668	SLC27A5
ENSCHIG00000026914	78.8251	200.692	-1.3483	0.0017098	0.0085933	PRKAR1B
ENSCHIG00000020376	258.291	657.545	-1.3481	0.00038425	0.0024638	MDFI
ENSCHIG00000016446	1212.09	3085.58	-1.348	9.0321e-06	9.4263e-05	MAPK12
ENSCHIG00000009968	8.94632	22.7285	-1.3451	0.0061793	0.024637	RF00263
ENSCHIG00000026484	180.962	459.361	-1.3439	4.1652e-08	7.2438e-07	SLC27A4
ENSCHIG00000018936	124.544	315.682	-1.3418	2.8781e-10	6.9702e-09	FAM171A2
ENSCHIG00000024048	13.3994	33.9397	-1.3408	0.0025899	0.012096	ATP7B
ENSCHIG00000019291	1357.1	3436.4	-1.3404	4.8941e-14	1.8159e-12	PSTPIP2
ENSCHIG00000022545	45.8839	116.039	-1.3386	5.6646e-07	7.9158e-06	PLCD4
ENSCHIG00000021646	909.223	2298.43	-1.3379	6.5047e-11	1.7213e-09	EPHB4
ENSCHIG00000019733	1086.35	2740.6	-1.335	6.4821e-14	2.3881e-12	MEDAG
ENSCHIG00000021402	99.9429	252.14	-1.335	2.1029e-05	0.00020078	PLA2G6
ENSCHIG00000005276	308.118	777.088	-1.3346	2.9274e-12	9.0703e-11	EPHB3
ENSCHIG00000015605	214.367	538.543	-1.329	0.0020981	0.010205	ARHGAP20
ENSCHIG00000010364	13.0897	32.8314	-1.3266	0.001101	0.0059881	DNM3
ENSCHIG00000024398	655.937	1644.13	-1.3257	6.0686e-13	2.0312e-11	INHBB
ENSCHIG00000013400	13.0955	32.7582	-1.3228	0.0014869	0.0076648
ENSCHIG00000007034	828.333	2067.25	-1.3194	0.00071621	0.0041728	PACSIN3
ENSCHIG00000006396	11.9239	29.7493	-1.319	0.003871	0.016865	RF01225
ENSCHIG00000022584	3128.14	7795.77	-1.3174	7.6976e-08	1.279e-06	TRIP10
ENSCHIG00000012373	402.265	1002.35	-1.3172	3.0766e-06	3.6286e-05	ABCB5
ENSCHIG00000026765	23.0078	57.2905	-1.3162	0.0079966	0.030295	CLDN15
ENSCHIG00000014376	254.954	634.776	-1.316	1.2768e-11	3.652e-10	CASQ2
ENSCHIG00000020745	451.607	1124.38	-1.316	0.00046558	0.002898	FAM173A
ENSCHIG00000016042	445.579	1109.12	-1.3157	3.2962e-05	0.000296
ENSCHIG00000018182	58.4689	145.39	-1.3142	5.4963e-08	9.333e-07	PCDHGA4
[truncated: 368 more rows]

## Sheet: Sheet2
Differentially expressed genes identified in HMCsCO versus HMCs
gene_id	readcount_HMCs_CO	readcount_HMCs	log2FoldChange	pval	padj	gene name
ENSCHIG00000007402	102.545	0.314467	8.3491	8.5669e-37	3.2865e-34
ENSCHIG00000016324	171.861	2.87474	5.9017	4.0216e-54	2.3351e-51	APLN
ENSCHIG00000025617	607.48	14.7451	5.3645	2.6202e-129	4.3299e-126	CYP1A1
ENSCHIG00000010708	1561.28	47.1063	5.0507	1.7254e-187	7.4133e-184	STC1
ENSCHIG00000013523	2935.73	94.8599	4.9518	1.6505e-77	1.8662e-74	FBXO2
ENSCHIG00000016948	17528.6	678.099	4.6921	2.2066e-274	4.7403e-270	EGLN3
ENSCHIG00000016843	19201.5	800.476	4.5842	1.4426e-264	1.5496e-260	BNIP3
ENSCHIG00000021039	168.633	7.48165	4.4944	2.5903e-45	1.1593e-42	MMP13
ENSCHIG00000020069	287.612	13.0641	4.4604	1.3235e-47	6.3185e-45	SCEL
ENSCHIG00000009239	236.323	10.9853	4.4271	2.154e-57	1.361e-54	CYP24A1
ENSCHIG00000000623	18.1587	0.847096	4.422	4.9468e-06	6.3107e-05	PLAG1
ENSCHIG00000002397	12.5522	0.596833	4.3945	0.00188	0.0086208
ENSCHIG00000005361	7514.17	357.987	4.3916	1.4308e-233	1.0246e-229	STC2
ENSCHIG00000026507	12.0033	0.628934	4.2544	0.0002716	0.0017149
ENSCHIG00000019161	38.1307	2.02764	4.2331	3.9387e-12	3.0995e-10	ANGPT2
ENSCHIG00000012243	2572.06	149.652	4.1032	7.1957e-174	2.2083e-170	SLC2A3
ENSCHIG00000003451	302.793	17.6206	4.103	1.0834e-63	8.3122e-61	NXPH4
ENSCHIG00000021048	9.52176	0.564731	4.0756	0.0073567	0.027123	DPP4
ENSCHIG00000023028	1178.44	71.2303	4.0482	4.1544e-123	6.375e-120	PPP1R3C
ENSCHIG00000015108	87.7445	5.67284	3.9512	4.1406e-19	7.2913e-17	NXNL2
ENSCHIG00000017070	22956.3	1496.45	3.9393	4.0577e-213	2.1793e-209	CYP26B1
ENSCHIG00000024114	1140.33	80.5562	3.8233	3.097e-122	4.4355e-119	ANKRD37
ENSCHIG00000020891	18.9479	1.43081	3.7271	2.0631e-06	3.0864e-05	DEGS2
ENSCHIG00000004836	2317.23	176.41	3.7154	8.9656e-18	1.3957e-15	ERO1A
ENSCHIG00000023675	110.273	8.40606	3.7135	3.8076e-26	9.5115e-24	RSPO1
ENSCHIG00000000959	10.1259	0.83398	3.6019	0.000312	0.0019238
ENSCHIG00000006729	240.915	20.4259	3.5601	1.3341e-43	5.7322e-41
ENSCHIG00000012286	12.8934	1.11635	3.5298	0.00012682	0.00090576	CABP1
ENSCHIG00000014983	9081.21	790.019	3.5229	4.7534e-168	1.1346e-164
ENSCHIG00000025775	88.6716	7.87343	3.4934	9.3611e-11	5.649e-09	RORA
ENSCHIG00000003716	99.9216	9.36258	3.4158	5.6221e-21	1.1394e-18
ENSCHIG00000011509	2496.19	237.89	3.3914	4.8262e-63	3.5752e-60
ENSCHIG00000017927	220.033	20.9696	3.3913	1.564e-42	6.5879e-40	SRL
ENSCHIG00000015852	25822.9	2475.15	3.3831	8.8961e-169	2.3889e-165	NDRG1
ENSCHIG00000009127	20.9023	2.02764	3.3658	4.076e-06	5.3885e-05
ENSCHIG00000002282	8.30672	0.847096	3.2937	0.011706	0.040179	RF00026
ENSCHIG00000023178	64.4001	6.57035	3.293	0.00022898	0.0014875	FSD1L
ENSCHIG00000016792	842.626	87.8643	3.2615	9.9034e-37	3.7325e-34	RUNX1
ENSCHIG00000009512	19.7875	2.10497	3.2327	5.8607e-05	0.00047961	MIR365A
ENSCHIG00000001846	46.2561	5.03079	3.2008	4.18e-11	2.7129e-09	KCNA5
ENSCHIG00000023173	331.78	37.2819	3.1537	8.5359e-49	4.1676e-46
ENSCHIG00000013915	6579.99	754.686	3.1241	2.8488e-135	5.1001e-132	ZNF395
ENSCHIG00000016115	56.6431	6.51994	3.119	0.0011577	0.005716	RAB27B
ENSCHIG00000022648	50.1588	5.80057	3.1122	1.0022e-09	4.6003e-08
ENSCHIG00000025720	165.958	19.5571	3.0851	8.6366e-07	1.4867e-05	FOXN2
ENSCHIG00000009242	12738.7	1509.97	3.0766	2.0113e-139	4.1525e-136	VEGFA
ENSCHIG00000000839	29.9692	3.6314	3.0449	1.5314e-08	4.7956e-07	AMIGO1
ENSCHIG00000014480	19.891	2.41943	3.0394	0.00011474	0.00083784	PRTN3
ENSCHIG00000022711	58359.1	7129.9	3.033	2.1262e-139	4.1525e-136	ADM
ENSCHIG00000024678	9.85716	1.22577	3.0075	0.0091572	0.032576	SFRP5
ENSCHIG00000021520	61.5121	7.98285	2.9459	3.3968e-12	2.7127e-10	CRTAC1
ENSCHIG00000023649	472.221	61.3606	2.9441	1.263e-11	9.1669e-10
ENSCHIG00000006359	13.2708	1.74528	2.9267	0.00064104	0.0034706	RF00017
ENSCHIG00000016068	107.84	14.3081	2.914	9.3037e-23	1.9987e-20	VAV3
ENSCHIG00000014043	402.448	54.9094	2.8737	0.00019596	0.0013062	YOD1
ENSCHIG00000001610	6.05182	0.83398	2.8593	0.012951	0.04385	RF00411
ENSCHIG00000013727	488.506	67.6865	2.8514	0.00014442	0.00101	NFAT5
ENSCHIG00000024286	1431.17	213.181	2.747	4.9254e-81	6.6132e-78
ENSCHIG00000012522	28.7008	4.29244	2.7412	2.7808e-07	5.7443e-06	IL20
ENSCHIG00000025398	27.9175	4.17783	2.7403	2.3683e-05	0.0002269
ENSCHIG00000010605	751.705	114.847	2.7105	1.044e-64	8.307e-62	SEZ6
ENSCHIG00000015404	41.7289	6.6418	2.6514	2.7033e-07	5.622e-06	RIMKLA
ENSCHIG00000026325	313.684	52.0609	2.591	0.00010656	0.00078804
ENSCHIG00000011632	242.612	40.4735	2.5836	0.0006191	0.0033714	ZBTB41
ENSCHIG00000013957	3036.59	509.505	2.5753	1.6598e-31	5.5716e-29	P4HA1
ENSCHIG00000000250	252.139	42.8263	2.5577	4.172e-17	5.9751e-15	FUT11
ENSCHIG00000011824	312.385	53.8127	2.5373	2.8624e-05	0.00026621
ENSCHIG00000000451	23.9159	4.16471	2.5217	8.7402e-05	0.00066489	DYDC2
ENSCHIG00000008623	59.937	10.5745	2.5029	0.0026327	0.011385	IKZF2
ENSCHIG00000026984	384.795	68.1111	2.4981	0.0011786	0.0057954	LMBRD2
ENSCHIG00000009933	3363.73	601.049	2.4845	5.5535e-15	6.3125e-13
ENSCHIG00000014349	49.9453	9.02188	2.4688	0.0025277	0.011004	LIFR
ENSCHIG00000016420	275.322	49.9521	2.4625	3.2654e-06	4.4829e-05	ATP7A
ENSCHIG00000023643	3067.12	557.172	2.4607	4.1104e-79	5.1944e-76	ANGPTL4
ENSCHIG00000020467	35.6926	6.53893	2.4485	1.5962e-06	2.4617e-05
ENSCHIG00000007647	1033.69	191.995	2.4287	1.7058e-15	2.0941e-13	AK4
ENSCHIG00000002671	95.5367	17.7811	2.4257	8.8736e-07	1.5117e-05	RF00045
ENSCHIG00000012540	131.847	24.7549	2.4131	1.2279e-07	2.861e-06	ZC3HAV1L
ENSCHIG00000013839	2444.01	461.469	2.4049	8.9491e-77	9.6127e-74	PLIN2
ENSCHIG00000006882	680.326	129.561	2.3926	1.4685e-35	5.3469e-33	ARSI
ENSCHIG00000011323	2265.18	437.676	2.3717	1.75e-73	1.7089e-70	PKDCC
ENSCHIG00000016531	984.534	191.771	2.3601	8.2942e-59	5.3995e-56	JAKMIP3
ENSCHIG00000019740	653.756	127.903	2.3537	3.1913e-06	4.4032e-05	N4BP2
ENSCHIG00000000421	10.2786	2.02764	2.3418	0.010704	0.037196	B4GALT6
ENSCHIG00000011256	12288.1	2436.65	2.3343	3.2105e-62	2.299e-59	IL1A
ENSCHIG00000016601	3606.03	719.395	2.3256	2.0525e-18	3.3404e-16
ENSCHIG00000026575	197.251	39.8256	2.3083	0.00019388	0.0012951	KRAS
ENSCHIG00000017969	1528.21	308.62	2.3079	3.5741e-65	2.9532e-62	DHRS9
ENSCHIG00000000921	225.482	45.9033	2.2963	0.0010349	0.0051837	NBEAL1
ENSCHIG00000010574	167.318	34.5663	2.2752	0.0001044	0.00077381	CDKL5
ENSCHIG00000025016	618.567	128.664	2.2653	1.027e-06	1.7156e-05	HOOK1
ENSCHIG00000019078	235.15	49.1364	2.2587	0.00020332	0.0013448	UHMK1
ENSCHIG00000011713	98.4331	20.604	2.2562	5.7122e-06	7.077e-05	GXYLT2
ENSCHIG00000024146	67.7226	14.2256	2.2511	0.0003221	0.0019765	RASSF9
ENSCHIG00000005351	19.5188	4.10051	2.251	0.0012999	0.0063008
ENSCHIG00000019915	2101.82	442.912	2.2465	2.07e-65	1.8529e-62	CA9
ENSCHIG00000012539	509.129	107.953	2.2376	0.0003556	0.0021441	LNPEP
ENSCHIG00000022976	1521.61	324.223	2.2305	1.6048e-06	2.4732e-05	MBNL2
ENSCHIG00000024681	171.877	37.0526	2.2137	1.3558e-06	2.1448e-05	TSPAN18
ENSCHIG00000025357	39.615	8.54759	2.2125	1.6851e-05	0.00017092	CEP85L
ENSCHIG00000024174	909.772	197.123	2.2064	4.4726e-51	2.2878e-48	TUB
ENSCHIG00000002069	110.25	23.8947	2.206	2.7828e-06	3.9331e-05	SLC7A11
ENSCHIG00000020690	183.455	39.7686	2.2057	8.2962e-08	2.0299e-06	TRPC1
ENSCHIG00000025792	115.536	25.1343	2.2006	0.00076484	0.0040213	LRRC58
ENSCHIG00000008213	170.65	37.1856	2.1982	1.2396e-19	2.3359e-17	ALK
ENSCHIG00000022858	490.245	107.075	2.1949	6.1789e-06	7.4868e-05	RICTOR
ENSCHIG00000014009	18469.6	4046.78	2.1903	7.1194e-78	8.497e-75	ERRFI1
ENSCHIG00000026796	150.195	32.948	2.1886	0.00067527	0.003634	ARL5B
ENSCHIG00000015358	12519.4	2754.86	2.1841	5.4027e-76	5.527e-73	LOXL2
ENSCHIG00000012125	360.844	79.502	2.1823	8.6965e-05	0.00066235	C5orf24
ENSCHIG00000023423	5041.55	1127.04	2.1613	1.0995e-71	1.027e-68	PFKFB3
ENSCHIG00000020162	267.47	59.9947	2.1565	4.7029e-09	1.7663e-07	PPTC7
ENSCHIG00000017492	252.049	56.5808	2.1553	0.00092072	0.0046883	IPMK
ENSCHIG00000024022	218.417	50.8575	2.1025	0.00061032	0.0033278	UBN2
ENSCHIG00000025256	24.0271	5.59552	2.1023	0.00039255	0.0023225
ENSCHIG00000022628	1394.59	324.933	2.1016	4.6901e-53	2.519e-50
ENSCHIG00000017325	21.3956	5.01181	2.0939	0.0017034	0.0079244	PTPRD
ENSCHIG00000018061	19.4405	4.55582	2.0933	0.0010902	0.005419	MATN3
ENSCHIG00000009459	29.0658	6.83959	2.0873	1.6231e-05	0.00016552	chi-mir-186
ENSCHIG00000012393	4368.63	1032.36	2.0812	2.8795e-65	2.4744e-62	HK2
ENSCHIG00000012161	1272.74	301.627	2.0771	2.2518e-51	1.1799e-48	PDK1
ENSCHIG00000022353	570.196	135.47	2.0735	0.00023843	0.0015373	TGFBR1
ENSCHIG00000016271	2387.97	567.655	2.0727	8.8795e-10	4.1507e-08	DSG2
ENSCHIG00000019308	1613.85	383.783	2.0721	0.00018663	0.0012513	MBNL1
ENSCHIG00000002071	263.966	62.9139	2.0689	0.0010188	0.0051195	CHML
ENSCHIG00000016672	58.8523	14.033	2.0683	2.9203e-06	4.0845e-05
ENSCHIG00000009216	29.4939	7.03945	2.0669	0.00011605	0.00084568	HPSE
ENSCHIG00000015448	31.0425	7.43124	2.0626	0.00020457	0.0013506	CACNA1C
ENSCHIG00000013546	182.662	43.7984	2.0602	1.5313e-05	0.00015793	KDM7A
ENSCHIG00000004655	88.8444	21.3993	2.0537	3.4801e-05	0.00031216	RF00001
ENSCHIG00000002722	44.8971	10.8314	2.0514	0.00027257	0.00172
ENSCHIG00000026879	85.1261	20.5478	2.0506	2.0023e-09	8.4013e-08	DZIP3
ENSCHIG00000006614	2395.07	578.473	2.0497	8.2986e-62	5.7509e-59	PPP1R3B
ENSCHIG00000025927	8044.46	1943	2.0497	6.0998e-45	2.6743e-42	UPK1B
ENSCHIG00000018266	1744.89	421.555	2.0493	1.7213e-12	1.4333e-10	PLOD2
ENSCHIG00000013067	21.1839	5.15265	2.0396	0.0010689	0.0053268
ENSCHIG00000011089	434.785	106.549	2.0288	6.7679e-05	0.0005391	ZBED6
ENSCHIG00000016059	13.2488	3.25341	2.0258	0.012797	0.043432	PRKCQ
ENSCHIG00000017824	1977.85	486.217	2.0243	1.1044e-05	0.00012111	NEDD4
ENSCHIG00000011378	2325.63	572.83	2.0214	3.5042e-57	2.0911e-54	DKK3
ENSCHIG00000023094	16.5169	4.06841	2.0214	0.0075552	0.027759
ENSCHIG00000016969	400.864	99.2203	2.0144	4.7654e-29	1.3835e-26
ENSCHIG00000026102	18.1663	4.5106	2.0099	0.004828	0.018993	IL17RD
ENSCHIG00000023315	2117.76	527.314	2.0058	4.3974e-24	1.0158e-21	MTSS1
ENSCHIG00000022941	1673.94	417.482	2.0035	2.413e-26	6.1714e-24	GLCCI1
ENSCHIG00000014816	8.9204	2.23269	1.9983	0.012856	0.043582	C2orf72
ENSCHIG00000011036	591.28	148.939	1.9891	0.00062408	0.0033933	GNB4
ENSCHIG00000017030	589.387	148.568	1.9881	1.2939e-07	2.9953e-06	LOX
ENSCHIG00000023277	1966.53	497.945	1.9816	1.5238e-09	6.681e-08	PTGS2
ENSCHIG00000018051	61.4109	15.5601	1.9806	0.0012945	0.0062846
ENSCHIG00000004153	132.676	33.7178	1.9763	1.6482e-08	5.0801e-07
ENSCHIG00000022531	48.1947	12.2491	1.9762	0.0041351	0.016667	SLC2A13
ENSCHIG00000007660	335.614	85.3047	1.9761	0.00012217	0.00088013	USP37
ENSCHIG00000022243	785.332	199.767	1.975	4.6477e-06	5.9968e-05
ENSCHIG00000013355	3395.51	864.718	1.9733	1.6051e-11	1.1343e-09	ABLIM1
ENSCHIG00000025286	47.705	12.16	1.972	2.7615e-06	3.9081e-05
ENSCHIG00000014500	1810.07	461.816	1.9707	2.3499e-10	1.2684e-08	ZNF292
ENSCHIG00000025414	623.37	160.685	1.9559	8.8581e-13	7.7044e-11	PLEKHA2
ENSCHIG00000020441	180.817	46.9431	1.9455	0.0013351	0.0064485	FAM199X
ENSCHIG00000021673	498.463	130.027	1.9387	1.5915e-05	0.00016281	KLHL24
ENSCHIG00000016065	541.883	141.408	1.9381	0.00021117	0.0013894	TMED5
ENSCHIG00000015042	40.3939	10.5562	1.936	5.9252e-05	0.00048382
ENSCHIG00000011291	73.2121	19.1863	1.932	1.0446e-08	3.4471e-07
ENSCHIG00000025020	2124.06	557.096	1.9308	4.3677e-54	2.4692e-51	ZFP36L2
ENSCHIG00000009076	347.003	91.1674	1.9284	0.00062534	0.0033982	MIGA1
ENSCHIG00000015539	276.902	73.425	1.915	3.0222e-06	4.1981e-05	GAS2L3
ENSCHIG00000011710	2602.93	690.6	1.9142	4.6515e-07	8.8093e-06	CLIC4
ENSCHIG00000016383	2113.55	561.513	1.9123	1.9012e-06	2.8642e-05	FRMD6
ENSCHIG00000023364	47.2745	12.5708	1.911	4.2564e-06	5.5791e-05	EML6
ENSCHIG00000015523	18081.9	4814.51	1.9091	2.2297e-61	1.4969e-58	SLC2A1
ENSCHIG00000012265	626.565	167.635	1.9021	5.9116e-05	0.00048307	SLC26A2
ENSCHIG00000023507	252.439	67.7404	1.8978	0.001875	0.0086052	KLHL28
ENSCHIG00000015570	20.0963	5.39567	1.8971	0.00037844	0.0022558	MBNL3
ENSCHIG00000005433	56.8435	15.2916	1.8943	6.5921e-07	1.1811e-05	RF00100
ENSCHIG00000020190	532.202	143.505	1.8909	1.8262e-05	0.00018197	EDIL3
ENSCHIG00000025297	79.0564	21.6299	1.8699	0.0015844	0.0074613	KPNA5
ENSCHIG00000014282	38.356	10.4986	1.8693	9.1278e-05	0.00069071	LIPH
ENSCHIG00000012519	889.742	245.249	1.8591	0.00036511	0.0021897	LIN7C
ENSCHIG00000010159	445.073	122.799	1.8577	2.3215e-27	6.313e-25
ENSCHIG00000025802	520.657	143.898	1.8553	2.5003e-05	0.00023746	G2E3
ENSCHIG00000015751	253.476	70.1046	1.8543	3.9588e-06	5.253e-05	ZKSCAN8
ENSCHIG00000010794	266.4	73.7198	1.8535	5.6039e-06	6.9589e-05	FRS2
ENSCHIG00000011417	80.8664	22.3814	1.8532	0.0021217	0.0095178	KATNAL1
ENSCHIG00000014745	12.1956	3.38114	1.8508	0.0034296	0.014248
ENSCHIG00000013813	33.3781	9.25903	1.85	3.3386e-05	0.00030212	SHC4
ENSCHIG00000019612	405.773	112.637	1.849	1.445e-09	6.3877e-08	SLC4A4
ENSCHIG00000000575	2955.4	821.258	1.8474	6.155e-49	3.0751e-46
ENSCHIG00000026351	853.176	237.152	1.847	8.2583e-08	2.023e-06	MAP3K1
ENSCHIG00000026524	383.531	106.619	1.8469	0.00038555	0.0022887	TMEM33
ENSCHIG00000016782	614.903	170.972	1.8466	4.2124e-07	8.0728e-06	NR3C1
ENSCHIG00000025828	292.967	81.5042	1.8458	0.00051311	0.002894	STYX
ENSCHIG00000015381	845.904	235.352	1.8457	1.0301e-11	7.5788e-10	FBXO32
ENSCHIG00000018908	102.318	28.5096	1.8435	3.9161e-05	0.00034471	C3orf58
ENSCHIG00000025761	15.5315	4.33766	1.8402	0.0072876	0.026919	GLDN
ENSCHIG00000026873	123.435	34.54	1.8374	8.1818e-06	9.5011e-05
ENSCHIG00000020587	377.26	106.004	1.8314	0.0001842	0.0012378
ENSCHIG00000026340	17.1493	4.82507	1.8295	0.002681	0.011566	MSH4
ENSCHIG00000000615	115.179	32.4416	1.828	2.7422e-06	3.8911e-05
ENSCHIG00000016483	258.914	73.0622	1.8253	1.3309e-05	0.00014119	FAM126B
ENSCHIG00000013432	91.7652	25.9886	1.8201	4.039e-09	1.5371e-07	PDK4
ENSCHIG00000014781	54.0212	15.342	1.816	0.0033599	0.014013	SYDE2
ENSCHIG00000008869	19.7292	5.60864	1.8146	0.0081454	0.029499	RGS8
ENSCHIG00000026359	382.871	109.052	1.8118	1.4844e-19	2.773e-17	MMP20
ENSCHIG00000024236	478.391	136.379	1.8106	3.1698e-05	0.00028953	CCNT1
ENSCHIG00000016029	359.213	102.775	1.8054	9.2045e-06	0.00010446	CREB3L2
ENSCHIG00000016700	1634.89	468.872	1.8019	3.6484e-42	1.5073e-39	HMOX1
ENSCHIG00000011444	912.48	262.315	1.7985	4.6085e-05	0.00039428
ENSCHIG00000016240	155.949	45.0262	1.7922	1.8766e-14	1.986e-12	CSPG5
ENSCHIG00000000716	480.424	138.909	1.7902	0.00031404	0.0019337	ZYG11B
ENSCHIG00000001640	28.3251	8.19377	1.7895	0.012617	0.042934	RF00004
ENSCHIG00000019863	51.6928	14.9771	1.7872	4.8988e-06	6.2675e-05	MEX3B
ENSCHIG00000013056	274.526	79.6888	1.7845	8.3263e-05	0.00063929	MAN1A2
ENSCHIG00000020243	868.385	252.149	1.7841	0.00084087	0.0043571	BMPR2
ENSCHIG00000025547	1160.09	336.908	1.7838	9.0176e-09	3.0365e-07
ENSCHIG00000008772	382.214	111.232	1.7808	3.9111e-07	7.5902e-06	UBXN2A
ENSCHIG00000012429	36.742	10.703	1.7794	4.4803e-05	0.000385
ENSCHIG00000011781	1889.4	550.635	1.7788	2.8686e-46	1.3112e-43	EMP2
ENSCHIG00000020514	58.9305	17.2419	1.7731	0.00010747	0.00079317	PCGF5
ENSCHIG00000017527	887.232	259.805	1.7719	2.8756e-05	0.00026719	SECISBP2L
ENSCHIG00000011389	67.6352	19.8205	1.7708	0.00047074	0.0027011
ENSCHIG00000011855	19550.2	5730.77	1.7704	7.5729e-54	4.1715e-51	DDIT4
ENSCHIG00000000713	41.6977	12.2432	1.768	5.9724e-05	0.00048729
ENSCHIG00000007032	67.3175	19.768	1.7678	0.00029638	0.0018428
ENSCHIG00000009356	654.016	192.936	1.7612	5.55e-05	0.00045876	PHIP
ENSCHIG00000026500	1157.5	341.561	1.7608	2.3228e-05	0.00022337	RFX7
ENSCHIG00000014973	35.7857	10.5621	1.7605	0.00011589	0.00084508	PRKG2
ENSCHIG00000026928	691.283	204.13	1.7598	0.00040514	0.00238	LATS1
ENSCHIG00000026758	85.662	25.4678	1.75	1.5632e-09	6.8258e-08	PRELID2
ENSCHIG00000024378	261.426	77.8721	1.7472	0.00081637	0.0042465	MAP3K2
ENSCHIG00000020908	1475.34	439.495	1.7471	2.7496e-06	3.8984e-05	SLF2
ENSCHIG00000013700	807.244	240.505	1.7469	2.2909e-06	3.364e-05	ATRX
ENSCHIG00000022476	1446.27	432.109	1.7429	2.4284e-08	7.0787e-07	ABHD2
ENSCHIG00000012309	247.371	74.1312	1.7385	1.0029e-06	1.6793e-05	SIX4
ENSCHIG00000019192	970.265	290.763	1.7385	7.9082e-05	0.00061236	XRN1
ENSCHIG00000025607	240.04	71.941	1.7384	0.00012541	0.00089745
ENSCHIG00000025074	853.114	255.942	1.7369	0.0026335	0.011386	ZMAT3
ENSCHIG00000018742	799.236	240.561	1.7322	3.7635e-05	0.00033272	PIKFYVE
ENSCHIG00000017575	13.1129	3.97797	1.7209	0.0068042	0.025408
ENSCHIG00000015747	347.606	106.027	1.713	5.6283e-07	1.0385e-05
ENSCHIG00000008305	140.301	42.8046	1.7127	3.6753e-14	3.7069e-12	ZBTB16
ENSCHIG00000022396	138.656	42.3755	1.7102	2.5753e-06	3.7132e-05	ZC2HC1A
ENSCHIG00000008717	110.121	33.7637	1.7055	9.2424e-12	6.9183e-10	PLPPR3
ENSCHIG00000014626	528.854	162.571	1.7018	1.1512e-05	0.00012529	ZNF654
ENSCHIG00000002573	375.011	115.487	1.6992	5.9315e-06	7.2732e-05	RASA2
ENSCHIG00000025052	406.882	125.519	1.6967	0.00029469	0.0018346
ENSCHIG00000024298	129.4	40.0465	1.6921	0.00026981	0.0017073	AKAP6
ENSCHIG00000015677	2154.08	667.48	1.6903	2.0033e-05	0.00019634	SLC4A7
ENSCHIG00000023992	50.4285	15.6433	1.6887	1.1518e-06	1.8817e-05	DGKE
ENSCHIG00000025081	58.7732	18.2488	1.6874	0.0076494	0.028038
ENSCHIG00000022200	125.288	38.9288	1.6863	0.00068855	0.0036925	C18orf54
ENSCHIG00000007509	39.5064	12.2884	1.6848	0.00015797	0.0010891	ADRB1
ENSCHIG00000023459	25.0638	7.79611	1.6848	0.00068907	0.0036938
ENSCHIG00000010724	88.788	27.7136	1.6798	0.00026712	0.0016933	ELMOD2
ENSCHIG00000022036	28.8414	9.00358	1.6796	0.0031088	0.013111	THRB
ENSCHIG00000019429	198.233	61.9436	1.6782	5.5078e-06	6.8713e-05	ITGB8
ENSCHIG00000022138	242.243	75.919	1.6739	0.0013037	0.0063178	GMFB
ENSCHIG00000025870	349.705	109.775	1.6716	0.0019666	0.0089452	TMEM245
ENSCHIG00000015621	94.4968	29.7026	1.6697	0.00028632	0.0017891	ERI2
ENSCHIG00000016265	52.6539	16.5546	1.6693	0.0066498	0.024897	SCAI
ENSCHIG00000022205	60.8865	19.1601	1.668	5.6835e-07	1.0432e-05	CDHR5
ENSCHIG00000026905	376.794	118.584	1.6679	0.0022229	0.0099015	KCNH7
ENSCHIG00000019128	285.465	89.9475	1.6662	0.0021536	0.0096428	ELK4
ENSCHIG00000016123	1688.39	532.298	1.6653	2.6326e-06	3.7703e-05	CPD
ENSCHIG00000024159	983.319	310.174	1.6646	8.106e-05	0.00062506	NIN
ENSCHIG00000024773	3466.17	1094.15	1.6635	0.0010273	0.0051538	ATP13A3
ENSCHIG00000012166	663.519	209.6	1.6625	1.1928e-30	3.8248e-28	FBN3
ENSCHIG00000017762	153.196	48.4263	1.6615	2.2373e-06	3.308e-05	GABPB2
ENSCHIG00000025862	31.2282	9.88796	1.6591	0.00020832	0.0013737
ENSCHIG00000005492	33.988	10.8255	1.6506	0.00073224	0.0038755
ENSCHIG00000015153	1177.25	375.58	1.6482	0.00062888	0.0034143	AFF4
ENSCHIG00000016706	3443.04	1098.8	1.6478	7.0701e-38	2.7616e-35	MALT1
ENSCHIG00000008705	10303.8	3292.58	1.6459	1.0509e-32	3.6413e-30	ELL2
ENSCHIG00000013412	139.063	44.5557	1.6421	8.721e-05	0.0006639
ENSCHIG00000001939	84.3724	27.1481	1.6359	0.00073675	0.0038984	WNK3
ENSCHIG00000021221	156.864	50.659	1.6306	8.7849e-06	0.00010082	ZC3H12C
ENSCHIG00000025532	445.952	144.678	1.624	2.3597e-09	9.7489e-08	UGCG
ENSCHIG00000015506	632.335	205.311	1.6229	0.00060597	0.0033125	GNG12
ENSCHIG00000025987	165.866	53.8934	1.6218	3.0713e-05	0.00028233	C8orf37
ENSCHIG00000026437	312.574	101.689	1.62	7.0382e-08	1.7788e-06	ARRDC3
ENSCHIG00000015300	575.098	187.724	1.6152	0.005409	0.020907	TEAD1
ENSCHIG00000014608	331.834	108.711	1.61	9.6241e-18	1.4874e-15	TFCP2L1
ENSCHIG00000005882	707.359	231.951	1.6086	0.0015378	0.0072656	PAG1
ENSCHIG00000024598	102.159	33.5317	1.6072	6.8013e-09	2.4151e-07	C11orf42
ENSCHIG00000020997	733.498	241.026	1.6056	6.4165e-06	7.7354e-05	FNIP1
ENSCHIG00000012642	338.155	111.392	1.602	3.7252e-05	0.00033029	ABL2
ENSCHIG00000003504	306.901	101.365	1.5982	1.79e-05	0.0001791	LYSMD3
ENSCHIG00000024443	78.5111	25.9407	1.5977	1.1419e-09	5.143e-08	TMEM95
ENSCHIG00000024516	47.916	15.8373	1.5972	0.00012532	0.00089745
ENSCHIG00000019412	223.544	73.9714	1.5955	0.00011253	0.00082368	RAB8B
ENSCHIG00000014546	31.9554	10.5804	1.5947	7.3414e-05	0.00057729	RAPGEF4
ENSCHIG00000023849	19.315	6.3974	1.5942	0.0052353	0.02036	COL8A2
ENSCHIG00000014736	391.876	130.05	1.5913	9.519e-12	7.0786e-10	MXI1
ENSCHIG00000018177	534.558	177.541	1.5902	0.0012259	0.0059898	PGAP1
ENSCHIG00000021572	1091.18	362.432	1.5901	1.3286e-33	4.7572e-31	VLDLR
ENSCHIG00000013972	2053.05	682.953	1.5879	1.4181e-06	2.2286e-05	ITGB6
ENSCHIG00000025102	7887.06	2625.32	1.587	4.9422e-29	1.4156e-26	GBE1
ENSCHIG00000003004	38.8997	12.9494	1.5869	0.00067879	0.0036492	RF02271
ENSCHIG00000018721	7627.36	2543.04	1.5846	3.0812e-12	2.4791e-10	TIPARP
ENSCHIG00000025554	700.93	233.732	1.5844	2.1369e-26	5.531e-24	ROR2
ENSCHIG00000021251	400.071	133.794	1.5802	2.8055e-08	8.0039e-07	KDELC2
ENSCHIG00000007035	46.587	15.6053	1.5779	2.5916e-05	0.00024494
ENSCHIG00000024909	248.025	83.421	1.572	6.071e-05	0.00049328	TTBK2
ENSCHIG00000025953	258.158	86.8894	1.571	2.1548e-06	3.2013e-05	MBTD1
ENSCHIG00000006200	259.793	87.4666	1.5706	0.00016058	0.0011029	DGKH
ENSCHIG00000016813	259.323	87.3572	1.5698	6.3173e-12	4.8643e-10	FAM13B
ENSCHIG00000024205	121.322	40.8739	1.5696	0.00048824	0.0027793	CLCN5
ENSCHIG00000026246	734.065	248.663	1.5617	0.0014442	0.0068816
ENSCHIG00000002620	140.074	47.4619	1.5613	6.0122e-06	7.3512e-05	RF01882
ENSCHIG00000010651	5560.17	1888.41	1.558	3.4176e-26	8.6376e-24	NT5E
ENSCHIG00000018109	1069.46	363.699	1.5561	3.6106e-22	7.6798e-20
ENSCHIG00000010263	187.888	63.9623	1.5546	1.2137e-10	7.0853e-09	MXD1
ENSCHIG00000020090	406.548	138.487	1.5537	0.0017386	0.0080689	SFT2D2
ENSCHIG00000003901	2281.07	777.67	1.5525	5.0696e-09	1.8778e-07	GJA1
ENSCHIG00000026118	302.873	103.284	1.5521	2.6862e-06	3.8293e-05
ENSCHIG00000019881	683.58	233.298	1.5509	8.1332e-24	1.8553e-21	RIC3
ENSCHIG00000012140	24.8838	8.49444	1.5506	0.00018047	0.0012149	THSD4
ENSCHIG00000009004	59.6164	20.418	1.5459	2.393e-05	0.00022909	MIR421
ENSCHIG00000007393	262.708	90.1191	1.5436	1.193e-05	0.00012879
ENSCHIG00000014165	433.454	148.705	1.5434	5.2204e-05	0.00043638	GNAT2
ENSCHIG00000012477	401.249	137.681	1.5432	5.4241e-05	0.00044973	CSGALNACT2
ENSCHIG00000019566	1131.43	388.297	1.5429	3.5428e-06	4.8019e-05	BACH1
ENSCHIG00000015916	1795.89	617.087	1.5412	3.1493e-05	0.00028802	MAP3K20
ENSCHIG00000013975	504.325	173.405	1.5402	0.0018367	0.0084528	PHC3
ENSCHIG00000022180	1438.26	494.61	1.54	0.00013342	0.00094598	PUM2
ENSCHIG00000002126	629.271	216.587	1.5387	6.6115e-07	1.1836e-05	STOX2
ENSCHIG00000015935	947.841	326.369	1.5381	1.1747e-26	3.1155e-24	FAM167A
ENSCHIG00000015254	880.795	303.308	1.538	9.1577e-07	1.5479e-05	FEM1C
ENSCHIG00000021890	41.8154	14.4831	1.5297	0.0038959	0.01584	RCAN3
ENSCHIG00000023435	537.792	186.415	1.5285	0.00013944	0.00098215	DMXL1
ENSCHIG00000014095	53.2052	18.448	1.5281	1.8126e-05	0.00018103	FRMPD1
ENSCHIG00000006585	1108.54	384.765	1.5266	0.00023243	0.0015054	EPM2AIP1
ENSCHIG00000017523	98.7168	34.2774	1.526	0.0099362	0.034947	EIF5A2
ENSCHIG00000006623	430.978	149.75	1.5251	0.0012985	0.0062969	UBXN7
ENSCHIG00000013403	10864.7	3781.72	1.5225	1.7861e-18	2.929e-16	WSB1
ENSCHIG00000021547	252.774	88.1249	1.5202	0.0011969	0.0058733	LPP
ENSCHIG00000019857	180.904	63.1459	1.5185	7.167e-05	0.00056585	REL
ENSCHIG00000022580	1271.97	444.756	1.516	5.2093e-05	0.00043562	MED13
ENSCHIG00000017641	36336.7	12733.4	1.5128	7.2113e-09	2.5314e-07	THBS1
ENSCHIG00000013662	60.2371	21.1156	1.5123	1.811e-06	2.7436e-05
ENSCHIG00000017357	2685.91	941.887	1.5118	1.7556e-06	2.671e-05
ENSCHIG00000022796	1297.07	455.452	1.5099	1.4092e-15	1.7399e-13	ASAP2
ENSCHIG00000004922	145.031	50.9873	1.5082	5.1858e-11	3.3088e-09
ENSCHIG00000019044	80.4184	28.2717	1.5082	1.2444e-06	2.0055e-05	NPNT
ENSCHIG00000009920	155.048	54.5787	1.5063	8.4888e-05	0.00064899	TET1
ENSCHIG00000021676	157.691	55.5738	1.5046	4.9537e-09	1.8412e-07	BARD1
ENSCHIG00000025083	1360.12	479.462	1.5042	1.395e-07	3.1942e-06	SLC36A4
ENSCHIG00000015625	452.716	159.734	1.5029	0.00050359	0.002855	USF3
ENSCHIG00000018448	12.4247	4.38874	1.5013	0.014991	0.049624
ENSCHIG00000014083	258.647	91.3855	1.5009	8.5469e-06	9.8716e-05	RNF141
ENSCHIG00000019719	82.0509	28.997	1.5006	2.0935e-07	4.5156e-06
ENSCHIG00000004635	129.714	45.9492	1.4972	1.5233e-05	0.00015734
ENSCHIG00000027086	113.281	40.1487	1.4965	0.0036605	0.015045	CD302
ENSCHIG00000015966	127.982	45.3838	1.4957	0.00012212	0.00088005	PRKAB2
ENSCHIG00000018553	156.363	55.471	1.4951	0.00028456	0.0017802	MIER3
ENSCHIG00000000105	804.407	285.64	1.4937	9.4333e-06	0.00010638	ZNF24
ENSCHIG00000008131	264.203	94.0283	1.4905	0.0014435	0.0068807	CBL
ENSCHIG00000009039	30.8869	11.0043	1.4889	0.0011168	0.0055423	GPR75
ENSCHIG00000022484	518.796	184.862	1.4887	0.0002554	0.0016291
ENSCHIG00000008123	33.7647	12.0381	1.4879	0.0012527	0.006108
ENSCHIG00000011180	133.577	47.6376	1.4875	3.0231e-06	4.1981e-05	C4orf46
ENSCHIG00000014806	1250.12	446.855	1.4842	0.00022483	0.0014645	SMAD5
ENSCHIG00000019100	311.494	111.539	1.4817	8.2208e-09	2.8167e-07	CNOT6
ENSCHIG00000019498	1587.61	568.499	1.4816	1.28e-05	0.0001366	ZKSCAN1
ENSCHIG00000018891	1303.19	466.698	1.4815	3.4661e-05	0.00031117	QKI
ENSCHIG00000008944	715.881	256.625	1.4801	1.466e-05	0.00015273	NRIP1
ENSCHIG00000022467	141.257	50.6525	1.4796	0.0025461	0.011068	RRM2B
ENSCHIG00000007274	1278.72	458.557	1.4795	2.9341e-30	9.1352e-28	TLL2
ENSCHIG00000021316	2154.37	773.57	1.4777	8.1539e-06	9.484e-05	TNKS2
ENSCHIG00000026061	874.67	314.1	1.4775	6.2968e-08	1.6047e-06	BNC2
ENSCHIG00000017394	27.2059	9.77854	1.4762	0.00082548	0.0042877	PGLYRP2
ENSCHIG00000013068	30.4655	10.9591	1.4751	0.00026503	0.001681	FBXO47
ENSCHIG00000013526	277.266	99.9514	1.472	4.7967e-06	6.1594e-05	SORBS1
ENSCHIG00000015207	1311.44	473.586	1.4695	9.5225e-12	7.0786e-10	TSC22D2
ENSCHIG00000013473	2292.43	828.072	1.469	2.45e-05	0.00023351	SMG1
ENSCHIG00000014184	1204.87	435.534	1.468	2.984e-05	0.00027553	PRNP
ENSCHIG00000021253	1108.49	401.249	1.466	0.00011184	0.00082027
ENSCHIG00000023972	71.7723	25.9879	1.4656	1.5442e-06	2.3935e-05
ENSCHIG00000015055	120.905	43.8201	1.4642	3.6796e-09	1.4141e-07
ENSCHIG00000012402	423.341	153.454	1.464	5.3967e-05	0.00044763	CTDSPL2
ENSCHIG00000019211	333.101	120.749	1.464	1.1996e-07	2.8081e-06	USP46
ENSCHIG00000002248	76.8982	27.8931	1.463	1.1578e-06	1.8886e-05
ENSCHIG00000000320	189.369	68.7266	1.4623	2.4432e-10	1.3122e-08	INTS6L
ENSCHIG00000010008	466.461	169.453	1.4609	5.514e-10	2.7045e-08	DEPDC1
ENSCHIG00000004685	1258.27	457.14	1.4607	1.0401e-29	3.1034e-27	TGFBI
ENSCHIG00000007489	58.2838	21.1936	1.4595	1.3453e-05	0.00014244
ENSCHIG00000021567	210.703	76.6194	1.4594	1.057e-05	0.00011693
ENSCHIG00000022420	2553.82	930.022	1.4573	0.0001536	0.0010638	ATL3
ENSCHIG00000011604	345.396	126.13	1.4533	0.0058161	0.022252	CDK6
ENSCHIG00000021290	852.89	312.462	1.4487	8.3079e-05	0.0006381	TMOD3
ENSCHIG00000027073	1350.04	494.94	1.4477	1.0819e-11	7.9323e-10	ASPH
ENSCHIG00000024608	53.204	19.5198	1.4466	4.2361e-05	0.00036829	HSD17B1
ENSCHIG00000007470	176.446	64.8615	1.4438	0.0078763	0.028684
ENSCHIG00000020210	16.5079	6.06982	1.4434	0.0070092	0.026043	TRIM2
ENSCHIG00000004025	39.6546	14.5853	1.443	0.00035544	0.0021437
ENSCHIG00000014371	152.168	55.9826	1.4426	5.189e-05	0.00043443	ZNF354C
ENSCHIG00000021632	257.532	94.7622	1.4424	0.0073277	0.02703	KLHL15
ENSCHIG00000023118	1359.78	500.657	1.4415	5.8471e-20	1.1215e-17
ENSCHIG00000010345	435.441	160.426	1.4406	0.00038177	0.0022694	RUFY2
ENSCHIG00000013417	56.8104	20.9316	1.4405	5.6346e-05	0.00046467	SFMBT2
ENSCHIG00000007263	1792.87	660.857	1.4399	7.3454e-05	0.00057739	PPP1R12A
ENSCHIG00000023242	878.551	323.833	1.4399	1.0129e-05	0.00011275	MORC3
ENSCHIG00000006619	449.682	165.837	1.4391	1.0821e-06	1.7854e-05	KLF7
ENSCHIG00000026050	436.11	160.854	1.4389	2.6199e-07	5.4803e-06	APAF1
ENSCHIG00000010319	100.444	37.0513	1.4388	4.3693e-07	8.3288e-06
ENSCHIG00000023581	339.158	125.145	1.4383	0.0019588	0.0089136	CUL5
ENSCHIG00000023560	603.626	223.086	1.4361	7.1935e-05	0.00056753	MPP5
ENSCHIG00000020547	3916.42	1448.09	1.4354	1.2701e-10	7.3744e-09	EGFR
ENSCHIG00000024998	3547.99	1313.25	1.4339	3.9046e-07	7.5844e-06	MET
ENSCHIG00000003437	59.7128	22.118	1.4328	0.0010128	0.0050918	TMED8
ENSCHIG00000014859	858.597	318.042	1.4328	2.2737e-08	6.7004e-07	FNBP1L
ENSCHIG00000014879	512.905	190	1.4327	2.7615e-06	3.9081e-05	NEK7
ENSCHIG00000010459	2502.89	927.602	1.432	1.7923e-32	6.1116e-30	EHF
ENSCHIG00000020626	629.505	233.423	1.4313	1.9893e-05	0.00019515	SGPP1
ENSCHIG00000015915	436.909	162.057	1.4308	1.9902e-17	2.9284e-15	SLC4A9
ENSCHIG00000015190	363.985	135.342	1.4273	3.19e-05	0.00029076	RSBN1
ENSCHIG00000019319	720.65	268.248	1.4257	0.00058709	0.003229	RC3H2
ENSCHIG00000008950	128.797	47.9534	1.4254	0.00048793	0.0027782	ZBTB10
ENSCHIG00000016678	555.284	206.868	1.4245	3.9681e-19	7.0451e-17	SLC2A9
ENSCHIG00000023642	1276.47	476.037	1.423	4.4516e-05	0.00038284	XPR1
ENSCHIG00000004191	28.9688	10.8176	1.4211	0.00028124	0.0017636	RF00421
ENSCHIG00000022105	38.3242	14.3212	1.4201	0.0025592	0.011115
ENSCHIG00000015968	1156.41	432.49	1.4189	3.3237e-19	5.9502e-17	EGLN1
ENSCHIG00000008669	977.192	365.958	1.417	1.1464e-05	0.00012483	SHPRH
ENSCHIG00000008450	587.211	220.109	1.4157	5.9707e-06	7.313e-05	AFF1
ENSCHIG00000018432	312.413	117.102	1.4157	0.0015913	0.007487	LPGAT1
ENSCHIG00000023258	428.933	160.833	1.4152	0.00050366	0.002855	CACNA2D1
ENSCHIG00000025572	120.132	45.0739	1.4143	0.00037305	0.0022303
ENSCHIG00000020853	302.424	113.483	1.4141	0.00093877	0.0047655	SPOPL
ENSCHIG00000013044	5631.43	2113.7	1.4137	1.6088e-33	5.666e-31
ENSCHIG00000011629	258.088	96.9535	1.4125	2.4173e-07	5.1366e-06
ENSCHIG00000018313	82.9862	31.1844	1.412	3.4582e-06	4.7055e-05	ZFP82
ENSCHIG00000009052	344.415	129.745	1.4085	2.1302e-08	6.3471e-07	SLC16A14
ENSCHIG00000024126	625.107	235.625	1.4076	9.1259e-06	0.00010368	KNL1
ENSCHIG00000025161	1213.74	458.795	1.4035	1.1907e-25	2.9402e-23	SEMA6B
ENSCHIG00000003741	731.644	277.185	1.4003	3.1138e-06	4.3129e-05
ENSCHIG00000014776	566.477	215.588	1.3937	0.00041798	0.0024416	LRP6
ENSCHIG00000013909	221.974	84.703	1.3899	0.0014309	0.0068357	USP45
ENSCHIG00000017965	567.767	216.743	1.3893	5.2623e-05	0.00043902	ZNF148
ENSCHIG00000000411	133.316	50.9041	1.389	7.1922e-06	8.5036e-05
ENSCHIG00000006533	227.808	87.0628	1.3877	4.7144e-05	0.00040108
ENSCHIG00000015467	243.94	93.2879	1.3868	8.9511e-06	0.00010229	TMEM263
ENSCHIG00000009471	187.761	71.8199	1.3864	1.1458e-05	0.00012482	ZDHHC17
ENSCHIG00000018691	139.18	53.2528	1.386	4.1196e-09	1.5636e-07	INPP5D
ENSCHIG00000022543	51.7472	19.8022	1.3858	0.00011192	0.00082063
ENSCHIG00000012677	157.168	60.1545	1.3856	0.0050843	0.019852
ENSCHIG00000017898	600.142	229.933	1.3841	0.00059187	0.0032482	MIER1
ENSCHIG00000015942	131.683	50.465	1.3837	0.0027014	0.011634	GCFC2
ENSCHIG00000022179	497.572	190.722	1.3834	4.3288e-07	8.2644e-06	C20orf194
ENSCHIG00000011016	129.447	49.6397	1.3828	3.0501e-09	1.2067e-07
ENSCHIG00000013661	100.536	38.6071	1.3808	0.00097223	0.0049168
ENSCHIG00000023212	436.04	167.495	1.3803	4.112e-05	0.0003591	CDK19
ENSCHIG00000025772	232.678	89.4621	1.379	5.1622e-05	0.0004325	IKZF5
ENSCHIG00000023759	72.2603	27.8275	1.3767	1.6234e-05	0.00016552	MTX3
ENSCHIG00000014057	50.1334	19.3337	1.3747	0.00012245	0.00088157	MEI1
ENSCHIG00000019208	428.533	165.406	1.3734	0.00026473	0.0016796	TET3
ENSCHIG00000021842	9949.35	3856.24	1.3674	2.8147e-08	8.0195e-07	DSG3
ENSCHIG00000016487	42.1419	16.3378	1.367	0.00225	0.010004	ADD2
ENSCHIG00000023101	718.808	278.89	1.3659	2.0621e-05	0.00020155	MOB1A
ENSCHIG00000022348	55.8342	21.6641	1.3658	0.00043915	0.0025457
ENSCHIG00000024248	135.644	52.8479	1.3599	0.0016078	0.0075483	NCEH1
ENSCHIG00000019979	2051.62	799.816	1.359	1.0152e-08	3.3606e-07	TET2
ENSCHIG00000023035	725.138	282.998	1.3575	0.00046061	0.0026508	ACAP2
ENSCHIG00000019761	365.284	142.811	1.3549	3.5601e-10	1.8429e-08
ENSCHIG00000006297	385.198	151.192	1.3492	4.0203e-06	5.3281e-05	CNOT6L
ENSCHIG00000023259	331.22	130.158	1.3475	0.0013849	0.0066475
ENSCHIG00000022744	1140.27	448.94	1.3448	6.0996e-07	1.1049e-05	BBX
ENSCHIG00000026435	122.505	48.2613	1.3439	3.9575e-05	0.00034772	CPNE8
ENSCHIG00000017704	1208.74	476.51	1.3429	0.00017335	0.0011729	LTN1
ENSCHIG00000027140	68.5791	27.0598	1.3416	0.0044508	0.017723	ROR1
ENSCHIG00000012854	2764.6	1091.65	1.3406	9.886e-30	2.9913e-27	KDM3A
ENSCHIG00000016228	110.238	43.5495	1.3399	5.7752e-05	0.00047372	KLHDC1
ENSCHIG00000021989	66.6076	26.3404	1.3384	1.1685e-05	0.00012679	PGF
ENSCHIG00000020985	187.24	74.0874	1.3376	0.0026015	0.011261	TMEM106B
ENSCHIG00000002998	85.2929	33.7775	1.3364	0.0011818	0.0058099	ZBTB26
ENSCHIG00000002856	9438.32	3744.51	1.3338	2.8697e-31	9.4847e-29	ACKR3
ENSCHIG00000013927	1745.43	693.169	1.3323	2.2461e-05	0.00021716	PTBP3
ENSCHIG00000007724	130.857	52.0146	1.331	4.6993e-08	1.2635e-06
ENSCHIG00000000159	22.9663	9.1313	1.3306	0.014538	0.048393
ENSCHIG00000022876	200.022	79.6246	1.3289	3.9277e-07	7.6154e-06	HECA
ENSCHIG00000024059	1767.37	703.839	1.3283	5.0624e-05	0.00042549	HLTF
ENSCHIG00000015560	212.844	84.772	1.3281	3.9176e-11	2.5737e-09	ARL13B
ENSCHIG00000021814	8979.78	3578.1	1.3275	1.0228e-30	3.3291e-28	SEMA4B
ENSCHIG00000007729	412.501	164.513	1.3262	5.0515e-07	9.4447e-06	SENP7
ENSCHIG00000012846	588.101	234.623	1.3257	1.4492e-10	8.3241e-09	S100A12
ENSCHIG00000022474	164.419	65.6689	1.3241	1.5092e-09	6.6303e-08	F2R
ENSCHIG00000021926	2989.87	1194.98	1.3231	1.0007e-05	0.00011157	DSC3
ENSCHIG00000010874	2510.64	1003.62	1.3228	0.00019885	0.0013201	ARHGAP5
ENSCHIG00000021549	905.263	361.953	1.3225	1.7545e-06	2.671e-05	ACOX1
ENSCHIG00000022184	195.675	78.2442	1.3224	1.5091e-05	0.00015624	ZBTB21
ENSCHIG00000025301	67.5751	27.0584	1.3204	0.0014766	0.0070123	ZBTB34
ENSCHIG00000022334	1651.79	661.635	1.3199	1.5788e-10	8.9493e-09	CLASP1
ENSCHIG00000023655	111.615	44.8453	1.3155	1.8692e-05	0.00018557	CARF
ENSCHIG00000020242	631.188	253.659	1.3152	5.6519e-06	7.0104e-05	ZBTB1
ENSCHIG00000010992	184.822	74.2845	1.315	0.0012235	0.0059793	FAM171B
ENSCHIG00000022414	471.51	189.594	1.3144	0.00014838	0.0010339
ENSCHIG00000018431	145.828	58.6419	1.3143	0.0013424	0.0064806	SASS6
ENSCHIG00000020642	220.767	88.8267	1.3135	1.7665e-05	0.00017708	TTC33
ENSCHIG00000010343	177.865	71.5951	1.3128	0.0016261	0.0076225	MDM4
ENSCHIG00000021763	445.836	179.492	1.3126	1.4744e-07	3.3412e-06	PHLPP2
ENSCHIG00000014241	369.337	148.989	1.3097	7.2851e-05	0.0005737	EDEM3
ENSCHIG00000003745	220.67	89.0887	1.3086	2.1605e-05	0.00021012	RF01891
ENSCHIG00000026578	2123.36	857.332	1.3084	2.6033e-06	3.7459e-05	SEC23A
ENSCHIG00000018469	476.354	192.447	1.3076	1.8683e-05	0.00018556
ENSCHIG00000021082	377.091	152.439	1.3067	6.4195e-17	8.9552e-15	HSD11B1
ENSCHIG00000019610	2017.44	815.636	1.3065	7.8123e-05	0.00060655	RLIM
ENSCHIG00000017300	1896.49	768.713	1.3028	1.0402e-05	0.00011534	MED13L
ENSCHIG00000004049	42.8067	17.3565	1.3024	0.00015293	0.0010598
ENSCHIG00000020852	37.139	15.0779	1.3005	0.00018169	0.0012224
ENSCHIG00000015406	416.494	169.243	1.2992	0.00022186	0.0014478	AVL9
ENSCHIG00000009859	3866.37	1572.79	1.2977	1.0841e-18	1.8194e-16	ERCC6
ENSCHIG00000020321	298.054	121.337	1.2966	0.0018359	0.0084508
ENSCHIG00000023537	863.658	351.58	1.2966	3.6965e-05	0.00032829	SLC25A24
ENSCHIG00000018160	860.746	350.605	1.2957	5.4112e-06	6.7905e-05	ZNF644
ENSCHIG00000001374	1320.31	538.085	1.295	1.617e-08	4.9946e-07
ENSCHIG00000017337	32.7463	13.3464	1.2949	0.0050629	0.019783	CPEB3
ENSCHIG00000026440	319.181	130.12	1.2945	2.4604e-05	0.00023408	TWSG1
ENSCHIG00000020509	4870.42	1986.3	1.294	3.1457e-17	4.5972e-15	ATP6V1A
ENSCHIG00000014678	878.004	358.252	1.2933	0.0010737	0.0053479	TC2N
ENSCHIG00000010697	603.94	246.467	1.293	1.0146e-12	8.7893e-11	GFOD1
ENSCHIG00000013992	1431.95	584.919	1.2917	1.1067e-05	0.0001213
ENSCHIG00000018524	281.672	115.116	1.2909	1.3199e-11	9.5475e-10	MPZL2
ENSCHIG00000010695	151.745	62.0492	1.2902	0.00021005	0.0013834	ZBTB6
ENSCHIG00000020362	464.711	190.224	1.2886	1.4557e-07	3.3123e-06	OXR1
ENSCHIG00000023132	45.7536	18.7303	1.2885	0.00055801	0.0030968	ACER2
ENSCHIG00000015438	409.888	168.294	1.2842	0.00063731	0.0034539	ZBTB33
ENSCHIG00000012700	119.269	49.029	1.2825	0.0095795	0.033865	ZDHHC15
ENSCHIG00000000448	288.272	118.513	1.2824	0.00055668	0.003091	BMPR1A
ENSCHIG00000014557	5265.28	2166.41	1.2812	3.495e-29	1.0285e-26	BHLHE40
ENSCHIG00000020508	294.291	121.164	1.2803	0.0010683	0.0053251	TBC1D12
ENSCHIG00000008480	41.26	17.0041	1.2789	0.00076797	0.0040368	KBTBD6
ENSCHIG00000013394	444.849	183.353	1.2787	0.0019208	0.0087684	PEX13
ENSCHIG00000017842	615.073	253.578	1.2783	6.2514e-09	2.2346e-07	SGMS2
ENSCHIG00000026295	106.437	43.9347	1.2766	1.4865e-07	3.3616e-06	SLC22A13
ENSCHIG00000020356	29.2056	12.0564	1.2764	0.012842	0.043548	FGD4
ENSCHIG00000014884	66.7834	27.5852	1.2756	0.0020148	0.0091299	CAMK1G
ENSCHIG00000022657	66.4669	27.4574	1.2754	5.1339e-05	0.00043069
ENSCHIG00000021076	277.259	114.603	1.2746	0.00053787	0.0030021	CEP76
ENSCHIG00000016327	1140.07	471.473	1.2739	0.002132	0.0095572	QSER1
ENSCHIG00000007296	696.583	288.436	1.272	0.00028033	0.0017593	HIPK1
ENSCHIG00000025525	727.667	301.502	1.2711	9.2857e-06	0.00010521	LRCH3
ENSCHIG00000017238	319.606	132.751	1.2676	0.0091028	0.03241	AP5M1
ENSCHIG00000006481	21.4449	8.91246	1.2667	0.0078047	0.028494	CASQ1
ENSCHIG00000012464	860.92	357.891	1.2664	3.7361e-10	1.9202e-08	GRAMD1B
ENSCHIG00000025228	35377.4	14706.8	1.2663	2.1131e-30	6.6758e-28	IVNS1ABP
ENSCHIG00000009292	203.616	84.9605	1.261	4.858e-05	0.00041164	FKTN
ENSCHIG00000020593	383.608	160.225	1.2595	3.3876e-08	9.4637e-07	FGFR1OP2
ENSCHIG00000010626	882.884	368.808	1.2594	0.0023238	0.010274	TBL1XR1
ENSCHIG00000025979	69.9031	29.2138	1.2587	0.0052109	0.02028
ENSCHIG00000003358	1037.44	433.739	1.2581	8.1628e-06	9.4893e-05	EPG5
ENSCHIG00000010946	132.796	55.5234	1.258	9.8498e-05	0.0007355	ZNF248
ENSCHIG00000009549	30.8683	12.9094	1.2577	0.00048247	0.0027566	MIR197
ENSCHIG00000004998	28.3557	11.8652	1.2569	0.015086	0.049907
ENSCHIG00000019351	590.239	247.056	1.2565	1.3747e-05	0.00014495	CFAP97
ENSCHIG00000019597	33.5626	14.052	1.2561	0.0013254	0.0064085	OTOP1
ENSCHIG00000021418	759.477	317.963	1.2561	0.00030195	0.0018716	EEA1
ENSCHIG00000014509	2288.93	958.608	1.2557	0.00024151	0.0015534	FAM126A
ENSCHIG00000002917	1022.79	428.498	1.2552	5.6811e-16	7.3522e-14	SLC17A5
ENSCHIG00000021380	622.825	261.307	1.2531	5.1257e-06	6.4964e-05	LRIG2
ENSCHIG00000019946	21537.6	9039.99	1.2525	1.108e-28	3.1321e-26	F3
ENSCHIG00000013444	93.7487	39.3534	1.2523	1.4857e-06	2.3128e-05	PAPSS2
ENSCHIG00000020958	732.176	307.605	1.2511	2.159e-06	3.2053e-05	DR1
ENSCHIG00000024807	553.479	232.563	1.2509	0.00047762	0.0027347	STRN
ENSCHIG00000025276	463.843	195.052	1.2498	4.7081e-05	0.00040089	INTS2
ENSCHIG00000011705	1284.51	540.224	1.2496	1.4593e-08	4.5902e-07	NAA50
ENSCHIG00000021810	3877.05	1631.21	1.249	7.2596e-27	1.9495e-24	UGP2
ENSCHIG00000020944	177.341	74.6186	1.2489	0.00023633	0.0015256
ENSCHIG00000019026	555.282	233.721	1.2484	7.1305e-06	8.4446e-05	PCYT1A
ENSCHIG00000020905	348.208	146.783	1.2463	2.3733e-06	3.4708e-05	C5orf15
ENSCHIG00000010277	76.0937	32.0964	1.2454	3.5288e-05	0.00031561	IMPG2
ENSCHIG00000010096	46.6775	19.6927	1.2451	0.00045336	0.0026147	NUDT13
ENSCHIG00000011918	221.999	93.6562	1.2451	1.1978e-07	2.8081e-06
ENSCHIG00000017526	748.041	315.804	1.2441	9.2667e-05	0.00069993	LRRC40
ENSCHIG00000015809	4466.05	1887.74	1.2423	9.0348e-07	1.5331e-05	MYLK
ENSCHIG00000012621	3690.72	1560.95	1.2415	1.0378e-24	2.4771e-22	SLC16A3
ENSCHIG00000021413	1102.9	466.716	1.2407	5.1314e-05	0.00043069	EXOC5
ENSCHIG00000006633	169.239	71.6738	1.2395	0.0068478	0.02553	GATAD1
ENSCHIG00000017133	768.501	325.517	1.2393	0.0010471	0.0052365	CCDC186
ENSCHIG00000008727	53.1894	22.5354	1.2389	0.0056088	0.021571
ENSCHIG00000005309	56.7361	24.0442	1.2386	0.0004088	0.0023963	TIGD7
ENSCHIG00000024818	3048.24	1294.23	1.2359	1.3381e-26	3.5057e-24
ENSCHIG00000014006	208.379	88.4873	1.2357	9.1809e-10	4.2691e-08	FKBP14
ENSCHIG00000011243	251.213	106.74	1.2348	0.00093358	0.004747	SPRED1
ENSCHIG00000022090	688.336	292.483	1.2348	0.00029596	0.0018408	BRWD3
ENSCHIG00000025008	213.479	90.8339	1.2328	3.4727e-05	0.00031163	SCAMP1
ENSCHIG00000006949	216.684	92.3434	1.2305	0.00028622	0.001789	GTF3C4
ENSCHIG00000024673	189.234	80.6526	1.2304	2.9297e-09	1.162e-07
ENSCHIG00000023957	1797.6	766.429	1.2298	1.2545e-05	0.00013435	RAB6A
ENSCHIG00000011666	318.527	135.915	1.2287	2.3014e-05	0.00022181	STON2
ENSCHIG00000010094	659.418	281.478	1.2282	0.00073056	0.0038695	ZBTB38
ENSCHIG00000010202	432.074	184.633	1.2266	5.2399e-05	0.00043767	PRRX1
ENSCHIG00000011390	232.662	99.4326	1.2264	3.25e-08	9.115e-07	RNF2
ENSCHIG00000007068	45.8935	19.6292	1.2253	0.0013232	0.0063994	ZNF391
ENSCHIG00000006759	96.3473	41.2723	1.2231	2.4523e-06	3.5669e-05
ENSCHIG00000020127	71.6646	30.7022	1.2229	0.012819	0.043477	SCN9A
ENSCHIG00000018028	84.3348	36.1707	1.2213	5.5982e-06	6.9558e-05	METTL15
ENSCHIG00000018493	509.307	218.493	1.2209	4.8162e-07	9.0759e-06	NAIP
ENSCHIG00000012763	187.67	80.7906	1.2159	7.3772e-05	0.00057926	CACUL1
ENSCHIG00000015562	374.011	161.034	1.2157	1.5782e-05	0.00016168	ANGEL2
ENSCHIG00000019893	867.561	373.728	1.215	0.0010378	0.0051968	CDC27
ENSCHIG00000003190	22.0372	9.49617	1.2145	0.006202	0.023524	XK
ENSCHIG00000010034	991.411	427.383	1.214	1.2274e-08	3.9713e-07
ENSCHIG00000020153	228.684	98.5803	1.214	0.00032095	0.0019717	FBXL20
ENSCHIG00000009349	2329.87	1004.72	1.2135	1.6095e-23	3.6017e-21	NFIL3
ENSCHIG00000003943	213.583	92.1305	1.213	1.2582e-10	7.3251e-09
ENSCHIG00000016831	110.695	47.7725	1.2123	1.1392e-06	1.8653e-05	ZNF570
ENSCHIG00000017865	1646.86	711.611	1.2106	6.4404e-05	0.00051731	NCOA3
ENSCHIG00000011641	384.589	166.389	1.2088	2.2115e-11	1.5277e-09	KDM1B
ENSCHIG00000022191	30.9427	13.4048	1.2069	0.0087861	0.031464	ERN2
ENSCHIG00000009130	814.691	352.951	1.2068	0.00043178	0.0025072	PKN2
ENSCHIG00000000143	1401.23	607.422	1.2059	4.1764e-05	0.00036413	YES1
ENSCHIG00000025145	36.2112	15.7016	1.2055	0.0027107	0.011661	AKT3
ENSCHIG00000009674	42.015	18.224	1.2051	0.0036827	0.015116	CCDC36
ENSCHIG00000025818	125.36	54.3815	1.2049	0.00093785	0.004764	SGCB
ENSCHIG00000014520	403.467	175.082	1.2044	3.0727e-05	0.00028234	ZNF518A
ENSCHIG00000006638	719.611	312.897	1.2015	1.2029e-07	2.8089e-06
ENSCHIG00000006700	1703.55	742.351	1.1984	6.3353e-06	7.6504e-05	ATP11B
ENSCHIG00000010846	572.518	249.536	1.1981	1.4018e-15	1.7399e-13	C3orf67
ENSCHIG00000010999	92.424	40.3026	1.1974	2.0603e-06	3.0864e-05	PRRG3
ENSCHIG00000020862	1137.13	495.971	1.1971	2.9992e-16	4.0269e-14	FOXJ2
ENSCHIG00000012016	2357.05	1028.21	1.1969	7.9858e-07	1.3959e-05	TBX18
ENSCHIG00000018552	33.6934	14.7261	1.1941	0.0039482	0.016025	NHSL2
ENSCHIG00000024230	43.4892	19.0324	1.1922	0.0018621	0.0085585	RASSF2
ENSCHIG00000000414	2414.37	1056.98	1.1917	3.879e-22	8.0127e-20	MOSPD1
ENSCHIG00000009566	35.9217	15.7337	1.191	0.0032428	0.013604	MIR374B
ENSCHIG00000023136	102.745	45.0818	1.1884	6.5809e-05	0.00052674	LCA5
ENSCHIG00000024426	592.655	260.176	1.1877	1.247e-07	2.8963e-06	CBLB
ENSCHIG00000007198	1506.84	661.537	1.1876	1.5166e-05	0.00015687	MYSM1
ENSCHIG00000019633	1915.8	841.521	1.1869	1.6025e-05	0.00016378	ADAM9
ENSCHIG00000014442	234.494	103.147	1.1848	6.0301e-10	2.9177e-08	TCP11L2
ENSCHIG00000011863	26.0172	11.4465	1.1846	0.0095493	0.033794	VASH2
ENSCHIG00000013872	106.2	46.7263	1.1845	0.0010328	0.0051758	USP49
ENSCHIG00000021303	97.3835	42.8695	1.1837	0.0020438	0.0092396
ENSCHIG00000018928	62.8777	27.6815	1.1836	0.00042578	0.0024782	GHR
ENSCHIG00000020594	740.439	326.099	1.1831	0.00034245	0.00208	VPS13A
ENSCHIG00000017970	1248.05	549.744	1.1828	0.00016713	0.001138	APPL1
ENSCHIG00000023159	1475.15	650.125	1.1821	1.8839e-05	0.00018658	TMEM30A
ENSCHIG00000015686	64.8173	28.5731	1.1817	0.0048376	0.019024	PPM1K
ENSCHIG00000007246	363.168	160.191	1.1808	1.5387e-09	6.7325e-08
ENSCHIG00000021762	822.057	362.616	1.1808	8.12e-06	9.4513e-05	CUL4B
ENSCHIG00000019091	176.05	77.7064	1.1799	0.00056957	0.0031528	MZT1
ENSCHIG00000018621	321.021	141.913	1.1777	0.00021657	0.0014215	TAF9B
ENSCHIG00000025693	91.5057	40.4573	1.1775	1.3077e-05	0.00013914	PDGFB
ENSCHIG00000013866	347.921	153.972	1.1761	6.8327e-06	8.1684e-05	ARL6IP6
ENSCHIG00000023713	231.764	102.627	1.1752	1.7122e-05	0.00017269
ENSCHIG00000013802	4441.72	1966.98	1.1751	4.2637e-05	0.00037009	PPP1CB
ENSCHIG00000020280	647.986	287.14	1.1742	4.7805e-08	1.2774e-06	ABCA5
ENSCHIG00000018054	313.949	139.177	1.1736	5.7479e-07	1.0512e-05	GPD2
ENSCHIG00000019101	1427.83	633.227	1.173	1.1093e-12	9.4944e-11
ENSCHIG00000025872	179.926	79.8493	1.172	0.002381	0.010484	PGM2L1
ENSCHIG00000013045	46.93	20.855	1.1701	0.0019808	0.0089947	ZSCAN26
ENSCHIG00000014864	128.009	56.9156	1.1693	0.0013809	0.0066377	RAP2A
ENSCHIG00000021944	880.515	391.631	1.1689	7.8815e-10	3.7133e-08	TBC1D8B
ENSCHIG00000014053	241.564	107.573	1.1671	0.00039344	0.0023252	ZFP30
ENSCHIG00000000388	778.51	346.774	1.1667	0.0003959	0.0023383	TMX3
ENSCHIG00000009525	1039.52	463.168	1.1663	0.00068326	0.0036687	SETD7
ENSCHIG00000020702	84.7329	37.7934	1.1648	0.00010442	0.00077381	RNF24
ENSCHIG00000021803	1467.44	654.589	1.1646	1.8219e-05	0.0001818	CD164
ENSCHIG00000001816	635.28	283.445	1.1643	1.0337e-16	1.4145e-14
ENSCHIG00000004675	47.2357	21.079	1.1641	0.0010041	0.0050555	HS3ST1
ENSCHIG00000020249	517.87	231.16	1.1637	2.0817e-13	1.9444e-11	NAPB
ENSCHIG00000014430	3162.74	1412.51	1.1629	1.5058e-14	1.6015e-12	AKAP13
ENSCHIG00000016385	563.505	251.806	1.1621	2.9937e-07	6.1134e-06	ZEB1
ENSCHIG00000013878	238.934	106.78	1.162	0.0032067	0.013463
ENSCHIG00000013985	1061.28	475.247	1.1591	2.7954e-07	5.7688e-06	UBR3
ENSCHIG00000012229	299.041	133.991	1.1582	0.00080478	0.0041944	MCF2L2
ENSCHIG00000024411	318.718	142.892	1.1574	1.2977e-05	0.00013827	CLCC1
ENSCHIG00000023550	111.288	49.8951	1.1573	7.824e-05	0.00060724
ENSCHIG00000010332	4461.2	2000.44	1.1571	1.7697e-24	4.1779e-22	FOSL2
ENSCHIG00000021030	29.3268	13.1545	1.1567	0.013689	0.045952	ABCB11
ENSCHIG00000000254	69.127	31.0626	1.1541	2.9767e-05	0.00027505	METTL4
ENSCHIG00000027015	37.9061	17.0558	1.1522	0.0029384	0.012503
ENSCHIG00000010375	72.6178	32.6795	1.1519	2.2983e-05	0.0002216	FAM221A
ENSCHIG00000013588	366.045	164.764	1.1516	4.7406e-06	6.102e-05	SLC35A3
ENSCHIG00000013173	1444.59	650.87	1.1502	4.9533e-05	0.00041812	ROCK2
ENSCHIG00000011234	722.486	325.829	1.1489	1.8798e-07	4.1249e-06	CSNK1G1
ENSCHIG00000022375	296.62	133.782	1.1487	0.00096514	0.0048821	MYBL1
ENSCHIG00000011033	700.966	316.272	1.1482	0.002078	0.0093628	CCNYL1
ENSCHIG00000016760	381.447	172.133	1.148	7.502e-06	8.8165e-05	RHOJ
ENSCHIG00000014600	414.055	186.955	1.1471	1.5316e-11	1.0859e-09	ZNF333
ENSCHIG00000001979	37.2327	16.818	1.1466	0.0025805	0.011186	chi-mir-23b
ENSCHIG00000024740	316.671	143.054	1.1464	0.00081267	0.0042284	FBXO30
ENSCHIG00000021000	1407.49	636.234	1.1455	1.6398e-05	0.00016711	CHD9
ENSCHIG00000026528	234.289	105.976	1.1446	0.00048696	0.0027742	SLC35D1
ENSCHIG00000024928	294.591	133.323	1.1438	0.00021207	0.0013945	LIN54
ENSCHIG00000022557	835.837	378.31	1.1437	0.00041681	0.0024366
ENSCHIG00000022798	1253.53	567.505	1.1433	9.9511e-07	1.6714e-05
ENSCHIG00000000210	624.739	282.943	1.1427	5.7213e-09	2.0832e-07	RHOBTB1
ENSCHIG00000024196	4720.58	2139.33	1.1418	2.5906e-09	1.056e-07	GNPTAB
ENSCHIG00000020393	138.635	62.8563	1.1412	4.3984e-08	1.1916e-06	RAB33B
ENSCHIG00000017311	147.441	66.8874	1.1403	8.7869e-08	2.1354e-06	KANK2
ENSCHIG00000012725	154.201	70.0635	1.1381	0.0048104	0.018937	GSAP
ENSCHIG00000013453	176.34	80.1441	1.1377	9.9819e-06	0.00011134
ENSCHIG00000020998	140.858	64.0272	1.1375	8.6933e-07	1.4917e-05	IL24
ENSCHIG00000021623	576.237	261.948	1.1374	0.00092889	0.0047265	CCP110
ENSCHIG00000019221	331.49	150.705	1.1372	4.9824e-07	9.3483e-06
ENSCHIG00000003181	36.0644	16.421	1.135	0.008864	0.031701	RF01291
ENSCHIG00000013191	4697.31	2139.12	1.1348	2.8008e-05	0.00026161	ITCH
ENSCHIG00000024497	314.083	143.039	1.1347	0.00015481	0.0010715	MEF2A
ENSCHIG00000020808	176.628	80.5214	1.1333	0.0012875	0.0062563
ENSCHIG00000022909	426.966	194.698	1.1329	2.2974e-11	1.5768e-09	ZNF25
ENSCHIG00000008343	379.528	173.071	1.1328	0.0011202	0.0055567	MINDY2
ENSCHIG00000014366	131.113	59.8231	1.132	1.1948e-06	1.9397e-05	SETBP1
ENSCHIG00000016763	919.367	419.568	1.1317	0.00010397	0.00077182	UFL1
ENSCHIG00000024420	1266.74	578.288	1.1313	3.3623e-05	0.00030375	SP3
ENSCHIG00000011778	368.39	168.181	1.1312	4.3953e-05	0.00037891	AMMECR1L
ENSCHIG00000006920	470.759	214.988	1.1307	2.2639e-08	6.6806e-07	DYNLT3
ENSCHIG00000022837	707.533	323.133	1.1307	9.9285e-12	7.355e-10
ENSCHIG00000026762	68.2594	31.1844	1.1302	0.00050717	0.0028695	FBXO45
ENSCHIG00000026125	7134.29	3261.31	1.1293	5.8719e-25	1.4174e-22	CDCP1
ENSCHIG00000003538	281.046	128.515	1.1289	4.1332e-06	5.4542e-05	RF01892
ENSCHIG00000013864	1442.17	659.462	1.1289	3.1895e-05	0.00029076	G3BP2
ENSCHIG00000023476	633.141	289.533	1.1288	1.5843e-05	0.00016223	GNAI1
ENSCHIG00000021959	5359.7	2451.52	1.1285	1.7072e-06	2.6048e-05	CALD1
ENSCHIG00000021135	289.118	132.272	1.1282	8.5811e-06	9.9006e-05	ZNF614
ENSCHIG00000013378	5455.46	2496.75	1.1276	2.002e-11	1.3874e-09	MYCBP2
ENSCHIG00000009367	1541.39	705.576	1.1274	1.0242e-19	1.9473e-17	OSMR
ENSCHIG00000012095	2905.4	1330.02	1.1273	4.3741e-23	9.5886e-21	BTG1
ENSCHIG00000013254	271.692	124.381	1.1272	0.00024114	0.0015515	JRKL
ENSCHIG00000016315	584.066	267.691	1.1256	2.6224e-15	3.1473e-13	FAM57A
ENSCHIG00000022133	686.994	315.059	1.1247	0.00041699	0.002437	ZFYVE16
ENSCHIG00000014638	391.198	179.566	1.1234	9.9545e-06	0.00011114	FAM120C
ENSCHIG00000008012	209.135	96.0763	1.1222	1.1812e-06	1.9209e-05	ZBTB43
ENSCHIG00000015395	368.639	169.368	1.122	0.00016966	0.0011531	TRMT13
ENSCHIG00000024889	74.0323	34.0147	1.122	5.9969e-05	0.00048893	ZNF420
ENSCHIG00000007545	1288.74	592.535	1.121	2.7466e-05	0.00025733	BTAF1
ENSCHIG00000024607	384.108	176.939	1.1183	2.2464e-06	3.3191e-05
ENSCHIG00000024576	906.666	417.759	1.1179	1.3359e-05	0.00014154	SERINC5
ENSCHIG00000003954	2839.02	1308.3	1.1177	4.0411e-07	7.8071e-06	UTRN
ENSCHIG00000013132	912.02	420.309	1.1176	0.00012847	0.00091542	SHOC2
ENSCHIG00000017511	1159.25	534.284	1.1175	3.58e-06	4.8401e-05
ENSCHIG00000022464	8005.1	3691.38	1.1168	2.3376e-06	3.4256e-05	NOTCH2
ENSCHIG00000025095	1181.13	545.288	1.1151	1.4484e-05	0.00015135	ZBTB11
ENSCHIG00000025930	561.997	259.468	1.115	0.00064483	0.0034877	RAPH1
ENSCHIG00000016218	756.875	349.828	1.1134	6.0854e-06	7.4237e-05	EMSY
ENSCHIG00000008560	1714.72	792.666	1.1132	1.4355e-06	2.2477e-05	MARF1
ENSCHIG00000023175	690.478	319.196	1.1132	8.8811e-07	1.5118e-05	NRAS
ENSCHIG00000023943	1517.56	701.58	1.1131	1.4996e-05	0.00015548	ZNF106
ENSCHIG00000022299	55.8777	25.8509	1.1121	0.0037874	0.01548
ENSCHIG00000026304	332.034	153.682	1.1114	4.9397e-05	0.00041714	CBR4
ENSCHIG00000013774	865.815	401.163	1.1099	7.2163e-12	5.478e-10	SMAD3
ENSCHIG00000022041	789.544	365.842	1.1098	3.542e-06	4.8019e-05	RBPJ
ENSCHIG00000025131	696.603	322.804	1.1097	0.00027814	0.0017487	PREPL
ENSCHIG00000020474	525.884	243.771	1.1092	0.0029349	0.012492	DPY19L4
ENSCHIG00000024108	740.372	343.199	1.1092	1.043e-15	1.3181e-13	BHLHE41
ENSCHIG00000002939	94.1558	43.6707	1.1084	2.4695e-06	3.5894e-05	RF01883
ENSCHIG00000014707	410.097	190.218	1.1083	0.00011163	0.00081904
ENSCHIG00000014436	37.7104	17.4973	1.1078	0.0054554	0.021067	PRKAA2
ENSCHIG00000023120	68.7619	31.928	1.1068	4.0689e-05	0.00035577	EXPH5
ENSCHIG00000003376	167.527	77.8603	1.1054	2.5409e-07	5.352e-06	TMEM145
ENSCHIG00000022027	568.186	264.261	1.1044	1.3488e-06	2.1369e-05	PELI1
ENSCHIG00000000492	110.938	51.6293	1.1035	0.00058851	0.0032343
ENSCHIG00000000114	918.677	427.577	1.1034	1.1003e-05	0.00012072	LYST
ENSCHIG00000011392	316.753	147.418	1.1034	0.00029399	0.0018312	GNAQ
ENSCHIG00000012263	749.301	348.741	1.1034	0.00080727	0.0042043
ENSCHIG00000000538	373.158	173.699	1.1032	7.392e-05	0.00057999	C5orf51
ENSCHIG00000020820	464.439	216.339	1.1022	8.6635e-06	9.9581e-05	NUP43
ENSCHIG00000016122	24569.1	11446.5	1.1019	3.8386e-22	8.0063e-20	GPI
ENSCHIG00000016089	101.483	47.312	1.101	0.010682	0.037134	PI15
ENSCHIG00000024718	640.804	298.781	1.1008	1.2422e-06	2.0035e-05	ARHGAP12
ENSCHIG00000002669	49.7824	23.2154	1.1006	0.0008202	0.0042644
ENSCHIG00000017749	5867.19	2736.25	1.1005	6.2975e-21	1.2644e-18	ACAP1
ENSCHIG00000025329	130.728	60.965	1.1005	1.0768e-05	0.00011869	ARL5A
ENSCHIG00000027268	30.213	14.09	1.1005	0.0017369	0.0080626	CSF2
ENSCHIG00000020142	1226.39	572.368	1.0994	8.9717e-07	1.5258e-05	CXCL8
ENSCHIG00000015335	435.051	203.401	1.0969	7.1152e-08	1.7924e-06	PDPK1
ENSCHIG00000018039	189.544	88.6137	1.0969	7.3487e-09	2.567e-07	GSTCD
ENSCHIG00000022578	331.271	154.977	1.096	0.00043031	0.0025005	ADGRG6
ENSCHIG00000012413	668.864	312.971	1.0957	9.5495e-06	0.00010747	BTBD7
ENSCHIG00000026659	1958.75	916.888	1.0951	3.6199e-09	1.3983e-07	PRRC1
ENSCHIG00000023739	60.7583	28.4454	1.0949	0.00050985	0.0028798	CCT6B
ENSCHIG00000016989	633.548	296.646	1.0947	3.2376e-14	3.2964e-12
ENSCHIG00000005552	59.1361	27.6946	1.0944	0.00040807	0.0023939
ENSCHIG00000023880	420.414	197.057	1.0932	6.4668e-05	0.00051896	DCP1A
ENSCHIG00000013934	323.113	151.458	1.0931	7.7837e-06	9.1027e-05	STK17B
ENSCHIG00000023293	2487.2	1166.47	1.0924	1.0956e-06	1.805e-05	SPAG9
ENSCHIG00000000417	959.194	450.048	1.0917	2.9663e-06	4.1299e-05	EIF4EBP2
ENSCHIG00000009042	94.2207	44.2243	1.0912	3.3567e-05	0.00030337	ALDOC
ENSCHIG00000008440	212.592	99.8493	1.0903	3.7566e-05	0.00033225	FAM172A
ENSCHIG00000018482	1547.59	726.93	1.0901	3.5641e-05	0.00031797	PAK2
ENSCHIG00000026181	340.548	159.961	1.0901	1.3467e-11	9.705e-10	FAM168A
ENSCHIG00000009546	2611.36	1226.76	1.09	2.4935e-05	0.00023693	DIP2B
ENSCHIG00000010680	286.082	134.431	1.0896	2.9661e-07	6.0629e-06	CENPI
ENSCHIG00000026812	217.801	102.372	1.0892	4.4988e-05	0.00038597
ENSCHIG00000023222	577.206	271.335	1.089	1.282e-05	0.00013675	PDE5A
ENSCHIG00000020305	35.861	16.8763	1.0874	0.0099957	0.035128
ENSCHIG00000026016	221.96	104.501	1.0868	1.2447e-08	4.021e-07
ENSCHIG00000007411	86.7263	40.8491	1.0862	5.6848e-05	0.00046774	TMEM267
ENSCHIG00000008526	311.452	146.786	1.0853	0.0030015	0.012738	CMTR2
ENSCHIG00000022720	126.513	59.6239	1.0853	0.0023054	0.010206	CCNE2
ENSCHIG00000018322	97.4858	46.0097	1.0833	0.0056288	0.02164	MOSMO
ENSCHIG00000023389	1711.73	808.169	1.0827	1.1197e-06	1.8418e-05	RHOBTB3
ENSCHIG00000020056	54.2125	25.602	1.0824	0.00046996	0.0026974	SEC14L5
ENSCHIG00000017130	1245.58	588.273	1.0823	4.9909e-06	6.3594e-05	MAP4K5
ENSCHIG00000018734	2025.03	956.716	1.0818	2.5653e-06	3.705e-05	44262
ENSCHIG00000012501	3602.55	1703.32	1.0807	1.6051e-07	3.577e-06	SH3PXD2A
ENSCHIG00000016699	469.54	222.069	1.0802	0.00060071	0.0032879	ATAD2B
ENSCHIG00000009014	1606.22	760.146	1.0793	6.6631e-05	0.00053253	FAM91A1
ENSCHIG00000024402	177.677	84.1928	1.0775	0.0001086	0.00079981	SNTB2
ENSCHIG00000012583	1390.87	659.392	1.0768	6.474e-05	0.00051935	TMF1
ENSCHIG00000010493	1246.53	591.113	1.0764	1.915e-05	0.00018906	UBR2
ENSCHIG00000014965	765.965	363.224	1.0764	7.0879e-05	0.00056126	SSH2
ENSCHIG00000012946	400.763	190.055	1.0763	0.0020304	0.0091851	PHF6
ENSCHIG00000015773	254.361	120.639	1.0762	1.2186e-06	1.9699e-05	ATG14
ENSCHIG00000022683	213.878	101.452	1.076	0.00023773	0.0015332	NIPAL1
ENSCHIG00000011927	799.38	379.223	1.0758	2.9132e-07	5.9774e-06	ALDH6A1
ENSCHIG00000022582	689.651	327.211	1.0756	0.00033125	0.0020245	CPEB2
ENSCHIG00000009373	866.341	411.244	1.0749	1.7932e-07	3.9511e-06	NUP58
ENSCHIG00000013868	236.915	112.471	1.0748	4.3626e-06	5.7043e-05
ENSCHIG00000008569	986.095	468.374	1.0741	1.3345e-05	0.00014151	TCF12
ENSCHIG00000010151	96.1	45.6814	1.0729	7.3192e-05	0.00057617	DUOXA2
ENSCHIG00000024475	5038.46	2395.39	1.0727	4.0806e-16	5.3781e-14	KMT2E
ENSCHIG00000009121	346.534	164.825	1.0721	8.6947e-05	0.00066235	PLEKHF2
ENSCHIG00000024035	588.503	280.073	1.0712	1.753e-08	5.3418e-07	USP31
ENSCHIG00000018822	302.725	144.118	1.0708	0.00010102	0.00075199	DDI2
ENSCHIG00000016217	1318.41	627.705	1.0706	1.6137e-07	3.5926e-06	WWC2
ENSCHIG00000009815	733.518	349.423	1.0699	0.00032625	0.0019997	RAB23
ENSCHIG00000020087	1003.13	478.346	1.0684	4.8165e-08	1.2854e-06
ENSCHIG00000011278	546.211	260.48	1.0683	9.366e-14	9.066e-12	SNAPC1
ENSCHIG00000021574	1449.51	691.552	1.0677	0.00010654	0.00078804	PEAK1
ENSCHIG00000025167	157.82	75.3912	1.0658	0.014896	0.049369
ENSCHIG00000009523	188.39	90.1363	1.0635	8.4924e-08	2.0685e-06	WNT9A
ENSCHIG00000002407	265.782	127.207	1.0631	6.2181e-09	2.2264e-07
ENSCHIG00000023861	118.131	56.5383	1.0631	1.4483e-05	0.00015135
ENSCHIG00000006701	157.29	75.3242	1.0622	0.00059486	0.0032626	FRK
ENSCHIG00000011870	91.3207	43.7742	1.0609	0.0012521	0.0061063	MDFIC
ENSCHIG00000020544	37.2579	17.876	1.0595	0.0015968	0.0075097
ENSCHIG00000019991	274.687	131.895	1.0584	9.9409e-05	0.00074127	EXOC8
ENSCHIG00000022637	55.4119	26.6096	1.0582	0.012777	0.043384	PAK3
ENSCHIG00000008069	2381.67	1143.83	1.0581	5.2895e-05	0.00044079	IL6ST
ENSCHIG00000020742	987.793	474.945	1.0564	5.1644e-06	6.5301e-05	ARID4B
ENSCHIG00000024100	1718.75	826.415	1.0564	1.4628e-17	2.213e-15	WDR17
ENSCHIG00000026121	2140.75	1029.66	1.056	7.5481e-07	1.3259e-05	PPFIBP1
ENSCHIG00000018023	1003.94	483.23	1.0549	0.00026226	0.0016669	CASP8AP2
ENSCHIG00000010142	1725.65	830.876	1.0544	1.7342e-05	0.00017433	PPP4R3B
ENSCHIG00000017834	266.091	128.133	1.0543	2.1661e-06	3.2137e-05
ENSCHIG00000024916	56.9924	27.4436	1.0543	0.00038932	0.0023073	TMEM107
ENSCHIG00000017559	1098.59	530.372	1.0506	0.00045042	0.0025991	WASHC4
ENSCHIG00000011428	4128.59	1993.91	1.05	7.1169e-08	1.7924e-06	ARHGAP29
ENSCHIG00000002906	253.355	122.381	1.0498	0.00025187	0.0016099	RF00561
ENSCHIG00000009144	68.0026	32.9252	1.0464	0.002134	0.0095631	RBMS3
ENSCHIG00000006555	901.64	436.674	1.046	2.0983e-14	2.2097e-12	RNF169
ENSCHIG00000023662	4080.97	1977.29	1.0454	4.7308e-06	6.093e-05	TP63
ENSCHIG00000007606	606.083	293.683	1.0453	4.2535e-13	3.8719e-11	ARRDC2
ENSCHIG00000018542	1272.38	616.623	1.0451	5.5053e-06	6.8713e-05	PBRM1
ENSCHIG00000007929	2022.03	980.466	1.0443	0.00035631	0.0021472
ENSCHIG00000013165	2815.43	1365.66	1.0438	6.6013e-11	4.0987e-09	TOR1AIP2
ENSCHIG00000007435	279.059	135.436	1.043	3.8933e-10	1.982e-08	FGF11
ENSCHIG00000002725	100.108	48.5868	1.0429	1.6455e-05	0.00016762
ENSCHIG00000020214	1004.73	487.762	1.0426	7.419e-07	1.3086e-05	TIA1
ENSCHIG00000022785	1251.89	607.797	1.0424	3.9802e-09	1.5188e-07	GOLM1
ENSCHIG00000024844	153.775	74.6601	1.0424	0.00091358	0.0046599	PARD6B
ENSCHIG00000011383	265.539	129.035	1.0412	1.5178e-05	0.00015691	ZNF711
ENSCHIG00000017027	333.029	161.898	1.0406	4.7751e-05	0.00040531	CLOCK
ENSCHIG00000012697	1046.21	508.757	1.0401	0.00011358	0.00083054	TRPM7
ENSCHIG00000022658	1045.97	509.006	1.0391	9.7901e-15	1.0676e-12	GPX3
ENSCHIG00000017479	212.437	103.499	1.0374	4.858e-07	9.1388e-06	FNIP2
ENSCHIG00000024302	789.962	385.248	1.036	7.0339e-09	2.4772e-07	RSPRY1
ENSCHIG00000011525	123.928	60.4586	1.0355	0.00011495	0.00083908	FAM217B
ENSCHIG00000024924	477.491	233.343	1.033	3.3967e-12	2.7127e-10	MCTP2
ENSCHIG00000014281	269.52	131.741	1.0327	1.7256e-05	0.00017364	NEB
ENSCHIG00000009871	263.952	129.095	1.0318	0.0019719	0.0089601	AAK1
ENSCHIG00000020773	481.247	235.411	1.0316	5.0806e-10	2.5091e-08	RCOR1
ENSCHIG00000003271	9056.9	4430.76	1.0315	3.8005e-20	7.3556e-18	SHMT2
ENSCHIG00000015466	500.375	244.836	1.0312	4.1181e-06	5.4408e-05	RNF11
ENSCHIG00000000920	18202.1	8908.07	1.0309	2.2386e-12	1.8384e-10	NAV2
ENSCHIG00000026946	126.461	61.9077	1.0305	8.6629e-06	9.9581e-05
ENSCHIG00000015603	719.64	352.634	1.0291	0.00010186	0.00075748
ENSCHIG00000023684	36.3531	17.8197	1.0286	0.014713	0.048906	KCNAB1
ENSCHIG00000010629	2184.91	1071.96	1.0273	0.00074377	0.0039317
ENSCHIG00000025273	250.304	122.884	1.0264	4.9799e-10	2.465e-08	IGSF10
ENSCHIG00000026612	2316.59	1137.71	1.0259	5.5891e-07	1.0324e-05	CEP170
ENSCHIG00000012498	3572.93	1754.81	1.0258	4.1701e-08	1.1383e-06	TOP2A
ENSCHIG00000004756	326.423	160.442	1.0247	3.6636e-06	4.9314e-05
ENSCHIG00000011391	142.522	70.0583	1.0246	3.724e-06	4.9991e-05	RP2
ENSCHIG00000010675	168.238	82.7127	1.0243	0.0079829	0.029028	JMY
ENSCHIG00000008382	1657.97	815.331	1.024	0.00014213	0.00099752	SBNO1
ENSCHIG00000012145	508.186	250.025	1.0233	0.00050715	0.0028695	ZDHHC2
ENSCHIG00000000397	8863.13	4360.99	1.0232	2.4969e-18	4.0332e-16
ENSCHIG00000016588	1055.16	519.779	1.0215	2.2471e-05	0.00021716	ATM
ENSCHIG00000012803	765.254	376.999	1.0214	0.00014825	0.0010334	SAV1
ENSCHIG00000012974	680.315	335.229	1.0211	0.0054026	0.020886	MOB1B
ENSCHIG00000017203	390.153	192.35	1.0203	0.0002992	0.0018556	TAOK1
ENSCHIG00000011070	270.467	133.396	1.0197	1.0418e-06	1.7337e-05	CYP39A1
ENSCHIG00000013483	437.695	215.875	1.0197	0.00069548	0.0037241	RNF219
ENSCHIG00000024129	439.149	216.713	1.0189	0.00036183	0.0021725	AGL
ENSCHIG00000018063	528.695	260.933	1.0188	5.2783e-06	6.6585e-05	TGFA
ENSCHIG00000015700	602.23	297.399	1.0179	1.9731e-07	4.2903e-06	MAP3K21
ENSCHIG00000006856	62.0841	30.6629	1.0177	0.0055656	0.021427
ENSCHIG00000004709	10033.9	4957.25	1.0173	1.7897e-20	3.4953e-18	CA12
ENSCHIG00000007232	963.941	476.227	1.0173	0.00073003	0.0038676	ADAM10
ENSCHIG00000025226	350.033	172.972	1.017	0.00031644	0.0019467	CSNK1G3
ENSCHIG00000007031	193.959	95.8765	1.0165	5.4182e-06	6.795e-05
ENSCHIG00000007610	848.678	419.509	1.0165	1.0252e-05	0.00011394	TCAF1
ENSCHIG00000015249	174614	86314.7	1.0165	2.6274e-18	4.2122e-16	AHNAK
ENSCHIG00000025440	2623.75	1297.28	1.0161	3.5004e-17	5.0469e-15
ENSCHIG00000024715	172.462	85.2791	1.016	1.3684e-06	2.1608e-05	SLCO3A1
ENSCHIG00000009352	381.704	188.758	1.0159	0.00014042	0.00098742	NHLRC2
ENSCHIG00000022154	1201.31	594.702	1.0144	8.3003e-09	2.8304e-07
ENSCHIG00000014487	342.704	169.704	1.0139	0.0010575	0.0052798	SASH1
ENSCHIG00000020477	233.819	115.787	1.0139	3.0982e-07	6.303e-06	TNFRSF1B
ENSCHIG00000017788	123.671	61.3758	1.0108	0.00056003	0.0031056	TRDMT1
ENSCHIG00000025956	7132.76	3541.72	1.01	1.7504e-19	3.214e-17	EMP1
ENSCHIG00000014789	212.612	105.58	1.0099	2.9087e-05	0.00026993	MMD
ENSCHIG00000017090	1564.42	777.1	1.0095	0.0015851	0.007463	YAP1
ENSCHIG00000024982	1462.66	726.541	1.0095	9.8391e-05	0.00073522	SEC24A
ENSCHIG00000019339	498.523	247.651	1.0094	0.00025852	0.0016451	SLC35A5
ENSCHIG00000025994	552.892	274.712	1.0091	1.0647e-06	1.7649e-05	GREB1L
ENSCHIG00000016805	264.694	131.577	1.0084	0.00044704	0.0025823
ENSCHIG00000000665	619.695	308.136	1.008	1.6396e-06	2.5119e-05	DAAM1
ENSCHIG00000026354	2144.42	1067.08	1.0069	1.3329e-06	2.1163e-05	ASH1L
ENSCHIG00000015650	666.137	331.625	1.0063	0.00040475	0.0023784	TMEM67
ENSCHIG00000017495	686.122	341.574	1.0063	4.8916e-08	1.3038e-06	PRKAA1
ENSCHIG00000011297	985.578	491.407	1.0041	3.4649e-05	0.00031117	TMPO
ENSCHIG00000009909	2297.96	1146.11	1.0036	1.6666e-09	7.2185e-08	ASPM
ENSCHIG00000013528	636.369	317.381	1.0036	3.0759e-05	0.00028251	BRWD1
ENSCHIG00000019680	66.5437	33.2048	1.0029	0.00045758	0.0026354
ENSCHIG00000018363	114.276	57.0433	1.0024	4.4941e-05	0.00038572
ENSCHIG00000010023	3001.02	1498.15	1.0023	1.0911e-05	0.0001199	CRIM1
ENSCHIG00000000073	1306.63	653.295	1	1.0089e-15	1.2825e-13	KAT6B
ENSCHIG00000019555	170.819	85.4075	1	0.0021006	0.0094367	MYLK3
ENSCHIG00000011403	0.751633	7.64215	-3.3459	0.0090793	0.032352
ENSCHIG00000005747	1.02223	9.42678	-3.205	0.00088391	0.0045406	RF00406
ENSCHIG00000004467	1.08761	7.47578	-2.7811	0.0061847	0.023462
ENSCHIG00000013514	8.58963	53.144	-2.6292	8.6884e-09	2.9394e-07
ENSCHIG00000019336	1.34722	7.71292	-2.5173	0.013244	0.044632
ENSCHIG00000020339	2.12604	11.1137	-2.3861	0.0062568	0.0237	FOXN1
ENSCHIG00000010514	2.00628	10.1382	-2.3372	0.014525	0.048363	CNTFR
ENSCHIG00000019109	5.98256	23.524	-1.9753	0.00025135	0.0016076	LYPD1
ENSCHIG00000013559	20.321	77.2956	-1.9274	1.8259e-09	7.8295e-08	MCAM
ENSCHIG00000011830	4.92214	18.294	-1.894	0.0027567	0.01183	PRPH
ENSCHIG00000020795	7.90537	28.9904	-1.8747	0.0004037	0.0023735	MLXIPL
ENSCHIG00000011239	5.12926	18.5049	-1.8511	0.014058	0.046976	SLC15A3
ENSCHIG00000024825	10.9701	37.0178	-1.7546	8.6069e-05	0.00065708	RHPN1
ENSCHIG00000019677	30.222	97.4063	-1.6884	3.7684e-10	1.9276e-08	ACHE
ENSCHIG00000016627	22.2737	71.5775	-1.6842	1.8523e-06	2.8024e-05	THBS2
ENSCHIG00000004106	4.70593	14.2197	-1.5953	0.013337	0.044923
ENSCHIG00000008262	138.348	410.384	-1.5687	0.00013135	0.00093316	FABP4
ENSCHIG00000017158	10.2113	29.5047	-1.5308	0.0031552	0.013278	TNXB
ENSCHIG00000001552	26.6461	76.7105	-1.5255	2.9346e-06	4.1017e-05	RHOV
ENSCHIG00000023735	186.601	536.492	-1.5236	2.8635e-07	5.8924e-06	LYPD3
ENSCHIG00000015638	33.1445	94.7549	-1.5154	6.0345e-08	1.5526e-06	HSPB8
ENSCHIG00000007389	11.8811	33.9073	-1.5129	0.00074633	0.0039413	EXOSC6
ENSCHIG00000008271	10.941	30.7554	-1.4911	0.0014334	0.0068463	CTXN1
ENSCHIG00000016340	8.51384	23.8516	-1.4862	0.002278	0.010105	SERPINB13
ENSCHIG00000015460	12.6462	35.4265	-1.4861	0.0008127	0.0042284
ENSCHIG00000009645	33.5045	92.914	-1.4715	1.3061e-07	3.0139e-06
ENSCHIG00000020454	14.1332	39.1241	-1.469	9.437e-05	0.00071061
ENSCHIG00000016791	7.12076	19.6416	-1.4638	0.012953	0.04385
ENSCHIG00000016486	7.91436	21.4701	-1.4398	0.010426	0.036368	APOD
ENSCHIG00000009091	9.35804	25.1153	-1.4243	0.0041893	0.016857	WNT2B
ENSCHIG00000007715	6.43119	17.2105	-1.4201	0.014645	0.04871	ARC
ENSCHIG00000009672	15.2642	40.625	-1.4122	0.00024396	0.0015663
ENSCHIG00000018568	18.8606	48.7801	-1.3709	0.00015192	0.0010538	FADS6
ENSCHIG00000022646	207.482	534.865	-1.3662	3.5102e-10	1.8215e-08	KCNC4
ENSCHIG00000000303	263.892	676.292	-1.3577	3.6846e-22	7.7604e-20	SDF2L1
ENSCHIG00000024788	20.9652	53.5293	-1.3523	6.2024e-05	0.00050216	GAL
ENSCHIG00000026080	27.0027	68.9216	-1.3519	2.5233e-05	0.00023923	CYB5R2
ENSCHIG00000026388	35.7847	89.596	-1.3241	0.003834	0.015632	NES
ENSCHIG00000005944	141.947	349.183	-1.2986	3.0015e-15	3.5507e-13	ARL4D
ENSCHIG00000005567	369.779	908.194	-1.2963	4.553e-14	4.5283e-12	MFSD2A
ENSCHIG00000026484	191.039	467.751	-1.2919	3.4984e-17	5.0469e-15	SLC27A4
ENSCHIG00000025909	54.5784	132.254	-1.2769	3.8915e-07	7.5726e-06	ZNF750
ENSCHIG00000002342	75.0438	181.674	-1.2755	7.6884e-11	4.7192e-09	ZNF296
ENSCHIG00000018848	23.8252	57.2701	-1.2653	4.2097e-05	0.00036644	ADGRB1
ENSCHIG00000021187	16.5183	39.4876	-1.2573	0.010128	0.035525	AQP3
ENSCHIG00000017399	72.7489	173.328	-1.2525	4.0425e-09	1.5371e-07	PIANP
ENSCHIG00000023959	14.7923	35.1061	-1.2469	0.002787	0.011943	SIPA1L2
ENSCHIG00000014632	49.2543	116.863	-1.2465	1.4996e-07	3.3839e-06	WNT7B
ENSCHIG00000016748	15.9175	37.4562	-1.2346	0.00083449	0.0043282	SBSN
ENSCHIG00000020679	283.654	663.238	-1.2254	1.3696e-18	2.2633e-16	TGM1
ENSCHIG00000002626	10.2767	23.8385	-1.2139	0.013039	0.044058
ENSCHIG00000018803	33.2773	77.1095	-1.2124	5.0765e-05	0.00042651	SH2D4A
ENSCHIG00000008939	35.7574	82.8531	-1.2123	1.1695e-05	0.00012682	PEMT
ENSCHIG00000015706	168.604	388.723	-1.2051	2.2179e-14	2.3242e-12	SLC5A10
ENSCHIG00000011327	12.753	29.356	-1.2028	0.013699	0.045963	ATOH8
ENSCHIG00000009412	172.922	395.868	-1.1949	1.2741e-08	4.0951e-07	AQP5
ENSCHIG00000023993	14.943	34.1496	-1.1924	0.0042092	0.016915
ENSCHIG00000025627	96.6316	220.673	-1.1913	1.989e-10	1.1041e-08
ENSCHIG00000000151	418.192	947.642	-1.1802	5.4122e-19	9.3016e-17	CRELD2
ENSCHIG00000017170	286.014	648.048	-1.18	2.2389e-08	6.6252e-07	MCRIP2
ENSCHIG00000022848	76.5142	173.339	-1.1798	2.4506e-09	1.0066e-07	SPSB2
ENSCHIG00000018125	21.3975	47.8309	-1.1605	0.0004491	0.0025922	KIF12
ENSCHIG00000023367	104.598	233.09	-1.156	9.8208e-11	5.8933e-09	INPP5J
ENSCHIG00000008896	33.0577	73.6255	-1.1552	7.4577e-05	0.00058408	PTP4A3
ENSCHIG00000023384	52.271	116.247	-1.1531	5.9708e-07	1.0843e-05	NEURL2
ENSCHIG00000007780	267.271	588.291	-1.1382	2.5177e-08	7.3191e-07	IER5L
ENSCHIG00000016016	21.7207	47.6448	-1.1332	0.0011443	0.0056577	PRRT3
ENSCHIG00000014474	1376.51	3016.11	-1.1317	2.2979e-21	4.7014e-19	AVPI1
ENSCHIG00000010707	171.332	374.916	-1.1298	4.2825e-13	3.8819e-11	CHST2
ENSCHIG00000024973	30.0383	65.6544	-1.1281	0.00087482	0.0045028	ADGRB2
ENSCHIG00000000576	23.7321	51.8344	-1.1271	0.0010053	0.005059	ADRA1D
ENSCHIG00000023978	127.346	276.723	-1.1197	1.3502e-10	7.7975e-09	HSD17B14
ENSCHIG00000015303	24.4948	53.1368	-1.1172	0.0015721	0.0074128	EPHB6
ENSCHIG00000008103	10.6671	23.0818	-1.1136	0.01347	0.04535	MESP1
ENSCHIG00000014224	441.816	955.067	-1.1122	4.1035e-18	6.4819e-16	MON1A
ENSCHIG00000023057	610.457	1319.27	-1.1118	4.8147e-19	8.3415e-17	ISYNA1
ENSCHIG00000020427	241.777	520.877	-1.1073	3.3552e-13	3.0803e-11	ABCA3
ENSCHIG00000023811	13.6703	29.4019	-1.1049	0.0090025	0.0321	CHRNA10
ENSCHIG00000006690	149.06	318.668	-1.0962	4.953e-12	3.8693e-10
ENSCHIG00000016224	113.781	243.166	-1.0957	1.3799e-08	4.3896e-07	IL20RA
ENSCHIG00000002609	79.5238	169.806	-1.0944	5.4477e-06	6.8241e-05	RBM38
ENSCHIG00000018316	47.158	100.107	-1.086	2.2806e-05	0.00022	TSPAN1
ENSCHIG00000008797	1580.89	3349.71	-1.0833	1.3629e-20	2.711e-18	CXCL14
ENSCHIG00000000033	41.8306	88.5764	-1.0824	4.3699e-05	0.00037763	ND6
ENSCHIG00000024925	77.8846	164.837	-1.0816	1.0066e-07	2.4001e-06
ENSCHIG00000025078	16295.4	34476.1	-1.0811	8.2045e-24	1.8553e-21	HSPA5
ENSCHIG00000010729	20.1391	42.5053	-1.0776	0.001888	0.0086445	DPF1
ENSCHIG00000001906	635.322	1336.59	-1.073	5.3778e-18	8.433e-16	MICALL2
ENSCHIG00000021077	434.821	912.117	-1.0688	5.8493e-17	8.213e-15	PPP1R16A
ENSCHIG00000015748	30.7609	64.4614	-1.0673	0.0016424	0.0076819	FEZ1
ENSCHIG00000022109	64.3043	134.647	-1.0662	7.2696e-06	8.5856e-05	FAM189A2
ENSCHIG00000009921	22.0179	46.0614	-1.0649	0.010431	0.036378	ZNF575
ENSCHIG00000006450	1096.76	2293.72	-1.0644	2.3611e-16	3.1901e-14
ENSCHIG00000010221	1267.21	2641.33	-1.0596	3.0506e-19	5.5539e-17	FAM83G
ENSCHIG00000009946	34.1163	70.9061	-1.0555	0.00017273	0.0011695	GCNT3
ENSCHIG00000003894	15.8183	32.8027	-1.0522	0.01071	0.037211
ENSCHIG00000021677	69.3945	143.833	-1.0515	8.6588e-07	1.4893e-05	MISP
ENSCHIG00000022853	16.0955	33.3353	-1.0504	0.012472	0.04249	WNT10A
ENSCHIG00000024619	36.1225	74.3829	-1.0421	0.00032898	0.0020153	MAOB
ENSCHIG00000006913	309.455	635.398	-1.0379	8.0642e-13	7.1294e-11	VSNL1
ENSCHIG00000027176	42.612	87.2923	-1.0346	0.00020307	0.0013435	OLFML2B
ENSCHIG00000016786	142.02	290.295	-1.0314	6.2861e-08	1.6047e-06	LENG9
ENSCHIG00000009653	413.03	843.936	-1.0309	6.1629e-15	6.9665e-13	MOCS1
ENSCHIG00000008042	312.072	634.096	-1.0228	7.9931e-14	7.8409e-12	CTLA4
ENSCHIG00000018646	33.4753	67.9855	-1.0221	0.00050627	0.0028667	IL20RB
ENSCHIG00000016684	34.4527	69.6082	-1.0146	0.00064383	0.0034849	UCP2
ENSCHIG00000017204	127.461	257.263	-1.0132	5.3085e-08	1.3908e-06	SPATA2L
ENSCHIG00000020797	20.0122	40.2778	-1.0091	0.0094595	0.033518	CEND1
ENSCHIG00000011101	3202.85	6443.25	-1.0084	2.6043e-12	2.1112e-10	ID1
ENSCHIG00000026833	218.771	438.785	-1.0041	6.5026e-12	4.9891e-10	PTGES2
ENSCHIG00000026496	189.114	379.029	-1.0031	5.1904e-11	3.3088e-09	44264
ENSCHIG00000013028	403.071	807.573	-1.0026	7.657e-15	8.4792e-13	ZNF48
ENSCHIG00000004437	36.3616	72.8361	-1.0022	0.0011768	0.0057877
ENSCHIG00000000019	137.102	274.564	-1.0019	1.6057e-09	6.9829e-08	COX2

## Sheet: Sheet3
Differentially expressed genes identified in HMCsCO versus DPCsCO
	baseMean	log2FoldChange	pvalue	padj	gene name
ENSCHIG00000024513	26334	17.0134	6.06e-47	7.67e-46	KRT19
ENSCHIG00000021842	5611	15.7446	2.66e-40	2.94e-39	DSG3
ENSCHIG00000001082	446060	15.5812	0	0	KRT5
ENSCHIG00000010632	34322	15.5155	2.47e-100	6.24e-99	KRT17
ENSCHIG00000004710	24424.5	15.4405	4.11e-76	8.09e-75	GJB2
ENSCHIG00000001148	21532.3	14.8429	8.8e-92	2.07e-90	SFN
ENSCHIG00000005571	51366.3	14.7738	9.85e-220	6.66e-218	ITGB4
ENSCHIG00000002050	2842.21	14.7634	9.8e-36	9.8e-35	PLCH2
ENSCHIG00000014749	509258	14.7602	0	0	KRT14
ENSCHIG00000026322	37725.9	14.4845	8.17e-194	4.65e-192	LAMC2
ENSCHIG00000023662	2301.69	14.459	2.82e-34	2.73e-33	TP63
ENSCHIG00000018745	45944.3	14.2373	7.18e-264	5.93e-262	KRT8
ENSCHIG00000025429	2765.74	13.7622	2.95e-31	2.68e-30	ENSCHIG00000025429
ENSCHIG00000025005	1334.52	13.6726	6.16e-31	5.53e-30	PRDM12
ENSCHIG00000014128	1313.29	13.6493	7.48e-31	6.71e-30	ESRP1
ENSCHIG00000012268	1260.47	13.5905	1.48e-30	1.32e-29	RIPK4
ENSCHIG00000018029	1243.84	13.5711	1.69e-30	1.5e-29	CDH1
ENSCHIG00000013972	1157.3	13.4671	1.37e-28	1.16e-27	ITGB6
ENSCHIG00000025882	1047.94	13.3243	1.8e-29	1.57e-28	ENSCHIG00000025882
ENSCHIG00000014257	994.172	13.2481	3.57e-29	3.08e-28	STMN2
ENSCHIG00000007375	989.931	13.2417	4.37e-29	3.75e-28	GJB6
ENSCHIG00000026625	969.155	13.2111	5.06e-29	4.34e-28	GPR87
ENSCHIG00000013613	35700.6	13.185	0	0	DSP
ENSCHIG00000020053	840.712	13.0063	4.01e-28	3.36e-27	ENSCHIG00000020053
ENSCHIG00000027130	2986.06	12.9937	6.24e-37	6.42e-36	CLCA2
ENSCHIG00000008233	1511.9	12.8909	9.87e-28	8.15e-27	FAT2
ENSCHIG00000018489	3810.38	12.7586	3.47e-52	4.84e-51	ENSCHIG00000018489
ENSCHIG00000015409	701.569	12.7447	4.76e-27	3.85e-26	CHL1
ENSCHIG00000018337	1333.22	12.7093	5.4e-27	4.35e-26	SLC1A1
ENSCHIG00000025141	673.089	12.6856	8.87e-27	7.11e-26	SPINT1
ENSCHIG00000011568	669.86	12.6784	1.09e-26	8.73e-26	ENSCHIG00000011568
ENSCHIG00000024787	617.39	12.5611	3.38e-26	2.66e-25	FRAS1
ENSCHIG00000019726	2946.49	12.3883	1.29e-49	1.72e-48	BNC1
ENSCHIG00000023628	1047.38	12.3609	1.9e-25	1.47e-24	ENSCHIG00000023628
ENSCHIG00000021670	1819.42	12.2785	4.26e-33	4.03e-32	SOX9
ENSCHIG00000026366	490.703	12.2294	4.73e-25	3.6e-24	F2RL1
ENSCHIG00000017969	863.149	12.0821	1.56e-24	1.17e-23	DHRS9
ENSCHIG00000012981	425.434	12.0237	3.43e-24	2.54e-23	TPPP
ENSCHIG00000015603	405.7	11.9547	9.21e-24	6.72e-23	TMC7
ENSCHIG00000014649	378.941	11.8566	1.32e-23	9.59e-23	PKP2
ENSCHIG00000012166	374.741	11.8404	1.46e-23	1.06e-22	FBN3
ENSCHIG00000000495	46176.8	11.8313	0	0	LAMB3
ENSCHIG00000005024	359.168	11.7786	2.53e-23	1.82e-22	ENSCHIG00000005024
ENSCHIG00000010355	347.62	11.7319	4.23e-23	3.01e-22	GJB5
ENSCHIG00000018811	669.461	11.7156	4e-23	2.85e-22	KRT15
ENSCHIG00000025038	329.38	11.6534	7.78e-23	5.5e-22	GATA3
ENSCHIG00000019924	322.472	11.6231	1.09e-22	7.69e-22	DSG1
ENSCHIG00000022999	1130.87	11.5926	1.07e-29	9.3e-29	EPCAM
ENSCHIG00000021926	1685.85	11.5827	1.19e-42	1.38e-41	DSC3
ENSCHIG00000016678	313.343	11.5818	1.56e-22	1.09e-21	SLC2A9
ENSCHIG00000008065	300.029	11.5201	2.37e-22	1.64e-21	LRATD1
ENSCHIG00000017240	1070.44	11.5132	4.05e-29	3.48e-28	FZD6
ENSCHIG00000026012	297.868	11.5089	2.71e-22	1.87e-21	ENSCHIG00000026012
ENSCHIG00000013633	55742.1	11.4854	0	0	LAMA3
ENSCHIG00000026590	276.628	11.4023	6.4e-22	4.36e-21	PPP1R14C
ENSCHIG00000000503	270.095	11.3682	9.43e-22	6.4e-21	CRYBG2
ENSCHIG00000015120	17673.6	11.2699	0	0	KRT71
ENSCHIG00000009641	241.903	11.209	3.35e-21	2.23e-20	ENSCHIG00000009641
ENSCHIG00000018240	235.082	11.1667	5.39e-21	3.55e-20	PRRG4
ENSCHIG00000015317	234.558	11.1643	4.68e-21	3.09e-20	TRIM6
ENSCHIG00000016148	231.195	11.1441	6.07e-21	4e-20	ANO2
ENSCHIG00000023118	767.711	11.0336	6.22e-27	5e-26	ENSCHIG00000023118
ENSCHIG00000024879	410.097	11.0078	1.85e-20	1.19e-19	KLK10
ENSCHIG00000023436	17488.8	10.9567	0	0	ENSCHIG00000023436
ENSCHIG00000014659	384.137	10.9145	3.19e-20	2.03e-19	PITPNM3
ENSCHIG00000013386	196.94	10.912	3.94e-20	2.51e-19	AP1M2
ENSCHIG00000025539	5148.95	10.873	6.23e-174	3.14e-172	TRIM29
ENSCHIG00000016271	1346.84	10.8449	4.94e-49	6.52e-48	DSG2
ENSCHIG00000014608	187.223	10.8384	7.75e-20	4.87e-19	TFCP2L1
ENSCHIG00000006681	182.038	10.799	9.31e-20	5.84e-19	USH1C
ENSCHIG00000023602	5000.74	10.7979	1.1e-125	3.56e-124	PKP1
ENSCHIG00000018219	175.474	10.7463	1.73e-19	1.07e-18	ENSCHIG00000018219
ENSCHIG00000006913	174.803	10.7398	1.49e-19	9.24e-19	VSNL1
ENSCHIG00000024891	171.845	10.7157	2.46e-19	1.52e-18	ENSCHIG00000024891
ENSCHIG00000020644	323.235	10.6642	2.17e-19	1.34e-18	CPO
ENSCHIG00000012973	160.617	10.6177	3.95e-19	2.41e-18	ENSCHIG00000012973
ENSCHIG00000010459	1413.91	10.592	2.57e-59	4.03e-58	EHF
ENSCHIG00000017098	156.427	10.5804	5.75e-19	3.49e-18	SLC22A18
ENSCHIG00000011933	151.782	10.5371	1.31e-18	7.83e-18	PLEKHG1
ENSCHIG00000026060	150.951	10.529	9.47e-19	5.69e-18	FAM83F
ENSCHIG00000015778	150.887	10.5278	8.04e-19	4.85e-18	CPVL
ENSCHIG00000022763	290.549	10.5108	7.62e-19	4.6e-18	SEMA4A
ENSCHIG00000017256	144.801	10.4695	1.52e-18	9.07e-18	CSTA
ENSCHIG00000015151	144.767	10.4675	1.46e-18	8.73e-18	ENSCHIG00000015151
ENSCHIG00000014960	142.64	10.4453	1.69e-18	1e-17	ILDR2
ENSCHIG00000001248	138.069	10.4004	2.6e-18	1.53e-17	GJB3
ENSCHIG00000020701	134.777	10.3655	3.5e-18	2.04e-17	IGSF9B
ENSCHIG00000025396	132.687	10.3432	3.56e-18	2.08e-17	FAM155B
ENSCHIG00000019369	685.655	10.2833	1.47e-34	1.43e-33	ZNF185
ENSCHIG00000011053	126.396	10.2726	5.97e-18	3.45e-17	ENSCHIG00000011053
ENSCHIG00000013715	73757.2	10.2699	0	0	COL17A1
ENSCHIG00000015111	245.041	10.2659	5.05e-18	2.93e-17	B4GALNT4
ENSCHIG00000015841	121.921	10.2195	9.99e-18	5.72e-17	PCBP3
ENSCHIG00000025893	116.633	10.1556	1.51e-17	8.57e-17	ENSCHIG00000025893
ENSCHIG00000027150	116.436	10.1544	1.79e-17	1.01e-16	ARHGEF16
ENSCHIG00000020485	223.962	10.1334	1.49e-17	8.46e-17	ENSCHIG00000020485
ENSCHIG00000016673	219.504	10.1055	1.6e-17	9.05e-17	MAP3K9
ENSCHIG00000020445	112.128	10.0976	2.67e-17	1.5e-16	RASSF6
ENSCHIG00000021226	216.422	10.0856	2.16e-17	1.21e-16	TNNT1
ENSCHIG00000026359	216.185	10.0839	2.11e-17	1.19e-16	MMP20
ENSCHIG00000015847	208.677	10.0327	3.67e-17	2.05e-16	AREG
ENSCHIG00000023735	105.621	10.0148	6.3e-17	3.47e-16	LYPD3
ENSCHIG00000012192	104.208	9.99336	5.17e-17	2.86e-16	SYK
ENSCHIG00000020263	102.581	9.97206	6.25e-17	3.45e-16	ALKAL2
ENSCHIG00000017218	101.888	9.96107	9.51e-17	5.19e-16	ENSCHIG00000017218
ENSCHIG00000024276	360.837	9.94186	3.52e-22	2.42e-21	RAB38
ENSCHIG00000013553	709.536	9.91565	7.99e-42	9.11e-41	INAVA
ENSCHIG00000020632	98.5127	9.91219	1.45e-16	7.86e-16	ENSCHIG00000020632
ENSCHIG00000024433	520.279	9.88593	5.19e-32	4.81e-31	MREG
ENSCHIG00000020827	1375.48	9.87163	2.11e-79	4.29e-78	DSC2
ENSCHIG00000015706	95.4377	9.86725	1.93e-16	1.04e-15	SLC5A10
ENSCHIG00000021039	95.1715	9.86187	1.49e-16	8.06e-16	MMP13
ENSCHIG00000009101	94.8818	9.85903	1.82e-16	9.83e-16	CYP4F22
ENSCHIG00000006098	182.466	9.83825	1.16e-16	6.33e-16	CERS4
ENSCHIG00000018133	1484.24	9.81722	6.58e-89	1.5e-87	PROM2
ENSCHIG00000011836	325.167	9.79133	1.49e-21	1.01e-20	FAM160A1
ENSCHIG00000015540	1458.14	9.79006	5.4e-89	1.24e-87	ENSCHIG00000015540
ENSCHIG00000006701	88.6416	9.75981	4.77e-16	2.53e-15	FRK
ENSCHIG00000015909	313.05	9.73718	2.71e-21	1.81e-20	CFAP57
ENSCHIG00000003679	1560.11	9.7368	6.07e-94	1.45e-92	ENSCHIG00000003679
ENSCHIG00000015794	2506.66	9.73493	1.14e-147	4.52e-146	JAG2
ENSCHIG00000024844	86.6673	9.72712	5.82e-16	3.07e-15	PARD6B
ENSCHIG00000014772	86.4234	9.72449	4.81e-16	2.55e-15	KRT75
ENSCHIG00000012887	84.2591	9.68629	5.89e-16	3.1e-15	TACSTD2
ENSCHIG00000026103	451.018	9.68204	2.63e-30	2.32e-29	EVPL
ENSCHIG00000018108	1352.4	9.68101	6.39e-86	1.41e-84	KCNN4
ENSCHIG00000018016	82.0441	9.64856	7.27e-16	3.81e-15	ST6GALNAC2
ENSCHIG00000013180	724.461	9.62641	9.05e-49	1.19e-47	SEMA5A
ENSCHIG00000014695	157.348	9.62568	7.8e-16	4.08e-15	DOCK8
ENSCHIG00000018589	157.353	9.62477	6.34e-16	3.34e-15	ENSCHIG00000018589
ENSCHIG00000013969	156.208	9.61456	5.84e-16	3.08e-15	ERBB3
ENSCHIG00000020998	79.5334	9.60314	9.76e-16	5.09e-15	IL24
ENSCHIG00000013720	79.0973	9.59564	1.01e-15	5.29e-15	ENSCHIG00000013720
ENSCHIG00000023359	78.4343	9.58329	1.54e-15	7.94e-15	EPHA10
ENSCHIG00000025529	74.8366	9.51626	1.88e-15	9.64e-15	ENSCHIG00000025529
ENSCHIG00000021639	74.2812	9.50713	2.36e-15	1.21e-14	ENSCHIG00000021639
ENSCHIG00000013716	73.7452	9.49435	2.28e-15	1.17e-14	MALL
ENSCHIG00000015339	73.2296	9.48504	3.03e-15	1.54e-14	NPPB
ENSCHIG00000026674	9003.99	9.4576	0	0	TNS4
ENSCHIG00000014218	70.422	9.42866	4.55e-15	2.29e-14	DLX1
ENSCHIG00000025546	70.2202	9.42508	3.74e-15	1.89e-14	CERS3
ENSCHIG00000026164	1091.76	9.37414	1.47e-80	3.03e-79	TES
ENSCHIG00000024815	964.953	9.36027	2.55e-72	4.78e-71	PVR
ENSCHIG00000012495	66.6139	9.35048	8.48e-15	4.22e-14	ENSCHIG00000012495
ENSCHIG00000014472	66.3737	9.34265	7.62e-15	3.8e-14	SCIN
ENSCHIG00000005408	66.0182	9.33813	8.09e-15	4.03e-14	RORC
ENSCHIG00000016224	64.4059	9.30021	1.2e-14	5.94e-14	IL20RA
ENSCHIG00000000126	64.1975	9.29347	1.12e-14	5.54e-14	ENSCHIG00000000126
ENSCHIG00000014138	64.0406	9.29043	1.1e-14	5.42e-14	ENSCHIG00000014138
ENSCHIG00000018486	62.4992	9.25787	1.33e-14	6.54e-14	S100Z
ENSCHIG00000001759	62.3949	9.25479	1.32e-14	6.51e-14	FAM107A
ENSCHIG00000016286	223.904	9.25205	2.44e-19	1.5e-18	ENSCHIG00000016286
ENSCHIG00000021904	222.281	9.24391	3.3e-19	2.02e-18	DTX4
ENSCHIG00000015047	5285.58	9.2296	0	0	PERP
ENSCHIG00000010221	718.391	9.22757	7.83e-11	3.09e-10	FAM83G
ENSCHIG00000017316	59.3519	9.18074	2.26e-14	1.1e-13	LPAR3
ENSCHIG00000014517	112.028	9.13471	1.78e-14	8.71e-14	CECR2
ENSCHIG00000024073	56.0733	9.09949	4.03e-14	1.93e-13	RAP1GAP
ENSCHIG00000013995	301.132	9.09616	4.59e-27	3.71e-26	SUSD4
ENSCHIG00000008356	107.774	9.0778	2.61e-14	1.26e-13	MAP7
ENSCHIG00000012820	104.945	9.04059	3.46e-14	1.66e-13	EFNA5
ENSCHIG00000009982	1150.85	9.02939	3.51e-98	8.69e-97	BMP7
ENSCHIG00000015154	189.071	9.01271	2.74e-18	1.61e-17	MAMDC2
ENSCHIG00000022245	52.6168	9.00972	1.07e-13	5e-13	CYP2S1
ENSCHIG00000022578	187.063	8.99467	5.16e-18	2.99e-17	ADGRG6
ENSCHIG00000010999	52.1236	8.99308	9.38e-14	4.41e-13	PRRG3
ENSCHIG00000024864	463.934	8.98056	3.33e-42	3.82e-41	DLX2
ENSCHIG00000001852	277.129	8.97698	2.05e-26	1.63e-25	OCLN
ENSCHIG00000016254	99.3987	8.96231	6.25e-14	2.96e-13	KCNMB1
ENSCHIG00000025066	270.55	8.94132	2.92e-26	2.3e-25	SLC19A1
ENSCHIG00000017854	50.3088	8.94083	1.33e-13	6.19e-13	TCN1
ENSCHIG00000015108	49.6676	8.92611	1.67e-13	7.75e-13	NXNL2
ENSCHIG00000025668	2280.75	8.84981	4.29e-200	2.55e-198	C1orf116
ENSCHIG00000001538	47.1866	8.84973	2.33e-13	1.07e-12	ENSCHIG00000001538
ENSCHIG00000018972	46.4018	8.82692	4.12e-13	1.87e-12	GRHL3
ENSCHIG00000018886	245.06	8.79512	1.74e-25	1.35e-24	MXRA5
ENSCHIG00000013421	481.279	8.77172	1.35e-48	1.76e-47	PLEKHA7
ENSCHIG00000006553	44.5708	8.77057	4.11e-13	1.87e-12	RASSF10
ENSCHIG00000023563	789.978	8.74838	5.08e-77	1.01e-75	MAPK13
ENSCHIG00000018021	1713.46	8.72881	2.74e-163	1.26e-161	CELSR1
ENSCHIG00000024908	43.0044	8.72014	6.52e-13	2.91e-12	CBLC
ENSCHIG00000010513	43.0501	8.71655	6.33e-13	2.83e-12	WDR72
ENSCHIG00000025474	3293.35	8.70339	5.23e-297	5.14e-295	TENM2
ENSCHIG00000025176	42.1653	8.68932	8.99e-13	3.99e-12	ENSCHIG00000025176
ENSCHIG00000007641	150.821	8.68355	4.25e-17	2.36e-16	GRIP1
ENSCHIG00000007556	41.247	8.65586	8.46e-13	3.76e-12	ENSCHIG00000007556
ENSCHIG00000010375	40.9995	8.64682	9.08e-13	4.03e-12	FAM221A
ENSCHIG00000025768	1955.93	8.62595	1.26e-184	6.82e-183	SPTBN2
ENSCHIG00000018247	424.43	8.58917	1.85e-45	2.28e-44	ENSCHIG00000018247
ENSCHIG00000023120	38.7827	8.56657	1.76e-12	7.65e-12	EXPH5
ENSCHIG00000007724	74.0453	8.53488	1.01e-12	4.47e-12	ENSCHIG00000007724
ENSCHIG00000025694	37.4511	8.52013	2.35e-12	1.01e-11	ARHGAP25
ENSCHIG00000009425	36.9486	8.49637	2.84e-12	1.22e-11	NTF4
ENSCHIG00000019938	71.6814	8.4889	1.34e-12	5.89e-12	MYO5C
ENSCHIG00000012253	262.356	8.47924	1.33e-30	1.18e-29	NFIB
ENSCHIG00000023315	1198.38	8.42464	9.51e-128	3.17e-126	MTSS1
ENSCHIG00000023173	188.091	8.41302	2.4e-23	1.73e-22	IGFL1
ENSCHIG00000018069	67.3019	8.39809	2.55e-12	1.1e-11	FCHO1
ENSCHIG00000012062	855.689	8.37732	1.57e-94	3.78e-93	MFAP3L
ENSCHIG00000017255	33.6585	8.36187	6.6e-12	2.79e-11	MAL2
ENSCHIG00000011516	33.5413	8.35938	9.18e-12	3.84e-11	KCNA2
ENSCHIG00000008797	896.089	8.34673	1.49e-103	3.88e-102	CXCL14
ENSCHIG00000009595	33.2136	8.34495	7.43e-12	3.13e-11	TRIL
ENSCHIG00000003805	64.7985	8.34117	3.5e-12	1.5e-11	ENSCHIG00000003805
ENSCHIG00000018348	33.106	8.33873	7.32e-12	3.08e-11	KCNQ5
ENSCHIG00000017028	32.5937	8.31801	1.69e-11	6.94e-11	OVOL1
ENSCHIG00000012482	31.8502	8.28224	1.18e-11	4.92e-11	ADGRG2
ENSCHIG00000009050	31.3168	8.26297	1.53e-11	6.29e-11	PLA2G4F
ENSCHIG00000026574	31.3539	8.25932	1.57e-11	6.46e-11	FAM110C
ENSCHIG00000023040	31.2288	8.25665	1.39e-11	5.74e-11	CACNA2D3
ENSCHIG00000011160	30.7899	8.23258	1.62e-11	6.67e-11	ARHGEF15
ENSCHIG00000012557	30.5426	8.22284	1.57e-11	6.47e-11	ENSCHIG00000012557
ENSCHIG00000013031	16017	8.20483	0	0	ITGA6
ENSCHIG00000014378	266.499	8.18377	1.27e-34	1.24e-33	WNT5B
ENSCHIG00000020793	801.328	8.18078	6.94e-98	1.71e-96	KCNQ1
ENSCHIG00000009411	29.4999	8.17032	2.55e-11	1.04e-10	MAT1A
ENSCHIG00000000243	29.0267	8.14997	2.93e-11	1.19e-10	ENSCHIG00000000243
ENSCHIG00000020302	102.413	8.12951	5.59e-15	2.81e-14	MYH14
ENSCHIG00000000416	15588.5	8.12482	0	0	PRXL2A
ENSCHIG00000020704	28.4116	8.12172	3.56e-11	1.44e-10	TNNT2
ENSCHIG00000005111	28.4586	8.12004	3.71e-11	1.5e-10	ENSCHIG00000005111
ENSCHIG00000021384	27.365	8.06758	5.14e-11	2.06e-10	TPO
ENSCHIG00000021796	27.2021	8.05664	4.73e-11	1.9e-10	KLK12
ENSCHIG00000024516	27.032	8.04763	5.63e-11	2.24e-10	ENSCHIG00000024516
ENSCHIG00000011163	96.9377	8.0431	1.12e-14	5.52e-14	RNF223
ENSCHIG00000004163	96.1803	8.03254	1.06e-14	5.24e-14	FLRT1
ENSCHIG00000004675	26.7285	8.02926	7.52e-11	2.97e-10	HS3ST1
ENSCHIG00000025693	51.9298	8.02285	2.71e-11	1.1e-10	PDGFB
ENSCHIG00000019865	26.3886	8.01619	7.44e-11	2.94e-10	SLC9A7
ENSCHIG00000026003	612.74	8.00231	2.19e-83	4.69e-82	PALMD
ENSCHIG00000001846	26.1173	7.99698	7.05e-11	2.79e-10	KCNA5
ENSCHIG00000024063	11481.1	7.98059	0	0	EDN2
ENSCHIG00000021450	91.9671	7.96936	1.99e-14	9.67e-14	RGS11
ENSCHIG00000026289	25.0635	7.93797	1.1e-10	4.29e-10	NMNAT3
ENSCHIG00000025747	48.8478	7.93311	5.9e-11	2.35e-10	MARVELD3
ENSCHIG00000017088	89.0525	7.92186	2.46e-14	1.19e-13	EVA1C
ENSCHIG00000003601	24.2466	7.88977	2.11e-10	8.12e-10	KLK11
ENSCHIG00000004715	24.1478	7.8807	2.3e-10	8.81e-10	ENSCHIG00000004715
ENSCHIG00000014830	128.861	7.86652	3e-20	1.92e-19	PADI6
ENSCHIG00000026714	1364.88	7.86635	7e-157	3.01e-155	ITGA2
ENSCHIG00000000189	4226.71	7.85895	0	0	FAM83H
ENSCHIG00000012303	23.5448	7.84641	2.01e-10	7.76e-10	LDHD
ENSCHIG00000021795	23.4249	7.83675	4.72e-10	1.77e-09	ENSCHIG00000021795
ENSCHIG00000025110	3018.32	7.82583	0	0	ANO1
ENSCHIG00000018997	22.8243	7.80754	3.5e-10	1.33e-09	CCDC88B
ENSCHIG00000013420	123.699	7.80612	5.47e-20	3.46e-19	BCL11A
ENSCHIG00000015042	22.7636	7.79814	3.36e-10	1.28e-09	ENSCHIG00000015042
ENSCHIG00000005241	22.421	7.77379	3.5e-10	1.33e-09	ENSCHIG00000005241
ENSCHIG00000002274	22.2212	7.76792	3.93e-10	1.48e-09	VWA2
ENSCHIG00000010522	43.4328	7.7624	1.42e-10	5.53e-10	CLSTN3
ENSCHIG00000019966	79.68	7.75983	8.9e-14	4.19e-13	RAB11FIP4
ENSCHIG00000000123	43.21	7.75699	1.42e-10	5.53e-10	IQANK1
ENSCHIG00000014282	21.6669	7.72955	4.07e-10	1.53e-09	LIPH
ENSCHIG00000016129	21.6302	7.72743	4.33e-10	1.63e-09	ELMOD1
ENSCHIG00000026683	42.2773	7.72369	1.78e-10	6.86e-10	ATCAY
ENSCHIG00000004672	21.2281	7.69812	5.06e-10	1.9e-09	KCNE3
ENSCHIG00000018340	41.5116	7.69596	2.21e-10	8.49e-10	ENSCHIG00000018340
ENSCHIG00000021002	648.056	7.69037	3.4e-99	8.48e-98	LRRC1
ENSCHIG00000013804	75.9911	7.68971	1.65e-13	7.67e-13	RIMS2
ENSCHIG00000016407	189.782	7.68926	5.34e-31	4.83e-30	YBX2
ENSCHIG00000013263	494.108	7.68449	4.26e-71	7.9e-70	ENSCHIG00000013263
ENSCHIG00000013224	20.9403	7.68341	6.91e-10	2.57e-09	EFR3B
ENSCHIG00000019888	74.8831	7.66454	1.86e-13	8.61e-13	HS3ST6
ENSCHIG00000026878	73.1067	7.63296	2.95e-13	1.35e-12	ENSCHIG00000026878
ENSCHIG00000010213	650.43	7.6206	1.06e-101	2.72e-100	CREG2
ENSCHIG00000021677	39.3615	7.62001	3.35e-10	1.27e-09	MISP
ENSCHIG00000021015	1544.87	7.61276	1.16e-206	7.18e-205	TINAGL1
ENSCHIG00000019529	19.7691	7.59722	9.47e-10	3.49e-09	ENSCHIG00000019529
ENSCHIG00000015814	177.238	7.5868	1.87e-30	1.66e-29	FAM81A
ENSCHIG00000014342	19.6494	7.58626	1.02e-09	3.73e-09	TTLL8
ENSCHIG00000021817	105.602	7.58339	6.45e-19	3.9e-18	PLB1
ENSCHIG00000015493	19.1872	7.55226	1.32e-09	4.83e-09	ADGRD2
ENSCHIG00000010763	308.329	7.53937	3.82e-52	5.32e-51	PRSS12
ENSCHIG00000000579	204.284	7.52987	3.67e-35	3.61e-34	SEMA4D
ENSCHIG00000011487	18.6623	7.51133	1.72e-09	6.21e-09	PRRT1
ENSCHIG00000024814	18.5998	7.50935	1.68e-09	6.07e-09	ENSCHIG00000024814
ENSCHIG00000012846	334.512	7.50881	7.28e-55	1.06e-53	S100A12
ENSCHIG00000006642	18.5606	7.50657	1.82e-09	6.56e-09	SERTM1
ENSCHIG00000019582	18.5817	7.50401	1.75e-09	6.34e-09	SOX21
ENSCHIG00000018573	166.623	7.5	1.28e-29	1.12e-28	PAPLN
ENSCHIG00000002653	18.4451	7.49549	2.04e-09	7.35e-09	ENSCHIG00000002653
ENSCHIG00000020405	18.3589	7.48993	2.4e-09	8.59e-09	SLC2A4
ENSCHIG00000019129	18.2986	7.48566	2.02e-09	7.29e-09	ENSCHIG00000019129
ENSCHIG00000010427	228.345	7.47143	3.66e-40	4.03e-39	MMP1
ENSCHIG00000014546	18.0855	7.46994	2.46e-09	8.8e-09	RAPGEF4
ENSCHIG00000017047	35.132	7.45985	1e-09	3.69e-09	GBX2
ENSCHIG00000013355	1925.47	7.45056	3.96e-105	1.06e-103	ABLIM1
ENSCHIG00000015920	17.7998	7.44659	2.72e-09	9.69e-09	ENSCHIG00000015920
ENSCHIG00000007205	321.755	7.44296	1.02e-55	1.5e-54	SLC39A8
ENSCHIG00000018597	284.785	7.42152	1.94e-50	2.62e-49	PRSS8
ENSCHIG00000015748	17.3929	7.41308	3.12e-09	1.11e-08	FEZ1
ENSCHIG00000020879	93.0529	7.39022	5.16e-18	2.99e-17	CLCN4
ENSCHIG00000026619	430.844	7.38329	1.35e-73	2.58e-72	ST14
ENSCHIG00000012385	26772.6	7.38217	0	0	S100A2
ENSCHIG00000009914	33.3533	7.38035	1.52e-09	5.53e-09	MYB
ENSCHIG00000018522	60.6039	7.37089	2.19e-12	9.45e-12	C1QL2
ENSCHIG00000007254	122.414	7.37077	3.7e-23	2.65e-22	ABCG1
ENSCHIG00000021030	16.5521	7.33631	5.16e-09	1.8e-08	ABCB11
ENSCHIG00000008265	31.9563	7.31963	2.5e-09	8.94e-09	ATP8A1
ENSCHIG00000020589	645.3	7.31518	1.02e-106	2.79e-105	ENSCHIG00000020589
ENSCHIG00000026508	16.1627	7.30985	9.46e-09	3.24e-08	RDH12
ENSCHIG00000012522	16.1803	7.30889	7.74e-09	2.67e-08	IL20
ENSCHIG00000017687	1404.61	7.30691	3.13e-222	2.16e-220	ATP9A
ENSCHIG00000001689	924.659	7.29944	4.07e-145	1.59e-143	SHTN1
ENSCHIG00000001947	16.0534	7.29777	6.31e-09	2.19e-08	DDO
ENSCHIG00000013998	16.0519	7.29566	9.81e-09	3.36e-08	NOXA1
ENSCHIG00000009100	16.0378	7.29192	6.57e-09	2.28e-08	ENSCHIG00000009100
ENSCHIG00000014827	57.6215	7.28373	3.51e-12	1.5e-11	NR2E3
ENSCHIG00000013459	31.1993	7.28238	2.55e-09	9.12e-09	CASZ1
ENSCHIG00000011165	31.019	7.27663	3.6e-09	1.27e-08	PHLDA2
ENSCHIG00000025288	426.901	7.26899	2.35e-76	4.63e-75	RAB15
ENSCHIG00000000274	112.338	7.26469	4.32e-22	2.97e-21	ENSCHIG00000000274
ENSCHIG00000018673	254.476	7.26457	7.56e-48	9.72e-47	ANKRD29
ENSCHIG00000025508	529.303	7.24328	2.44e-95	5.92e-94	NECTIN4
ENSCHIG00000017394	15.364	7.22884	1.01e-08	3.44e-08	PGLYRP2
ENSCHIG00000008975	15.3056	7.227	1.09e-08	3.71e-08	ENSCHIG00000008975
ENSCHIG00000025143	247.117	7.22015	1.98e-47	2.52e-46	CELSR2
ENSCHIG00000024430	54.8139	7.2125	6.55e-12	2.77e-11	AZIN2
ENSCHIG00000008956	2384.94	7.19822	0	0	TM7SF2
ENSCHIG00000024708	14.9265	7.1945	1.34e-08	4.52e-08	KDF1
ENSCHIG00000007566	591.249	7.19101	5.02e-106	1.36e-104	CYFIP2
ENSCHIG00000005944	80.959	7.18604	8.75e-17	4.79e-16	ARL4D
ENSCHIG00000021882	133.846	7.18208	4.34e-27	3.51e-26	EPS8L1
ENSCHIG00000022208	14.8652	7.18203	1.28e-08	4.32e-08	CPA4
ENSCHIG00000011200	291.875	7.16609	1.86e-55	2.73e-54	ARHGAP30
ENSCHIG00000026525	14.665	7.16346	1.42e-08	4.79e-08	KRT72
ENSCHIG00000019693	14.5846	7.15951	1.48e-08	4.98e-08	ENSCHIG00000019693
ENSCHIG00000025878	158.453	7.15857	1.43e-31	1.31e-30	ARHGDIG
ENSCHIG00000014212	14.5511	7.15157	1.54e-08	5.18e-08	ENSCHIG00000014212
ENSCHIG00000012113	5046.19	7.14302	0	0	ENSCHIG00000012113
ENSCHIG00000016541	336.35	7.13229	3.31e-65	5.67e-64	ENSCHIG00000016541
ENSCHIG00000014632	28.1022	7.12858	9.14e-09	3.14e-08	WNT7B
ENSCHIG00000011740	383.389	7.12498	8.44e-73	1.59e-71	ARHGDIB
ENSCHIG00000020105	14.159	7.11668	2.12e-08	7.08e-08	ESPNL
ENSCHIG00000011258	27.7379	7.11584	8.66e-09	2.98e-08	ENSCHIG00000011258
ENSCHIG00000011368	14.2189	7.11432	2.74e-08	9.06e-08	KRT16
ENSCHIG00000021162	1306.76	7.09193	8.7e-232	6.21e-230	F11R
ENSCHIG00000023314	27.3357	7.09151	7.33e-09	2.54e-08	ENSCHIG00000023314
ENSCHIG00000007932	27.1162	7.07522	8.86e-09	3.05e-08	ALDH1L1
ENSCHIG00000020623	843.889	7.07287	1.03e-149	4.15e-148	PPFIBP2
ENSCHIG00000014583	13.6405	7.05861	2.63e-08	8.71e-08	TTLL10
ENSCHIG00000023330	13.5933	7.05702	3.25e-08	1.07e-07	CAPN14
ENSCHIG00000009412	98.7823	7.05256	2.35e-20	1.51e-19	AQP5
ENSCHIG00000011935	98.0471	7.05168	2.9e-21	1.93e-20	GGT6
ENSCHIG00000012659	267.848	7.04913	3.65e-54	5.25e-53	ENSCHIG00000012659
ENSCHIG00000016800	13.507	7.04277	5.73e-08	1.85e-07	POPDC3
ENSCHIG00000000868	13.2383	7.01203	4.25e-08	1.39e-07	ENSCHIG00000000868
ENSCHIG00000007551	13.1499	7.00958	3.62e-08	1.19e-07	ENSCHIG00000007551
ENSCHIG00000023633	1008.08	6.99433	2.94e-72	5.5e-71	HSPA4L
ENSCHIG00000021480	1482.54	6.99372	7.79e-263	6.38e-261	RET
ENSCHIG00000016011	12.9483	6.9927	6.93e-08	2.22e-07	ROBO4
ENSCHIG00000000153	743.26	6.97215	1.14e-142	4.34e-141	ENSCHIG00000000153
ENSCHIG00000019843	368.033	6.96963	3.87e-74	7.41e-73	CNKSR1
ENSCHIG00000024175	137.075	6.96064	7.29e-30	6.38e-29	MELTF
ENSCHIG00000023519	24.8738	6.9527	1.54e-08	5.18e-08	FOXA1
ENSCHIG00000000101	9463.7	6.94722	0	0	L1CAM
ENSCHIG00000009832	12.5826	6.94257	5.21e-08	1.69e-07	CDHR2
ENSCHIG00000026712	12.5719	6.93855	6.42e-08	2.07e-07	PLA2G4E
ENSCHIG00000005339	12.497	6.92898	7.51e-08	2.41e-07	RPRM
ENSCHIG00000002290	3338.88	6.92576	0	0	NRG1
ENSCHIG00000006080	604.535	6.92248	4.65e-120	1.43e-118	BEX5
ENSCHIG00000026621	444.257	6.91816	1.64e-84	3.56e-83	S100A8
ENSCHIG00000026788	641.211	6.90985	1.1e-126	3.61e-125	ENSCHIG00000026788
ENSCHIG00000019220	12.2189	6.90203	8.11e-08	2.59e-07	ENSCHIG00000019220
ENSCHIG00000009225	23.9607	6.89841	2.07e-08	6.91e-08	TMEM30B
ENSCHIG00000015404	23.812	6.88809	2.52e-08	8.37e-08	RIMKLA
ENSCHIG00000008629	12.0683	6.88407	7.65e-08	2.45e-07	SPSB4
ENSCHIG00000017325	12.0951	6.88364	8.59e-08	2.74e-07	PTPRD
ENSCHIG00000019225	11.7086	6.83842	9.7e-08	3.08e-07	ENSCHIG00000019225
ENSCHIG00000011256	6996.89	6.83138	0	0	IL1A
ENSCHIG00000021814	5119.33	6.8251	0	0	SEMA4B
ENSCHIG00000023823	1210.69	6.81873	3.28e-209	2.06e-207	ENSCHIG00000023823
ENSCHIG00000006661	11.5115	6.81191	1.86e-07	5.78e-07	DSC1
ENSCHIG00000014402	103.904	6.81028	6.67e-24	4.89e-23	CRLF1
ENSCHIG00000019949	83.0437	6.80221	2.74e-19	1.68e-18	PTPN6
ENSCHIG00000015570	11.3196	6.79143	1.75e-07	5.44e-07	MBNL3
ENSCHIG00000020069	163.737	6.79024	1.36e-36	1.39e-35	SCEL
ENSCHIG00000021840	303.827	6.77124	9.51e-67	1.66e-65	PLEKHA6
ENSCHIG00000013481	624.654	6.76689	4.2e-121	1.3e-119	LLGL2
ENSCHIG00000015933	11.069	6.76191	1.59e-07	4.98e-07	FAM83E
ENSCHIG00000016643	3063.71	6.76064	0	0	IGSF9
ENSCHIG00000024662	119.686	6.75786	4.53e-28	3.78e-27	LHX2
ENSCHIG00000019495	11.0454	6.75614	1.64e-07	5.11e-07	OVOL2
ENSCHIG00000016613	10.9892	6.74976	1.75e-07	5.44e-07	CBLN4
ENSCHIG00000026886	10.9298	6.73999	1.7e-07	5.29e-07	FRRS1
ENSCHIG00000011663	2053.76	6.73895	0	0	CDH3
ENSCHIG00000010964	295.741	6.73878	3.22e-65	5.51e-64	PRKCZ
ENSCHIG00000004838	10.8436	6.73081	1.86e-07	5.79e-07	ENSCHIG00000004838
ENSCHIG00000021133	10.8776	6.72774	2.41e-07	7.4e-07	THEM5
ENSCHIG00000006724	58.386	6.7097	9.1e-15	4.53e-14	LTB4R2
ENSCHIG00000012798	20.8376	6.69856	6.19e-08	1.99e-07	DISP2
ENSCHIG00000010811	38.0089	6.6944	3.69e-10	1.4e-09	ENSCHIG00000010811
ENSCHIG00000022693	57.2781	6.68951	1.11e-14	5.49e-14	TEC
ENSCHIG00000021634	10.4847	6.68014	2.42e-07	7.43e-07	BIRC7
ENSCHIG00000014788	10.4514	6.67657	2.73e-07	8.37e-07	ENSCHIG00000014788
ENSCHIG00000014176	775.288	6.67471	6.24e-160	2.78e-158	LIF
ENSCHIG00000012334	10.4106	6.6713	3.38e-07	1.03e-06	NTF3
ENSCHIG00000018641	10.4057	6.66745	2.67e-07	8.17e-07	TTC22
ENSCHIG00000007323	37.4412	6.65327	3.83e-10	1.45e-09	BICDL2
ENSCHIG00000015900	10.2138	6.64558	3.12e-07	9.49e-07	MYO3A
ENSCHIG00000003321	73.3223	6.62701	1.32e-18	7.9e-18	RGS14
ENSCHIG00000024179	1432.2	6.62586	3.78e-270	3.23e-268	ENSCHIG00000024179
ENSCHIG00000019098	2280.08	6.62195	0	0	MEGF6
ENSCHIG00000018218	19.7968	6.61906	1.04e-07	3.3e-07	FOXO6
ENSCHIG00000025629	254.833	6.61724	9.87e-58	1.51e-56	COL4A4
ENSCHIG00000013878	136	6.61346	8e-11	3.15e-10	ENSCHIG00000013878
ENSCHIG00000019173	72.3306	6.60709	3.17e-18	1.86e-17	RAP1GAP2
ENSCHIG00000023093	89.6859	6.59571	1.38e-22	9.63e-22	SULT2B1
ENSCHIG00000025634	19.4152	6.59351	1.12e-07	3.56e-07	CCDC158
ENSCHIG00000008294	335.772	6.58329	6.87e-78	1.37e-76	NSG1
ENSCHIG00000008025	9.63681	6.56153	5.03e-07	1.5e-06	ENSCHIG00000008025
ENSCHIG00000016844	517.211	6.5481	1.08e-116	3.21e-115	ENSCHIG00000016844
ENSCHIG00000006355	9.49508	6.53572	5.68e-07	1.69e-06	TMEM233
ENSCHIG00000012852	9.45292	6.53473	6.03e-07	1.79e-06	CCDC181
ENSCHIG00000025683	239.931	6.52878	2.01e-55	2.94e-54	ENSCHIG00000025683
ENSCHIG00000021500	18.5598	6.52775	1.56e-07	4.89e-07	SCNN1B
ENSCHIG00000000870	18.6151	6.52719	1.79e-07	5.58e-07	ZBED2
ENSCHIG00000016585	167.914	6.5109	1.27e-40	1.41e-39	ENSCHIG00000016585
ENSCHIG00000024087	50.27	6.50904	9.65e-14	4.53e-13	ANXA9
ENSCHIG00000010115	18.2853	6.50336	1.86e-07	5.77e-07	SPATS1
ENSCHIG00000023985	2122.2	6.48827	0	0	CARD10
ENSCHIG00000009852	18.1136	6.48799	2.07e-07	6.39e-07	ENSCHIG00000009852
ENSCHIG00000022853	9.12258	6.48436	1.05e-06	3.05e-06	WNT10A
ENSCHIG00000013439	149.713	6.48284	4.77e-37	4.91e-36	AOX1
ENSCHIG00000024829	9.0485	6.4743	1.01e-06	2.95e-06	KRT40
ENSCHIG00000016188	9.13041	6.47416	1.29e-06	3.71e-06	CA2
ENSCHIG00000005933	9.0841	6.47091	8.4e-07	2.46e-06	ENSCHIG00000005933
ENSCHIG00000017266	147.335	6.46447	2.34e-37	2.43e-36	GALNT6
ENSCHIG00000016957	621.691	6.45699	7.69e-131	2.66e-129	CCDC88C
ENSCHIG00000023883	225.918	6.45694	3.65e-54	5.25e-53	WFDC2
ENSCHIG00000017920	65.1435	6.45331	1.59e-17	9e-17	TIAM1
ENSCHIG00000023021	64.9829	6.4454	1.34e-17	7.6e-17	CRB3
ENSCHIG00000024854	144.944	6.43892	2.06e-35	2.04e-34	NKPD1
ENSCHIG00000008836	602.129	6.42587	8.79e-133	3.09e-131	TNK1
ENSCHIG00000018535	79.4197	6.42382	3.88e-21	2.58e-20	RHBG
ENSCHIG00000015162	8.69371	6.4148	1.44e-06	4.13e-06	ADGRF4
ENSCHIG00000007818	5171.07	6.41077	0	0	ITPR3
ENSCHIG00000006667	31.2105	6.39603	2.39e-09	8.57e-09	ENSCHIG00000006667
ENSCHIG00000007053	8.53242	6.38362	1.39e-06	4e-06	KLRF2
ENSCHIG00000011151	8.40305	6.36124	1.44e-06	4.14e-06	PIRT
ENSCHIG00000013699	105.985	6.35613	4.02e-28	3.36e-27	CATSPER4
ENSCHIG00000014943	515.124	6.35282	6.59e-122	2.06e-120	PPP2R2B
ENSCHIG00000011352	75.601	6.35081	1.35e-20	8.74e-20	ENSCHIG00000011352
ENSCHIG00000002685	403.645	6.33341	1.9e-98	4.72e-97	ELOVL7
ENSCHIG00000017785	89.2025	6.32874	2.36e-24	1.75e-23	MGAT5B
ENSCHIG00000018789	402.059	6.32693	1.1e-95	2.68e-94	SLC12A7
ENSCHIG00000023177	8.21176	6.32488	1.94e-06	5.53e-06	SNTG1
ENSCHIG00000022311	1872.54	6.32432	0	0	ENSCHIG00000022311
ENSCHIG00000010463	29.9064	6.32145	3.25e-09	1.15e-08	NKX3-1
ENSCHIG00000006004	146.884	6.31533	1.11e-37	1.17e-36	FOXE1
ENSCHIG00000011757	413.28	6.30449	1.04e-94	2.51e-93	ENSCHIG00000011757
ENSCHIG00000019657	15.8028	6.29652	5.29e-07	1.58e-06	PSTPIP1
ENSCHIG00000022221	72.151	6.28566	4.57e-20	2.9e-19	ENSCHIG00000022221
ENSCHIG00000020325	245.367	6.28283	2.38e-63	3.99e-62	EFNB2
ENSCHIG00000022293	198.362	6.26388	9.78e-49	1.28e-47	SYTL1
ENSCHIG00000025412	7.79111	6.25295	2.61e-06	7.35e-06	REEP6
ENSCHIG00000009337	7.77238	6.24994	2.75e-06	7.72e-06	ENSCHIG00000009337
ENSCHIG00000024701	28.0007	6.24284	7.56e-09	2.61e-08	CKM
ENSCHIG00000025201	223.113	6.23282	1.29e-58	2e-57	HOXC13
ENSCHIG00000027123	7.67529	6.2217	5.75e-06	1.57e-05	ENSCHIG00000027123
ENSCHIG00000023826	7.61689	6.21626	3.45e-06	9.59e-06	TTLL2
ENSCHIG00000017496	242.459	6.19309	1.87e-62	3.08e-61	PDE9A
ENSCHIG00000016059	7.48587	6.19066	4.09e-06	1.13e-05	PRKCQ
ENSCHIG00000023814	40.6988	6.18909	1.74e-12	7.57e-12	SYT12
ENSCHIG00000020192	133.744	6.18494	3.47e-36	3.5e-35	ENSCHIG00000020192
ENSCHIG00000019970	7.38918	6.18033	4.36e-06	1.2e-05	GPR39
ENSCHIG00000015994	1324.27	6.15537	2.05e-250	1.58e-248	LIPG
ENSCHIG00000006632	14.3747	6.15299	1.16e-06	3.36e-06	DPP6
ENSCHIG00000022453	7.21247	6.14103	5.05e-06	1.38e-05	ENSCHIG00000022453
ENSCHIG00000020187	10562.6	6.13265	0	0	BCAM
ENSCHIG00000024146	38.671	6.11178	1.55e-11	6.41e-11	RASSF9
ENSCHIG00000013199	7.06438	6.11122	5.67e-06	1.54e-05	S1PR5
ENSCHIG00000013332	2487.72	6.10875	0	0	AMPD3
ENSCHIG00000015391	13.9246	6.10622	1.41e-06	4.05e-06	NIBAN1
ENSCHIG00000022634	25.6086	6.09297	1.52e-08	5.14e-08	KCNK5
ENSCHIG00000016979	6.9245	6.08753	7.31e-06	1.97e-05	IL10
ENSCHIG00000024591	24.9218	6.06926	2.03e-08	6.79e-08	PLA2G3
ENSCHIG00000006882	390.896	6.06851	1.99e-93	4.74e-92	ARSI
ENSCHIG00000020021	13.4989	6.06095	1.9e-06	5.4e-06	CHRND
ENSCHIG00000018524	161.364	6.05671	2.81e-44	3.38e-43	MPZL2
ENSCHIG00000016068	61.8192	6.05444	1.03e-18	6.15e-18	VAV3
ENSCHIG00000001675	24.6233	6.04994	2.28e-08	7.6e-08	RHOU
ENSCHIG00000021062	6.81837	6.04951	1.71e-05	4.44e-05	ENSCHIG00000021062
ENSCHIG00000025353	6.71532	6.04039	8.29e-06	2.22e-05	TBXAS1
ENSCHIG00000026881	36.9928	6.0403	6.65e-12	2.81e-11	STAB2
ENSCHIG00000018052	73.0052	6.0256	6.35e-22	4.33e-21	ENSCHIG00000018052
ENSCHIG00000010731	6.65506	6.02407	9.04e-06	2.41e-05	SLC32A1
ENSCHIG00000021318	6.595	6.01838	1.53e-05	3.98e-05	VIPR1
ENSCHIG00000009260	6.61926	6.0176	9.08e-06	2.42e-05	GABRR3
ENSCHIG00000018960	6.60136	6.01435	9.32e-06	2.48e-05	PECAM1
ENSCHIG00000015915	250.244	6.01169	2.3e-66	4e-65	SLC4A9
ENSCHIG00000003164	6.53059	6.00146	1.1e-05	2.91e-05	ENSCHIG00000003164
ENSCHIG00000014735	6.55817	6.00074	1.03e-05	2.73e-05	SLAIN1
ENSCHIG00000021889	6.55734	6.00047	1.05e-05	2.78e-05	EYA4
ENSCHIG00000023203	12.7999	5.98694	2.83e-06	7.93e-06	ENSCHIG00000023203
ENSCHIG00000008260	35.2759	5.98264	1.42e-11	5.88e-11	LTB4R
ENSCHIG00000013438	23.0668	5.97645	4.29e-08	1.4e-07	SHMT1
ENSCHIG00000015503	116.687	5.97144	1.9e-34	1.84e-33	KRT80
ENSCHIG00000007526	372.922	5.97041	1.44e-99	3.62e-98	PTHLH
ENSCHIG00000004932	6.38665	5.96938	2.12e-05	5.42e-05	ENSCHIG00000004932
ENSCHIG00000016698	6.39052	5.96394	1.32e-05	3.47e-05	CPA5
ENSCHIG00000019502	474.393	5.96099	2.1e-122	6.62e-121	PTPRE
ENSCHIG00000013513	138.498	5.96054	7.61e-40	8.34e-39	STK32A
ENSCHIG00000025658	104.378	5.96052	1.38e-30	1.23e-29	CCDC85C
ENSCHIG00000016845	254.116	5.95925	2.35e-69	4.24e-68	ENSCHIG00000016845
ENSCHIG00000009163	6.31339	5.95558	1.59e-05	4.13e-05	ENSCHIG00000009163
ENSCHIG00000016983	22.9891	5.95034	4.91e-08	1.59e-07	MMP9
ENSCHIG00000020067	45.8814	5.94238	1.05e-14	5.22e-14	ENSCHIG00000020067
ENSCHIG00000024894	6.29612	5.94053	1.48e-05	3.86e-05	ENSCHIG00000024894
ENSCHIG00000009696	80.5715	5.93584	2.1e-24	1.57e-23	IL1RN
ENSCHIG00000021598	89.7821	5.92494	9.79e-27	7.84e-26	SAMD12
ENSCHIG00000012965	316.919	5.91572	3.37e-85	7.4e-84	RNF128
ENSCHIG00000008844	6.12293	5.9077	2.03e-05	5.22e-05	ENSCHIG00000008844
ENSCHIG00000010690	6.09516	5.89586	1.75e-05	4.53e-05	SOWAHB
ENSCHIG00000014526	77.4798	5.89469	5.89e-24	4.33e-23	ISG20
ENSCHIG00000020295	143.141	5.89262	3.68e-42	4.23e-41	ENSCHIG00000020295
ENSCHIG00000016771	121.128	5.88057	1.48e-35	1.47e-34	TRAF5
ENSCHIG00000007665	1466.31	5.88031	0	0	TFAP2B
ENSCHIG00000014552	227.629	5.868	4.17e-63	6.94e-62	TMEM102
ENSCHIG00000010286	5.9633	5.86345	2.07e-05	5.31e-05	CFHR5
ENSCHIG00000005882	404.961	5.85615	1.18e-37	1.24e-36	PAG1
ENSCHIG00000023627	684.023	5.85047	1.88e-169	9.08e-168	ATP1B1
ENSCHIG00000018109	615.506	5.84933	5.06e-45	6.17e-44	ENSCHIG00000018109
ENSCHIG00000024628	5.8512	5.84675	3.66e-05	9.13e-05	ENSCHIG00000024628
ENSCHIG00000011571	312.173	5.84667	1.02e-85	2.24e-84	SLC23A1
ENSCHIG00000003432	117.325	5.84635	3.98e-35	3.92e-34	ENSCHIG00000003432
ENSCHIG00000015557	5.85839	5.84257	2.24e-05	5.73e-05	KREMEN2
ENSCHIG00000014905	5.83393	5.83143	2.78e-05	7.03e-05	ENSCHIG00000014905
ENSCHIG00000012002	52.3687	5.82025	1.14e-16	6.23e-16	CDS1
ENSCHIG00000007010	5.74444	5.81265	2.59e-05	6.55e-05	ENSCHIG00000007010
ENSCHIG00000020640	257.21	5.80531	1.16e-67	2.05e-66	COL24A1
ENSCHIG00000020729	479.918	5.8038	2.39e-116	7.05e-115	ALDH1A3
ENSCHIG00000026741	110403	5.79949	0	0	AHCY
ENSCHIG00000008559	20.9412	5.79715	1.51e-07	4.72e-07	C1orf194
ENSCHIG00000017008	5.65577	5.79397	3.33e-05	8.33e-05	EN2
ENSCHIG00000010511	5.65577	5.79397	3.33e-05	8.33e-05	ENSCHIG00000010511
ENSCHIG00000022663	5.64921	5.78626	3.03e-05	7.62e-05	ITPRID1
ENSCHIG00000016062	5.65889	5.78298	5e-05	0.000122894	JAML
ENSCHIG00000014095	30.5185	5.78157	1.32e-10	5.16e-10	FRMPD1
ENSCHIG00000024886	5.58666	5.77945	3.76e-05	9.37e-05	FGF5
ENSCHIG00000007938	133.61	5.77944	9.27e-40	1.01e-38	SBK1
ENSCHIG00000011014	30.6219	5.7766	1.45e-10	5.63e-10	FAM83A
ENSCHIG00000023796	20.6236	5.76918	1.37e-07	4.31e-07	MAP6
ENSCHIG00000022550	5.56054	5.76741	3.31e-05	8.29e-05	ENSCHIG00000022550
ENSCHIG00000009873	60.6623	5.7657	9.36e-20	5.86e-19	GUCY2C
ENSCHIG00000027220	81.3496	5.76251	1.03e-25	8.02e-25	GRB7
ENSCHIG00000022003	60.3717	5.75796	7.31e-19	4.42e-18	ENSCHIG00000022003
ENSCHIG00000026576	30.3418	5.75726	1.44e-10	5.61e-10	WNT4
ENSCHIG00000018568	10.8487	5.74977	1.13e-05	2.98e-05	FADS6
ENSCHIG00000016930	10.8363	5.73786	9.92e-06	2.64e-05	ENSCHIG00000016930
ENSCHIG00000023615	1422.14	5.72939	2.87e-286	2.69e-284	PAK6
ENSCHIG00000010851	5.36946	5.72466	7.37e-05	0.000177595	EDA
ENSCHIG00000003542	5.40257	5.71923	4.76e-05	0.0001172	ENSCHIG00000003542
ENSCHIG00000016802	68.7138	5.71425	4.29e-22	2.95e-21	PDE2A
ENSCHIG00000005352	5.3139	5.69936	6.33e-05	0.000153641	ENSCHIG00000005352
ENSCHIG00000018690	989.949	5.69699	8.83e-221	6.01e-219	ENSCHIG00000018690
ENSCHIG00000012743	174.038	5.69689	4.55e-53	6.45e-52	ENSCHIG00000012743
ENSCHIG00000012249	385.059	5.69567	2.94e-104	7.75e-103	SLC2A11
ENSCHIG00000021989	38.3553	5.68828	2.36e-13	1.08e-12	ENSCHIG00000021989
ENSCHIG00000019459	5.23575	5.67479	6.54e-05	0.00015858	ENSCHIG00000019459
ENSCHIG00000003595	18.906	5.66804	2.67e-07	8.17e-07	RLN3
ENSCHIG00000012387	5.14154	5.66043	7.11e-05	0.000171663	HRH1
ENSCHIG00000018525	46.7946	5.65791	1.09e-15	5.67e-15	SCNN1G
ENSCHIG00000026198	262.176	5.65263	1.98e-75	3.87e-74	PROM1
ENSCHIG00000004749	5.15925	5.65042	7.03e-05	0.000169815	ENSCHIG00000004749
ENSCHIG00000002570	5.09753	5.64332	6.1e-05	0.000148509	ENSCHIG00000002570
ENSCHIG00000013832	5.09587	5.64242	7.31e-05	0.000176243	NPTX1
ENSCHIG00000000268	28.0085	5.64217	3.05e-10	1.16e-09	TMEM184A
ENSCHIG00000007036	10.0576	5.6363	1.36e-05	3.57e-05	STX11
ENSCHIG00000022109	37.2353	5.6194	9.83e-13	4.35e-12	ENSCHIG00000022109
ENSCHIG00000014675	5.00147	5.61324	6.8e-05	0.000164657	LYPD6B
ENSCHIG00000020121	9.80352	5.5938	1.93e-05	4.98e-05	ENSCHIG00000020121
ENSCHIG00000018193	189.881	5.59223	1.51e-56	2.25e-55	MYH7B
ENSCHIG00000008980	4.90541	5.58249	7.98e-05	0.000191496	ENSCHIG00000008980
ENSCHIG00000001368	4.88668	5.57776	8.79e-05	0.000209748	ENSCHIG00000001368
ENSCHIG00000013514	4.87293	5.57526	0.000108949	0.000257164	ENSCHIG00000013514
ENSCHIG00000024625	4.84203	5.57369	0.000124959	0.000293247	BTC
ENSCHIG00000021520	35.5824	5.56631	1.65e-12	7.2e-12	CRTAC1
ENSCHIG00000018468	861.208	5.565	8.8e-208	5.48e-206	NUP210
ENSCHIG00000016340	4.79885	5.55616	0.000105633	0.000249791	SERPINB13
ENSCHIG00000016060	184.328	5.55339	1.44e-55	2.12e-54	ENSCHIG00000016060
ENSCHIG00000002860	52.8818	5.54832	2.93e-18	1.72e-17	ENSCHIG00000002860
ENSCHIG00000015532	333.705	5.54314	6.68e-94	1.6e-92	ARHGAP45
ENSCHIG00000015572	272.016	5.54276	1.82e-80	3.74e-79	ENSCHIG00000015572
ENSCHIG00000010605	434.313	5.53429	7.74e-118	2.32e-116	SEZ6
ENSCHIG00000002282	4.69477	5.53004	0.000132921	0.000311146	U6
ENSCHIG00000018492	4.68572	5.52013	0.000112873	0.00026607	ENSCHIG00000018492
ENSCHIG00000020752	4.62649	5.5106	0.000270751	0.000611583	TRPV3
ENSCHIG00000022749	86.3966	5.50788	7.05e-28	5.85e-27	IMPA2
ENSCHIG00000005064	4.63368	5.50706	0.000121298	0.00028493	ENSCHIG00000005064
ENSCHIG00000019707	1613.13	5.50128	0	0	FAM83B
ENSCHIG00000014443	153.437	5.50088	1.78e-45	2.19e-44	HES2
ENSCHIG00000015588	25.3631	5.49821	1.48e-09	5.37e-09	IGFBP1
ENSCHIG00000000450	109.465	5.49211	1.77e-35	1.76e-34	ENSCHIG00000000450
ENSCHIG00000009207	4.59049	5.48775	0.000122817	0.000288429	THSD7A
ENSCHIG00000022504	9.13525	5.48134	3.83e-05	9.52e-05	SUSD3
ENSCHIG00000003716	57.6037	5.47218	4.74e-20	3.01e-19	ENSCHIG00000003716
ENSCHIG00000023265	260.274	5.47028	3.68e-70	6.75e-69	CLIP4
ENSCHIG00000011122	590.377	5.46901	2.87e-148	1.15e-146	TP73
ENSCHIG00000020618	16.4228	5.46123	9.06e-07	2.65e-06	GPR37
ENSCHIG00000020999	4.51399	5.46035	0.000190456	0.000437104	IRX6
ENSCHIG00000020195	57.2156	5.44982	8.07e-20	5.07e-19	TUBB4A
ENSCHIG00000021775	41.224	5.44882	1.02e-14	5.05e-14	ST8SIA5
ENSCHIG00000004355	4.4424	5.44058	0.00015399	0.000357926	BSPRY
ENSCHIG00000009672	8.83777	5.44028	3.36e-05	8.41e-05	ENSCHIG00000009672
ENSCHIG00000016883	2748.04	5.43923	0	0	ENSCHIG00000016883
ENSCHIG00000025191	161.417	5.43162	1.99e-51	2.74e-50	CD96
ENSCHIG00000008489	4.37163	5.4215	0.000171054	0.000395135	FGFBP1
ENSCHIG00000014688	255.177	5.41698	7.05e-80	1.44e-78	USP43
ENSCHIG00000017332	695.39	5.41398	5.92e-162	2.67e-160	ANO9
ENSCHIG00000015582	1443.3	5.41397	1.04e-283	9.62e-282	LSR
ENSCHIG00000014425	4.31959	5.40736	0.000199928	0.000458034	PGLYRP3
ENSCHIG00000019772	111.139	5.40613	7.04e-37	7.23e-36	FUT1
ENSCHIG00000011793	1248	5.40248	7.14e-235	5.23e-233	PRAG1
ENSCHIG00000017271	125.972	5.39514	3.84e-38	4.07e-37	ENSCHIG00000017271
ENSCHIG00000014379	15.9181	5.39024	1.29e-06	3.74e-06	KLHL40
ENSCHIG00000014840	45.8952	5.38179	2.05e-16	1.11e-15	DERL3
ENSCHIG00000010175	139.642	5.37993	8.93e-43	1.04e-41	PADI3
ENSCHIG00000018416	4.23977	5.37623	0.000219783	0.000501533	FAM240A
ENSCHIG00000009891	62.1121	5.37031	6.89e-22	4.7e-21	GLS2
ENSCHIG00000014447	8.37618	5.36475	5.25e-05	0.000128678	CHRNA3
ENSCHIG00000006791	253.467	5.36304	3.91e-72	7.3e-71	CAMSAP3
ENSCHIG00000013193	22.6138	5.34481	6.07e-09	2.11e-08	PCDH1
ENSCHIG00000010515	4.14372	5.34	0.000253717	0.000575309	ENSCHIG00000010515
ENSCHIG00000025209	188.398	5.32941	8.74e-60	1.38e-58	NT5DC1
ENSCHIG00000001835	4.09085	5.3247	0.000290461	0.000653377	ENSCHIG00000001835
ENSCHIG00000023098	22.3223	5.32318	5.6e-09	1.95e-08	ENSCHIG00000023098
ENSCHIG00000005559	8.04176	5.30316	7.28e-05	0.000175468	F12
ENSCHIG00000018509	4.02976	5.29757	0.000328578	0.000734777	ENSCHIG00000018509
ENSCHIG00000007757	14.6969	5.29745	2.16e-06	6.11e-06	ENSCHIG00000007757
ENSCHIG00000018386	3.98677	5.29415	0.000366359	0.000814512	LRRC2
ENSCHIG00000025523	169.553	5.29313	1.74e-45	2.14e-44	SESN3
ENSCHIG00000014377	265.486	5.28589	1.59e-82	3.38e-81	KCNN1
ENSCHIG00000003451	175.682	5.28331	1.28e-55	1.89e-54	NXPH4
ENSCHIG00000021054	3.96314	5.27859	0.000407162	0.000899275	DNAH5
ENSCHIG00000020062	3300.55	5.27503	0	0	ADGRG1
ENSCHIG00000012292	611.846	5.25707	1.71e-166	8.13e-165	HID1
ENSCHIG00000025393	121.115	5.24904	6.71e-41	7.52e-40	SH2D3A
ENSCHIG00000002526	3.88332	5.24452	0.000394838	0.000875131	U6
ENSCHIG00000015239	1966.29	5.24089	0	0	RPS6KA1
ENSCHIG00000004277	253.695	5.23605	4.22e-75	8.19e-74	ENSCHIG00000004277
ENSCHIG00000006836	3.84835	5.23379	0.00040304	0.000890979	ENSCHIG00000006836
ENSCHIG00000024771	3.81173	5.22206	0.000411895	0.0009088	HBAI
ENSCHIG00000008042	180.713	5.22167	9.15e-59	1.42e-57	CTLA4
ENSCHIG00000019438	7.55608	5.22144	9.13e-05	0.000217363	ENSCHIG00000019438
ENSCHIG00000006775	13.8334	5.20533	4.15e-06	1.15e-05	ENSCHIG00000006775
ENSCHIG00000020498	91.1512	5.19653	6.93e-30	6.07e-29	TNNI3
ENSCHIG00000007864	3.73191	5.18678	0.00061533	0.00133171	ENSCHIG00000007864
ENSCHIG00000000451	13.9239	5.18596	3.57e-06	9.93e-06	DYDC2
ENSCHIG00000024758	1983.63	5.17963	2.12e-295	2.07e-293	HR
ENSCHIG00000026398	3.70579	5.16959	0.000818963	0.00174222	GABRA2
ENSCHIG00000023106	415.212	5.16153	7.16e-124	2.29e-122	SH3YL1
ENSCHIG00000005158	673.609	5.1609	1.85e-163	8.49e-162	DLK2
ENSCHIG00000015264	33.5499	5.15596	4.28e-13	1.94e-12	TARS3
ENSCHIG00000013475	1621.04	5.15344	0	0	HAS3
ENSCHIG00000019044	46.6731	5.15125	5.87e-17	3.24e-16	NPNT
ENSCHIG00000019541	3.61076	5.14786	0.000590345	0.00128048	FAM169A
ENSCHIG00000017885	3.60171	5.1342	0.000636802	0.00137512	ZSCAN23
ENSCHIG00000013845	3.55789	5.12994	0.000732918	0.00156928	ENSCHIG00000013845
ENSCHIG00000011358	312.71	5.11079	2.47e-91	5.75e-90	STX1A
ENSCHIG00000005302	7.06773	5.10894	0.000182904	0.000420814	P2RY6
ENSCHIG00000021462	3.5147	5.10538	0.000661563	0.00142543	ART3
ENSCHIG00000014441	7.01818	5.1012	0.000151287	0.000351937	ENSCHIG00000014441
ENSCHIG00000019021	18.9328	5.10073	4.8e-08	1.56e-07	FAIM2
ENSCHIG00000015231	3.48139	5.09444	0.000822831	0.00175007	ENSCHIG00000015231
ENSCHIG00000011509	1453.82	5.09218	8.83e-211	5.62e-209	ENSCHIG00000011509
ENSCHIG00000026764	587.052	5.09198	4.33e-150	1.75e-148	NTN4
ENSCHIG00000007627	64.7016	5.08733	1.89e-23	1.36e-22	TMEM117
ENSCHIG00000002126	365.209	5.08418	1.08e-89	2.48e-88	STOX2
ENSCHIG00000010100	3.47235	5.08059	0.000844661	0.00179258	PDZK1IP1
ENSCHIG00000018803	19.4399	5.07952	3.9e-08	1.28e-07	SH2D4A
ENSCHIG00000003637	3.45445	5.07414	0.000797407	0.00169822	ENSCHIG00000003637
ENSCHIG00000005819	6.85611	5.07094	0.000168102	0.000388732	ENSCHIG00000005819
ENSCHIG00000022795	12.8436	5.06687	6.78e-06	1.83e-05	EPHB2
ENSCHIG00000024251	6.84457	5.06414	0.000271605	0.000613442	CRHBP
ENSCHIG00000025171	3.374	5.05578	0.00114766	0.00239389	ENSCHIG00000025171
ENSCHIG00000024310	3992.8	5.05402	0	0	IGFBP3
ENSCHIG00000019109	3.38451	5.04994	0.000837614	0.00177932	LYPD1
ENSCHIG00000020020	3.35776	5.04961	0.00138964	0.00286639	NR5A1
ENSCHIG00000005015	30.771	5.0378	3.3e-12	1.41e-11	ENSCHIG00000005015
ENSCHIG00000004049	24.9065	5.03356	3.95e-10	1.49e-09	ENSCHIG00000004049
ENSCHIG00000012920	3.33164	5.03125	0.000933988	0.00197099	DOC2A
ENSCHIG00000020671	420.381	5.02162	1.08e-124	3.47e-123	SH2D5
ENSCHIG00000025016	359.319	5.01776	1.12e-32	1.05e-31	HOOK1
ENSCHIG00000021383	6.55024	5.0104	0.000216856	0.000495183	XKRX
ENSCHIG00000021631	72.8069	5.00797	2.28e-25	1.76e-24	DNAJC22
ENSCHIG00000013477	11.7633	4.99358	1.4e-05	3.66e-05	ENSCHIG00000013477
ENSCHIG00000022073	3.25099	4.99012	0.00139888	0.00288393	SLCO5A1
ENSCHIG00000008644	6.52988	4.99006	0.000233341	0.000530898	CDSN
ENSCHIG00000011218	6.4655	4.98384	0.000299835	0.000673452	SLITRK6
ENSCHIG00000025773	3.23309	4.98335	0.0017409	0.00353996	GPR158
ENSCHIG00000010686	221.375	4.98156	3.12e-68	5.56e-67	STAP2
ENSCHIG00000024374	3.21934	4.97945	0.00130573	0.00270304	KLK14
ENSCHIG00000020612	4351.23	4.97749	0	0	KRT7
ENSCHIG00000025840	12.0508	4.97422	1.4e-05	3.67e-05	RIIAD1
ENSCHIG00000018911	162.576	4.97372	3.7e-46	4.63e-45	RAB25
ENSCHIG00000023900	146.946	4.97356	3.33e-50	4.47e-49	ENTPD3
ENSCHIG00000022191	18.0887	4.9708	7.44e-08	2.39e-07	ERN2
ENSCHIG00000006061	243.125	4.9648	5.68e-80	1.16e-78	CHMP4C
ENSCHIG00000026830	3.19322	4.95878	0.00169129	0.00344446	CDH20
ENSCHIG00000007320	3.17615	4.95248	0.00180521	0.00365889	ENSCHIG00000007320
ENSCHIG00000018918	3.17532	4.95147	0.00149326	0.00306456	ENSCHIG00000018918
ENSCHIG00000017724	152.866	4.94969	1.58e-52	2.23e-51	GRHL2
ENSCHIG00000006621	93.2899	4.94856	1.69e-33	1.61e-32	GNA15
ENSCHIG00000009474	3.15743	4.94434	0.00138059	0.00284863	ENSCHIG00000009474
ENSCHIG00000019915	1226.2	4.94307	5.73e-306	5.87e-304	CA9
ENSCHIG00000023197	11.6654	4.92442	1.58e-05	4.12e-05	PODXL2
ENSCHIG00000017967	80.2109	4.92302	3.45e-28	2.89e-27	JPH1
ENSCHIG00000013773	28.4662	4.90972	1.42e-11	5.89e-11	ZNF541
ENSCHIG00000008846	3.05252	4.90427	0.00161028	0.00329187	LRRC6
ENSCHIG00000027070	511.881	4.89815	1.76e-139	6.58e-138	MMP28
ENSCHIG00000016350	11.4716	4.89746	1.67e-05	4.32e-05	SMTNL2
ENSCHIG00000018582	3.04181	4.88735	0.00192311	0.00388209	CD177
ENSCHIG00000000332	3.02391	4.88031	0.00213306	0.00427711	ENSCHIG00000000332
ENSCHIG00000002342	43.9064	4.86337	2.54e-16	1.36e-15	ZNF296
ENSCHIG00000010613	104.923	4.86256	7.18e-37	7.36e-36	CST6
ENSCHIG00000008642	59.811	4.85904	4.14e-22	2.85e-21	SAT2
ENSCHIG00000017955	5.98604	4.85857	0.000399363	0.000883953	OTX1
ENSCHIG00000014983	5308.76	4.85833	0	0	ENSCHIG00000014983
ENSCHIG00000010818	158.269	4.84982	4.03e-54	5.8e-53	ENSCHIG00000010818
ENSCHIG00000011468	2.91983	4.83854	0.00195092	0.00393374	DOK3
ENSCHIG00000011737	5.84551	4.82904	0.000467475	0.00102516	ILDR1
ENSCHIG00000015229	21.6848	4.82851	2.62e-09	9.36e-09	ETNPPL
ENSCHIG00000003129	27.1108	4.82732	6.32e-11	2.51e-10	RAPGEF5
ENSCHIG00000015705	36.6316	4.81798	2.45e-14	1.19e-13	ENSCHIG00000015705
ENSCHIG00000022259	37.064	4.81234	4.83e-14	2.3e-13	CDKL2
ENSCHIG00000016916	153.096	4.80324	3.1e-53	4.4e-52	ENSCHIG00000016916
ENSCHIG00000008917	5.75011	4.80285	0.000517447	0.00112805	NMRK2
ENSCHIG00000015669	813.183	4.79668	2.84e-166	1.34e-164	ENSCHIG00000015669
ENSCHIG00000022961	2.84333	4.7948	0.00266894	0.00527988	LHX5
ENSCHIG00000014861	2.81492	4.79454	0.00287361	0.00565091	ENSCHIG00000014861
ENSCHIG00000011534	2.84085	4.79271	0.00246239	0.00489561	EDNRB
ENSCHIG00000023048	31.5475	4.78769	7.98e-13	3.55e-12	PGLYRP4
ENSCHIG00000025133	125.311	4.78674	4.51e-44	5.38e-43	FKBP1B
ENSCHIG00000023540	2.82461	4.78626	0.00229294	0.00457461	ENSCHIG00000023540
ENSCHIG00000022273	15.7623	4.78308	4.02e-07	1.21e-06	ATP1B2
ENSCHIG00000014996	36.4379	4.77564	3.18e-14	1.53e-13	STPG1
ENSCHIG00000022712	5.56885	4.77449	0.000713233	0.00152882	C4BPA
ENSCHIG00000011830	2.79047	4.77223	0.00264743	0.00523998	PRPH
ENSCHIG00000025868	11687.9	4.76642	0	0	PLK2
ENSCHIG00000025623	2.7734	4.76499	0.00303744	0.00594666	LPL
ENSCHIG00000011664	2.7555	4.75719	0.00298122	0.00584716	NFASC
ENSCHIG00000001704	2.75467	4.75671	0.00266106	0.00526565	ENSCHIG00000001704
ENSCHIG00000010746	257.678	4.75657	4.97e-78	9.93e-77	ENSCHIG00000010746
ENSCHIG00000000197	20.1908	4.75547	8.37e-09	2.88e-08	SLC38A5
ENSCHIG00000007287	102.187	4.75122	2.24e-36	2.26e-35	GLI1
ENSCHIG00000024464	2.73594	4.74804	0.00294683	0.00578438	RTN4RL2
ENSCHIG00000023933	71.5806	4.74194	1.82e-25	1.41e-24	PLBD1
ENSCHIG00000026708	824.147	4.73761	2.14e-189	1.19e-187	ELMO3
ENSCHIG00000018952	10.2909	4.73595	4.09e-05	0.000101414	ALB
ENSCHIG00000013991	241.962	4.72652	1.58e-79	3.2e-78	C16orf89
ENSCHIG00000016089	59.1792	4.72397	4.99e-20	3.16e-19	PI15
ENSCHIG00000024304	2.71065	4.72344	0.0029834	0.00585085	MSI1
ENSCHIG00000016241	125.962	4.72229	3.94e-39	4.26e-38	MARVELD2
ENSCHIG00000000791	2.66766	4.71681	0.00501536	0.00952229	ENSCHIG00000000791
ENSCHIG00000015349	5.37017	4.70939	0.000698997	0.00150012	ENSCHIG00000015349
ENSCHIG00000024893	2.67568	4.70803	0.00302291	0.00592029	CSGALNACT1
ENSCHIG00000018570	2.67568	4.70803	0.00302291	0.00592029	PRSS22
ENSCHIG00000019513	2.65861	4.70067	0.00313355	0.00612436	HS3ST5
ENSCHIG00000025128	681.893	4.69893	5.26e-187	2.9e-185	ARHGEF37
ENSCHIG00000009777	124.296	4.6947	5.59e-44	6.65e-43	NFE2L3
ENSCHIG00000004566	2.64071	4.69256	0.00318796	0.00622569	ENSCHIG00000004566
ENSCHIG00000021622	2.62447	4.68562	0.00383617	0.00740325	ENSCHIG00000021622
ENSCHIG00000017850	1386.1	4.68319	1.91e-222	1.32e-220	CKB
ENSCHIG00000015667	24.6326	4.67573	3.31e-10	1.26e-09	ENSCHIG00000015667
ENSCHIG00000022880	5.25046	4.6698	0.000856645	0.00181603	PTPRR
ENSCHIG00000016836	528.855	4.66976	3.51e-159	1.54e-157	FXYD6
ENSCHIG00000021130	767.554	4.66568	5.06e-200	3e-198	SHROOM3
ENSCHIG00000010948	581.57	4.65932	2.51e-159	1.11e-157	DLX4
ENSCHIG00000016894	37.5162	4.65781	3.26e-14	1.57e-13	SLC17A7
ENSCHIG00000003265	9.57177	4.65557	6.21e-05	0.00015103	B3GNT6
ENSCHIG00000009096	23.8767	4.65142	3.73e-10	1.41e-09	AZGP1
ENSCHIG00000027216	2.55204	4.65107	0.00470569	0.00897371	IRF8
ENSCHIG00000016178	818.099	4.63862	8.25e-213	5.32e-211	PERM1
ENSCHIG00000023355	2.5179	4.63495	0.00533642	0.0101046	CD2
ENSCHIG00000012038	2.51873	4.63475	0.0063914	0.0119423	PTAFR
ENSCHIG00000006433	732.671	4.62139	1.76e-185	9.6e-184	AFAP1L2
ENSCHIG00000026271	9139.27	4.61155	0	0	TNFRSF21
ENSCHIG00000020385	2.51688	4.6081	0.00722971	0.0133839	DCDC2
ENSCHIG00000017143	2.4772	4.60239	0.00820749	0.0150518	TLX1
ENSCHIG00000016817	2.47472	4.60101	0.0044788	0.00856366	GHRHR
ENSCHIG00000008487	9.42777	4.59615	7.69e-05	0.000184994	ENSCHIG00000008487
ENSCHIG00000020663	4.94212	4.58497	0.0011372	0.00237258	TMPRSS6
ENSCHIG00000002076	2.43975	4.58409	0.00509777	0.00967215	POU3F4
ENSCHIG00000022402	2.43892	4.58332	0.0051302	0.0097299	TDRD10
ENSCHIG00000022585	389.91	4.56411	3.4e-118	1.02e-116	ENSCHIG00000022585
ENSCHIG00000007092	18.1392	4.56367	8e-08	2.56e-07	ENSCHIG00000007092
ENSCHIG00000021090	2.41363	4.55573	0.00538868	0.0101943	SLC9A3
ENSCHIG00000025390	690.446	4.55468	7.05e-195	4.03e-193	PROSER2
ENSCHIG00000010976	523.15	4.55425	2.1e-124	6.72e-123	HMGA1
ENSCHIG00000025326	8.67495	4.54903	0.000144827	0.000337594	TDRKH
ENSCHIG00000000682	2.36898	4.54771	0.00720545	0.0133499	ENSCHIG00000000682
ENSCHIG00000022205	35.9342	4.545	8.53e-15	4.24e-14	CDHR5
ENSCHIG00000014663	8.86792	4.54139	0.000133608	0.000312679	UPP1
ENSCHIG00000013673	2.37866	4.53838	0.00546012	0.0103164	PPP1R1A
ENSCHIG00000010430	2.37783	4.53762	0.00559896	0.0105593	TMEM125
ENSCHIG00000011216	2.36242	4.53089	0.00670033	0.0124722	ENSCHIG00000011216
ENSCHIG00000000144	2.36159	4.53009	0.00579312	0.0108938	DIPK1C
ENSCHIG00000014941	3146.99	4.52903	0	0	C1orf115
ENSCHIG00000018450	4.74116	4.52628	0.00136629	0.00282152	ENSCHIG00000018450
ENSCHIG00000019722	122.352	4.52155	9.38e-44	1.11e-42	BDKRB2
ENSCHIG00000021999	2.34203	4.51925	0.00720186	0.0133446	ENSCHIG00000021999
ENSCHIG00000014111	26.5229	4.51464	5.55e-11	2.21e-10	ROBO3
ENSCHIG00000026202	2.32662	4.51244	0.0063775	0.0119212	LRIT3
ENSCHIG00000023938	389.107	4.50742	2.58e-28	2.17e-27	ENSCHIG00000023938
ENSCHIG00000000317	42.8846	4.50492	3.68e-17	2.05e-16	STOX1
ENSCHIG00000008457	1656.29	4.50482	0	0	ARL4C
ENSCHIG00000019052	42.7926	4.50329	9.34e-16	4.88e-15	DMTN
ENSCHIG00000023690	2.30789	4.50237	0.00647659	0.0120915	IRX4
ENSCHIG00000016865	2.29165	4.49421	0.0075183	0.013886	ENSCHIG00000016865
ENSCHIG00000006052	2.29884	4.48151	0.00782368	0.0144063	SCN3B
ENSCHIG00000024307	499.782	4.48142	2e-116	5.92e-115	GALNT3
ENSCHIG00000026777	2.28177	4.47239	0.00736084	0.013615	IL12RB2
ENSCHIG00000021234	6654.65	4.47235	0	0	ENSCHIG00000021234
ENSCHIG00000024937	76.2432	4.47173	4.08e-29	3.51e-28	C1orf210
ENSCHIG00000010454	2.2647	4.46348	0.00722036	0.0133699	KLHDC7A
ENSCHIG00000011136	2.22005	4.45474	0.00997773	0.0180202	HCAR1
ENSCHIG00000018195	2.23056	4.4459	0.00779199	0.0143561	NGB
ENSCHIG00000005013	29.4019	4.44461	3.21e-12	1.38e-11	ENSCHIG00000005013
ENSCHIG00000001900	2.2289	4.44425	0.00794292	0.0146024	U6
ENSCHIG00000023478	8.25739	4.43967	0.000183392	0.000421836	KIF6
ENSCHIG00000000863	2.21183	4.43531	0.00766501	0.0141395	ENSCHIG00000000863
ENSCHIG00000026101	2.21183	4.43531	0.00766501	0.0141395	NCKAP5
ENSCHIG00000022451	195.194	4.43475	9.21e-57	1.38e-55	P2RX7
ENSCHIG00000009325	4.44248	4.42904	0.00192303	0.00388209	MIR196A
ENSCHIG00000007220	567.842	4.42661	8.7e-160	3.86e-158	SLC7A8
ENSCHIG00000012202	2.19476	4.4264	0.00781467	0.014391	ENSCHIG00000012202
ENSCHIG00000017908	2.19476	4.4264	0.00781467	0.014391	ENSCHIG00000017908
ENSCHIG00000004293	53.4492	4.41477	3.49e-21	2.32e-20	CLDN4
ENSCHIG00000009704	4.47399	4.41475	0.00269963	0.00533462	CRYBB3
ENSCHIG00000018107	2.18737	4.41043	0.0208469	0.035647	ENSCHIG00000018107
ENSCHIG00000017695	2.15979	4.40742	0.00872559	0.015933	FBXL16
ENSCHIG00000025909	32.2973	4.40459	3.23e-13	1.47e-12	ZNF750
ENSCHIG00000007889	2.16865	4.39557	0.0107071	0.0192339	ENSCHIG00000007889
ENSCHIG00000023978	75.3265	4.3863	2.59e-27	2.11e-26	HSD17B14
ENSCHIG00000021259	40.5601	4.38183	4.92e-16	2.61e-15	PKNOX2
ENSCHIG00000022294	7.90279	4.38172	0.000365048	0.000811784	MAPK15
ENSCHIG00000021089	55.8469	4.37929	7.06e-22	4.81e-21	ENSCHIG00000021089
ENSCHIG00000011951	2.13368	4.37537	0.00997966	0.0180202	NEFL
ENSCHIG00000002552	2.13368	4.37537	0.00997966	0.0180202	U6
ENSCHIG00000025998	71.3633	4.37291	7.55e-27	6.06e-26	SLC26A4
ENSCHIG00000019158	2.11578	4.36498	0.00989088	0.0178814	PIK3C2G
ENSCHIG00000019932	363.24	4.35441	8.13e-112	2.3e-110	ENSCHIG00000019932
ENSCHIG00000003965	2.08413	4.34924	0.0214611	0.036601	ASCL2
ENSCHIG00000013445	11.4917	4.349	1.91e-05	4.92e-05	MKRN2OS
ENSCHIG00000009897	114.762	4.34827	5.85e-36	5.89e-35	SP6
ENSCHIG00000024414	2.0833	4.34818	0.0149039	0.0261177	POMC
ENSCHIG00000020409	2.08247	4.34712	0.0117811	0.0210159	ENSCHIG00000020409
ENSCHIG00000021710	2.08247	4.34712	0.0117811	0.0210159	IL36RN
ENSCHIG00000022827	2.07998	4.34446	0.011727	0.0209251	KIF19
ENSCHIG00000020849	30.7589	4.34129	6.45e-13	2.88e-12	PAG-2
ENSCHIG00000016042	5590.8	4.33872	3.19e-298	3.15e-296	EPS8L2
ENSCHIG00000007024	2.0654	4.33746	0.0135554	0.0239268	ENSCHIG00000007024
ENSCHIG00000023110	2.06374	4.33568	0.0103055	0.0185621	SCTR
ENSCHIG00000020943	7.90652	4.32729	0.000327034	0.000731508	STAT4
ENSCHIG00000010972	4.20326	4.32618	0.00265056	0.00524565	CACNG1
ENSCHIG00000026016	131.643	4.32376	9.04e-46	1.12e-44	ENSCHIG00000026016
ENSCHIG00000022058	1259.8	4.31817	5.49e-249	4.16e-247	ENSCHIG00000022058
ENSCHIG00000022894	2.0296	4.31622	0.0126203	0.0224062	TOGARAM2
ENSCHIG00000016775	2.02877	4.31555	0.0113104	0.0202337	B4GALNT3
ENSCHIG00000011441	2.02794	4.31457	0.0117201	0.0209166	LRRC3B
ENSCHIG00000008732	26.6165	4.31189	3.79e-11	1.52e-10	TNF
ENSCHIG00000022689	527.673	4.3067	1.13e-153	4.68e-152	HBEGF
ENSCHIG00000017533	2.0117	4.30555	0.0127309	0.022582	BCL2L14
ENSCHIG00000018317	53.0858	4.30372	2.95e-21	1.96e-20	TDRP
ENSCHIG00000009124	10.8269	4.29717	5.04e-05	0.000123858	RBFOX3
ENSCHIG00000006283	1.9938	4.29473	0.0131918	0.0233316	ENSCHIG00000006283
ENSCHIG00000017006	183.828	4.29014	9.21e-64	1.55e-62	DLG3
ENSCHIG00000014506	382.601	4.28489	1.08e-115	3.15e-114	CHRNB1
ENSCHIG00000007463	11.2499	4.27459	1.28e-05	3.36e-05	ENSCHIG00000007463
ENSCHIG00000013253	114.595	4.27411	1.91e-41	2.17e-40	BCL6B
ENSCHIG00000019228	1.95966	4.27094	0.0271641	0.0454003	SLITRK4
ENSCHIG00000002035	4.05084	4.27047	0.0035377	0.00685851	ENSCHIG00000002035
ENSCHIG00000019061	1188.05	4.26792	3.56e-201	2.12e-199	UCHL1
ENSCHIG00000000814	88.6348	4.26537	2.09e-33	1.99e-32	SLC45A3
ENSCHIG00000024406	1.96851	4.26156	0.0153498	0.0268355	IL36G
ENSCHIG00000004503	1.96602	4.25927	0.017979	0.0310484	ENSCHIG00000004503
ENSCHIG00000009079	10.6355	4.25636	2.26e-05	5.78e-05	MIR21
ENSCHIG00000008000	14.8485	4.25533	5.21e-07	1.56e-06	MB
ENSCHIG00000016537	10.8518	4.25171	2.28e-05	5.82e-05	STX1B
ENSCHIG00000021265	1.93354	4.23996	0.0153449	0.0268307	OTOP3
ENSCHIG00000021913	591.409	4.23903	3.5e-167	1.67e-165	MKX
ENSCHIG00000012194	153.879	4.23701	1.31e-53	1.88e-52	TCAIM
ENSCHIG00000019320	1.91647	4.2296	0.017436	0.0301721	CRACDL
ENSCHIG00000015236	176.479	4.22948	2.1e-62	3.45e-61	SPTBN4
ENSCHIG00000026310	325.311	4.22931	2.17e-107	5.95e-106	FZD7
ENSCHIG00000015571	32.3361	4.22444	5.38e-13	2.42e-12	SEMA3A
ENSCHIG00000025927	4785.3	4.21428	0	0	UPK1B
ENSCHIG00000006414	3.82971	4.20819	0.00431666	0.0082707	TTC12
ENSCHIG00000020609	258.805	4.20769	1.09e-77	2.17e-76	TMEM235
ENSCHIG00000007097	1.88067	4.20678	0.0166586	0.028953	ENSCHIG00000007097
ENSCHIG00000022190	1.88067	4.20678	0.0166586	0.028953	HPGDS
ENSCHIG00000026297	3671.88	4.20652	0	0	NECTIN1
ENSCHIG00000018848	14.1598	4.20147	9.33e-07	2.73e-06	ADGRB1
ENSCHIG00000024345	93.4857	4.19878	6.17e-32	5.71e-31	TLCD4
ENSCHIG00000019677	18.0107	4.19569	1.05e-07	3.32e-07	ACHE
ENSCHIG00000017045	209.45	4.1954	1.51e-68	2.7e-67	SLC1A3
ENSCHIG00000005101	3.83547	4.19246	0.00417842	0.00802161	ENSCHIG00000005101
ENSCHIG00000017436	222.665	4.18773	2.37e-72	4.45e-71	MPO
ENSCHIG00000019127	31.5832	4.18768	2.81e-13	1.29e-12	TM4SF18
ENSCHIG00000027177	1.8457	4.18383	0.0206831	0.0353888	IL12RB1
ENSCHIG00000006285	7.1977	4.18144	0.000583652	0.00126667	Metazoa_SRP
ENSCHIG00000002804	87.1195	4.17711	3.9e-32	3.62e-31	BDKRB1
ENSCHIG00000005202	577.651	4.17662	2.88e-151	1.18e-149	EFNA1
ENSCHIG00000011298	2430.16	4.17327	0	0	P3H2
ENSCHIG00000013860	3.74846	4.16362	0.00557475	0.0105157	LCK
ENSCHIG00000009172	24.0549	4.1581	6.14e-10	2.29e-09	ENSCHIG00000009172
ENSCHIG00000017353	1.83583	4.15728	0.0189903	0.0326732	PAX9
ENSCHIG00000018607	13.9484	4.15663	1.23e-06	3.56e-06	PADI1
ENSCHIG00000006732	31.2141	4.1564	4.91e-13	2.21e-12	ENSCHIG00000006732
ENSCHIG00000009799	258.326	4.15128	8.15e-85	1.78e-83	NCKAP1L
ENSCHIG00000022312	10.345	4.1502	3.4e-05	8.51e-05	NLRC3
ENSCHIG00000007581	1.79201	4.14717	0.0246242	0.041512	ENSCHIG00000007581
ENSCHIG00000007532	1.80169	4.13519	0.0190519	0.0327734	ENSCHIG00000007532
ENSCHIG00000000806	1.80003	4.13371	0.0239679	0.0405249	ENSCHIG00000000806
ENSCHIG00000009877	3.68554	4.13274	0.00514675	0.00975978	DYDC1
ENSCHIG00000019946	12859.8	4.12538	0	0	F3
ENSCHIG00000021212	5993.86	4.11936	0	0	CPXM1
ENSCHIG00000009533	208.584	4.11789	4e-72	7.47e-71	MPZL3
ENSCHIG00000021521	1.76755	4.11302	0.0227425	0.0386206	ENSCHIG00000021521
ENSCHIG00000004066	122.097	4.10951	8.98e-36	8.98e-35	SUSD1
ENSCHIG00000018895	20.1015	4.10756	7.35e-09	2.54e-08	ENSCHIG00000018895
ENSCHIG00000019683	90.6468	4.10231	5.83e-33	5.51e-32	NCCRP1
ENSCHIG00000025596	33.3689	4.10211	2.57e-13	1.18e-12	FRMD7
ENSCHIG00000026332	1.74882	4.09977	0.020449	0.0350282	KPNA7
ENSCHIG00000012330	6.38496	4.09714	0.00119497	0.00248379	SOSTDC1
ENSCHIG00000020399	1050.66	4.09105	6.33e-155	2.66e-153	FGD6
ENSCHIG00000017774	1.73092	4.08734	0.021841	0.0372162	CEACAM19
ENSCHIG00000019161	22.7606	4.08458	6.29e-10	2.34e-09	ANGPT2
ENSCHIG00000013357	26.1187	4.0836	2.87e-11	1.17e-10	MEIOB
ENSCHIG00000016491	439.27	4.07785	3.28e-113	9.34e-112	MTUS1
ENSCHIG00000024089	3.55635	4.07624	0.00606831	0.0113882	ENSCHIG00000024089
ENSCHIG00000026694	3.55469	4.07504	0.00627698	0.011747	NRCAM
ENSCHIG00000027246	198.487	4.06844	2.08e-57	3.15e-56	MEGF9
ENSCHIG00000017366	3.50823	4.06728	0.00714683	0.0132501	GPX2
ENSCHIG00000005034	1.69678	4.06349	0.0274771	0.045873	U6
ENSCHIG00000021187	9.99566	4.05728	8.13e-05	0.00019481	AQP3
ENSCHIG00000017768	25.2967	4.04875	6.41e-11	2.54e-10	CFTR
ENSCHIG00000008699	19.5972	4.0444	2.68e-08	8.87e-08	TEPP
ENSCHIG00000018294	3.43829	4.04221	0.0068689	0.0127616	UNC45B
ENSCHIG00000012270	3.49526	4.04216	0.00673404	0.0125301	ENSCHIG00000012270
ENSCHIG00000014436	22.5692	4.03927	2.12e-09	7.64e-09	PRKAA2
ENSCHIG00000001983	113.33	4.03695	3.26e-38	3.46e-37	ENSCHIG00000001983
ENSCHIG00000021956	1.6869	4.03468	0.0274134	0.0457745	BARX2
ENSCHIG00000001012	3.40498	4.03109	0.00860987	0.0157409	MIR27A
ENSCHIG00000019860	208.194	4.01889	1.11e-57	1.69e-56	BCL11B
ENSCHIG00000012497	12.4809	4.01518	4.41e-06	1.22e-05	ENSCHIG00000012497
ENSCHIG00000002454	1.65276	4.01033	0.0260926	0.0437452	ENSCHIG00000002454
ENSCHIG00000023121	1.65276	4.01033	0.0260926	0.0437452	FSTL4
ENSCHIG00000013077	6.21155	4.00888	0.00116477	0.00242567	ICA1L
ENSCHIG00000006763	10230.3	4.00765	0	0	AGRN
ENSCHIG00000006729	144.971	4.00246	2.77e-48	3.6e-47	ENSCHIG00000006729
ENSCHIG00000021727	3.41361	4.00052	0.00825716	0.015133	TMEM116
ENSCHIG00000011728	1.63569	3.99835	0.027327	0.045638	GDF3
ENSCHIG00000013366	1.63486	3.99717	0.0267637	0.0447778	TSPAN19
ENSCHIG00000017801	63.9495	3.99321	6.12e-24	4.49e-23	ASS1
ENSCHIG00000023391	6.35535	3.98632	0.00116655	0.00242912	CSRNP3
ENSCHIG00000018729	1.61779	3.98508	0.0274034	0.0457617	ENSCHIG00000018729
ENSCHIG00000014595	3.36672	3.98494	0.0127425	0.0225984	LYPD2
ENSCHIG00000023218	1.61696	3.98392	0.0291518	0.0484198	ATP12A
ENSCHIG00000027104	9.22523	3.97219	0.000113315	0.000267014	CRYM
ENSCHIG00000022557	500.859	3.972	2.15e-87	4.8e-86	CXADR
ENSCHIG00000025333	1119.76	3.97095	1.02e-151	4.2e-150	KIF21A
ENSCHIG00000015411	983.087	3.97031	3.14e-210	1.99e-208	DEF6
ENSCHIG00000006085	3.25605	3.96353	0.0100793	0.0181833	SLC14A1
ENSCHIG00000025570	239.099	3.96258	2.21e-76	4.37e-75	INKA2
ENSCHIG00000014887	548.367	3.95853	5.8e-137	2.13e-135	MST1
ENSCHIG00000018276	9.35695	3.95479	9.63e-05	0.000228538	DNAH2
ENSCHIG00000000628	3.27556	3.94862	0.00864755	0.0158038	ENSCHIG00000000628
ENSCHIG00000019747	5.73002	3.94161	0.00180983	0.00366672	SPI1
ENSCHIG00000016837	4432.25	3.93539	0	0	S100A14
ENSCHIG00000009034	5.91536	3.93445	0.00144056	0.00296391	IQCH
ENSCHIG00000013559	12.3073	3.93293	1.14e-05	3.02e-05	MCAM
ENSCHIG00000003161	30.0069	3.93002	2.05e-11	8.39e-11	PRDM11
ENSCHIG00000019171	27.1633	3.92674	7.18e-11	2.84e-10	ENSCHIG00000019171
ENSCHIG00000000575	1780.88	3.91727	7.44e-289	7.1e-287	ENSCHIG00000000575
ENSCHIG00000020017	15.0452	3.91531	1.1e-06	3.2e-06	ENSCHIG00000020017
ENSCHIG00000011963	3.15834	3.91202	0.0101776	0.018347	ENSCHIG00000011963
ENSCHIG00000023037	779.99	3.9112	2.48e-175	1.27e-173	ETV4
ENSCHIG00000013924	3.19824	3.90556	0.0102786	0.0185154	B4GALNT2
ENSCHIG00000011656	9.03771	3.90444	0.000101506	0.000240381	KCP
ENSCHIG00000005122	286.776	3.90423	4e-47	5.07e-46	ENSCHIG00000005122
ENSCHIG00000011413	1372.36	3.89674	1.56e-279	1.42e-277	FHDC1
ENSCHIG00000022115	32.1048	3.89662	8.16e-13	3.63e-12	SH3BGRL2
ENSCHIG00000019791	96.8002	3.89248	3.77e-32	3.5e-31	SLC37A1
ENSCHIG00000013440	8.55308	3.89237	0.00016088	0.000373271	CACNA1S
ENSCHIG00000012453	25.4893	3.88626	1.12e-10	4.38e-10	KANK3
ENSCHIG00000022519	75.1135	3.8785	8.76e-28	7.25e-27	SIGIRR
ENSCHIG00000024331	5.50211	3.87788	0.00232818	0.00464064	ATP10B
ENSCHIG00000024911	3.0705	3.87766	0.0107997	0.0193877	MYL10
ENSCHIG00000017679	535.334	3.87222	3.24e-128	1.09e-126	PDZD2
ENSCHIG00000014062	22.5212	3.87042	1.13e-09	4.16e-09	ENSCHIG00000014062
ENSCHIG00000010510	17.1925	3.86705	2.39e-07	7.35e-07	KCTD14
ENSCHIG00000021337	5.896	3.8663	0.00182553	0.00369546	LCN2
ENSCHIG00000002551	5.68088	3.86297	0.00230096	0.00459014	MIRLET7A
ENSCHIG00000013596	3.11825	3.86201	0.0146459	0.0256932	SLC6A12
ENSCHIG00000022186	25.3424	3.85205	6.64e-11	2.63e-10	CAMTA1
ENSCHIG00000006707	3.06621	3.84036	0.0144449	0.025368	PRSS56
ENSCHIG00000008579	3.02256	3.83443	0.0147564	0.0258778	TMEM37
ENSCHIG00000014816	5.33612	3.83306	0.00272873	0.0053883	C2orf72
ENSCHIG00000016948	10596	3.8303	0	0	EGLN3
ENSCHIG00000015896	174.853	3.82537	6.5e-57	9.76e-56	GARNL3
ENSCHIG00000015986	8.16702	3.82337	0.000452411	0.000993916	ENSCHIG00000015986
ENSCHIG00000013264	8.17275	3.8213	0.000232118	0.000528301	ENSCHIG00000013264
ENSCHIG00000016531	595.052	3.81986	2.84e-157	1.23e-155	JAKMIP3
ENSCHIG00000021260	1260.11	3.81885	2.02e-246	1.51e-244	CLDN1
ENSCHIG00000025302	16.8566	3.80902	1.65e-07	5.15e-07	ENSCHIG00000025302
ENSCHIG00000019178	2307.92	3.80598	4.09e-230	2.88e-228	CDC42BPG
ENSCHIG00000025384	4716.38	3.79833	0	0	FOS
ENSCHIG00000014093	433.753	3.79457	2e-87	4.48e-86	ARAP2
ENSCHIG00000000675	2.88578	3.78688	0.0148797	0.0260804	ENSCHIG00000000675
ENSCHIG00000023792	5.36928	3.78142	0.00500569	0.00950763	FGD5
ENSCHIG00000016760	230.626	3.77851	8.93e-63	1.48e-61	RHOJ
ENSCHIG00000027251	12.8899	3.77154	7.41e-06	2e-05	ENSCHIG00000027251
ENSCHIG00000016016	13.147	3.77006	3.35e-06	9.32e-06	PRRT3
ENSCHIG00000025050	1961.55	3.75495	2.97e-262	2.41e-260	FAM20C
ENSCHIG00000022910	8.21492	3.75045	0.000245645	0.000557979	PLEKHB1
ENSCHIG00000006804	189.1	3.75044	8.01e-53	1.13e-51	BDNF
ENSCHIG00000001366	5.42932	3.74008	0.00294579	0.00578291	ENSCHIG00000001366
ENSCHIG00000008367	2037.18	3.73317	1.13e-218	7.57e-217	SYNGR2
ENSCHIG00000009946	20.7027	3.72774	4.52e-09	1.59e-08	GCNT3
ENSCHIG00000024240	602.984	3.72331	1.86e-144	7.2e-143	ENSCHIG00000024240
ENSCHIG00000023377	4.94304	3.71718	0.00432697	0.00828882	GPM6B
ENSCHIG00000024201	2.75558	3.71559	0.0170888	0.0296319	KLF1
ENSCHIG00000021379	4916.98	3.71198	0	0	EPHA1
ENSCHIG00000026411	76.1393	3.71192	1.86e-25	1.44e-24	HYDIN
ENSCHIG00000014956	45.5716	3.70877	4.93e-17	2.73e-16	PLEKHD1
ENSCHIG00000010978	1941.81	3.7053	0	0	SERPINB5
ENSCHIG00000002897	7.9905	3.70123	0.000354022	0.000788343	Y_RNA
ENSCHIG00000024716	8.02778	3.7004	0.000711231	0.0015252	PLCH1
ENSCHIG00000020856	7.27942	3.69513	0.000789399	0.00168263	PROKR2
ENSCHIG00000008664	145.52	3.69106	2.6e-48	3.37e-47	CUEDC1
ENSCHIG00000016710	38.426	3.69042	2.81e-15	1.44e-14	PAQR5
ENSCHIG00000023523	12.7649	3.68864	4.96e-06	1.36e-05	NCAN
ENSCHIG00000017465	2.72946	3.6875	0.0189496	0.0326061	ENSCHIG00000017465
ENSCHIG00000006386	2.7278	3.68688	0.0222169	0.0377973	SNORA62
ENSCHIG00000013843	588.293	3.68565	2.63e-102	6.76e-101	STARD10
ENSCHIG00000021893	796.189	3.68239	1.08e-159	4.78e-158	HCN2
ENSCHIG00000011159	7.64124	3.68185	0.000395083	0.000875575	ENSCHIG00000011159
ENSCHIG00000025744	7.20063	3.68121	0.000636053	0.00137381	KCNJ14
ENSCHIG00000012464	523.625	3.67046	4.4e-112	1.25e-110	GRAMD1B
ENSCHIG00000007153	55.2484	3.66914	2.34e-21	1.56e-20	RNF122
ENSCHIG00000019527	5.18949	3.65942	0.00488331	0.00929151	CALHM3
ENSCHIG00000021175	4.96504	3.65884	0.00394204	0.00759476	SEMA5B
ENSCHIG00000016136	2081.78	3.6527	4.82e-301	4.81e-299	TBC1D2
ENSCHIG00000013106	2.64245	3.64803	0.0202724	0.0347501	WDR49
ENSCHIG00000025136	2492.43	3.64254	1.11e-306	1.14e-304	ENSCHIG00000025136
ENSCHIG00000020174	4.90295	3.63691	0.00500502	0.0095073	ENSCHIG00000020174
ENSCHIG00000017883	12.2889	3.63114	1.54e-05	4.01e-05	GNAO1
ENSCHIG00000023789	12.3376	3.62973	2.69e-05	6.81e-05	RYR3
ENSCHIG00000002663	4.83957	3.62911	0.00463214	0.00883951	ADRA2A
ENSCHIG00000020512	24.2086	3.6268	6.71e-10	2.49e-09	MYH3
ENSCHIG00000008609	81.208	3.62283	4.19e-28	3.5e-27	EFNA4
ENSCHIG00000014745	7.52585	3.61707	0.000620524	0.00134206	ENSCHIG00000014745
ENSCHIG00000025848	7261.63	3.6052	0	0	ENSCHIG00000025848
ENSCHIG00000013835	198.215	3.60031	2.98e-60	4.73e-59	PLEKHG6
ENSCHIG00000012832	47.794	3.59828	1.65e-18	9.77e-18	IL31RA
ENSCHIG00000013668	126.168	3.5979	2.78e-39	3.02e-38	CCDC154
ENSCHIG00000012021	392.03	3.59034	9.06e-109	2.5e-107	STBD1
ENSCHIG00000023024	16.6492	3.58892	2.22e-07	6.84e-07	ALOX5
ENSCHIG00000014884	40.8889	3.58785	8.43e-14	3.97e-13	CAMK1G
ENSCHIG00000012395	2.58198	3.5749	0.0270602	0.0452429	CGNL1
ENSCHIG00000016939	683.619	3.57127	5.96e-173	2.96e-171	STX3
ENSCHIG00000020018	25.5187	3.56681	3.84e-10	1.45e-09	SPINK6
ENSCHIG00000014173	22.1674	3.566	5.93e-08	1.92e-07	ENSCHIG00000014173
ENSCHIG00000008574	163.006	3.5651	1.22e-52	1.72e-51	RIMS3
ENSCHIG00000013630	6.90032	3.56503	0.000869331	0.00184132	ENSCHIG00000013630
ENSCHIG00000018207	81.342	3.56354	2.66e-29	2.3e-28	CCDC30
ENSCHIG00000005376	2.55216	3.56074	0.0297951	0.0493956	ENSCHIG00000005376
ENSCHIG00000000066	2.54949	3.56011	0.0261002	0.0437542	MCF2L
ENSCHIG00000005567	226.605	3.55778	1.31e-50	1.77e-49	MFSD2A
ENSCHIG00000002161	4.80131	3.54714	0.00512052	0.00971247	ENSCHIG00000002161
ENSCHIG00000014356	2.5147	3.54136	0.0263226	0.0441119	ENSCHIG00000014356
ENSCHIG00000001918	32.4935	3.52812	7.5e-13	3.34e-12	HES7
ENSCHIG00000008787	465.488	3.5261	1.58e-103	4.12e-102	DHRS3
ENSCHIG00000013785	224.657	3.52364	4.59e-52	6.38e-51	TRPV4
ENSCHIG00000017730	475.69	3.5233	2.65e-116	7.82e-115	HOOK2
ENSCHIG00000006814	1743.57	3.5218	1.73e-180	9.06e-179	VWA1
ENSCHIG00000023762	4.50268	3.51258	0.00884073	0.0161236	ITIH2
ENSCHIG00000017696	88.1436	3.50723	3.58e-27	2.91e-26	CREB5
ENSCHIG00000012285	6.65368	3.50551	0.00107834	0.00225678	HRC
ENSCHIG00000020363	245.996	3.50438	1.54e-74	2.97e-73	SLCO4A1
ENSCHIG00000009416	16.2	3.50185	4.88e-07	1.46e-06	LRATD2
ENSCHIG00000024924	293.452	3.49362	1.08e-88	2.46e-87	MCTP2
ENSCHIG00000014841	40.2044	3.48954	3.86e-15	1.95e-14	CTF1
ENSCHIG00000019533	180.513	3.4886	4.19e-59	6.53e-58	LPAR6
ENSCHIG00000009392	2847.25	3.48799	6.15e-304	6.2e-302	MARCKS
ENSCHIG00000021073	13.9806	3.48661	5.87e-06	1.6e-05	ENSCHIG00000021073
ENSCHIG00000010584	2.37957	3.48287	0.0298311	0.0494426	PPP1R42
ENSCHIG00000025911	134.196	3.47902	2.03e-42	2.34e-41	S100A5
ENSCHIG00000023556	247.263	3.47837	3.28e-64	5.55e-63	TMC8
ENSCHIG00000025642	92.7977	3.47214	3.84e-32	3.57e-31	ALOX15
ENSCHIG00000024443	48.327	3.46633	2.57e-18	1.51e-17	ENSCHIG00000024443
ENSCHIG00000019572	33.7051	3.46434	5.8e-13	2.6e-12	ENSCHIG00000019572
ENSCHIG00000000568	13.7883	3.46324	7.89e-06	2.12e-05	ENSCHIG00000000568
ENSCHIG00000020369	9.07852	3.45204	0.000165304	0.000382807	LIPM
ENSCHIG00000023532	59.8034	3.45079	3.67e-21	2.43e-20	FZD3
ENSCHIG00000025330	15.321	3.4504	1.99e-06	5.65e-06	OCA2
ENSCHIG00000001856	439.832	3.43875	8.34e-95	2.01e-93	FAM110A
ENSCHIG00000022587	204.696	3.43767	4.2e-55	6.13e-54	SLC27A3
ENSCHIG00000021847	265.239	3.43676	7.78e-70	1.42e-68	ARHGAP27
ENSCHIG00000016338	102.68	3.43101	2.45e-31	2.23e-30	ENSCHIG00000016338
ENSCHIG00000011768	163.502	3.42968	1.32e-50	1.78e-49	SPOCK2
ENSCHIG00000004725	6.7512	3.42924	0.00162503	0.00331855	FAM43B
ENSCHIG00000021966	4.44876	3.42492	0.00931513	0.0169112	DCST1
ENSCHIG00000017645	110.114	3.42456	2.03e-37	2.12e-36	CNTN2
ENSCHIG00000016144	1618.69	3.42366	6.12e-277	5.44e-275	USP54
ENSCHIG00000017399	45.0559	3.41807	5.69e-15	2.86e-14	PIANP
ENSCHIG00000013721	6.42823	3.41776	0.00144928	0.00298027	SLC36A2
ENSCHIG00000009586	8.65276	3.41529	0.000266005	0.000601492	chi-mir-23a
ENSCHIG00000001118	231.335	3.41516	1.87e-60	2.99e-59	TMEM108
ENSCHIG00000013020	94.3777	3.41019	2.54e-27	2.07e-26	PGLYRP1
ENSCHIG00000009239	146.307	3.41014	2.97e-43	3.5e-42	CYP24A1
ENSCHIG00000014372	839.369	3.40143	9.61e-126	3.12e-124	PRICKLE3
ENSCHIG00000026364	407.895	3.39308	6.97e-85	1.52e-83	GNMT
ENSCHIG00000005361	4650.29	3.39136	1.36e-264	1.14e-262	STC2
ENSCHIG00000023057	378.582	3.38877	2.13e-78	4.27e-77	ISYNA1
ENSCHIG00000007435	172.797	3.3885	1.11e-55	1.63e-54	FGF11
ENSCHIG00000023182	282.855	3.38277	5.85e-75	1.13e-73	TTC9
ENSCHIG00000013994	202.131	3.38261	2.3e-62	3.79e-61	AS3MT
ENSCHIG00000020996	11085.1	3.38116	0	0	JAG1
ENSCHIG00000008075	17.0944	3.37179	3.19e-07	9.72e-07	AFP
ENSCHIG00000022683	132.385	3.35651	1.22e-35	1.21e-34	NIPAL1
ENSCHIG00000007513	31.2477	3.35536	1.81e-11	7.44e-11	FZD5
ENSCHIG00000019909	6.42948	3.35343	0.0020126	0.0040468	SYCP1
ENSCHIG00000001309	134.4	3.35259	5.17e-41	5.81e-40	KCNJ10
ENSCHIG00000013388	30.8172	3.3521	4.71e-12	2e-11	ARHGAP9
ENSCHIG00000004048	8.30404	3.35027	0.000335853	0.000750027	ETNK2
ENSCHIG00000022297	34.179	3.35006	8.87e-13	3.94e-12	SRCIN1
ENSCHIG00000023684	22.6001	3.34988	3.51e-09	1.24e-08	KCNAB1
ENSCHIG00000010393	20.8757	3.34771	2.51e-08	8.33e-08	DCLK2
ENSCHIG00000021788	412.08	3.34055	4.71e-95	1.14e-93	NDRG4
ENSCHIG00000013220	5.9529	3.33928	0.0021863	0.00437755	GAB3
ENSCHIG00000018998	5739.04	3.33893	0	0	PLXNA2
ENSCHIG00000024957	21.6586	3.32457	9.25e-09	3.17e-08	SPNS2
ENSCHIG00000022172	210.695	3.32311	9.58e-61	1.54e-59	FHOD3
ENSCHIG00000001269	794.378	3.31578	1.2e-126	3.94e-125	TMEM59L
ENSCHIG00000017304	808.239	3.31416	4.92e-109	1.36e-107	GATM
ENSCHIG00000013468	22.9903	3.30914	2.8e-08	9.27e-08	BRSK2
ENSCHIG00000000510	150.871	3.3026	1.71e-41	1.95e-40	MAP2
ENSCHIG00000021884	9.5044	3.29533	0.000147152	0.000342808	MROH5
ENSCHIG00000014279	4.09231	3.28404	0.0140534	0.0247229	ASB5
ENSCHIG00000024646	46.8228	3.28243	2.59e-16	1.39e-15	NPL
ENSCHIG00000027172	75.9072	3.27825	6.13e-25	4.64e-24	TCF7
ENSCHIG00000011686	46.3627	3.27152	6.57e-16	3.45e-15	MCTP1
ENSCHIG00000019450	114.48	3.2696	6.57e-34	6.32e-33	MT3
ENSCHIG00000018472	13.5824	3.26693	8.33e-06	2.23e-05	ENSCHIG00000018472
ENSCHIG00000017761	257.622	3.26372	1.28e-64	2.18e-63	BMPR1B
ENSCHIG00000016752	1605.64	3.26297	6.28e-174	3.16e-172	ALS2CL
ENSCHIG00000021497	629.199	3.26234	5.32e-133	1.88e-131	TF
ENSCHIG00000027133	910.876	3.26013	2.21e-185	1.2e-183	CDA
ENSCHIG00000014548	80.3075	3.25875	4.22e-25	3.22e-24	BICDL1
ENSCHIG00000003279	1708.79	3.25733	3.54e-150	1.44e-148	ESM1
ENSCHIG00000023620	3.84506	3.25662	0.0167408	0.0290803	LRP2BP
ENSCHIG00000021805	964.324	3.25261	4.07e-145	1.59e-143	CHRNE
ENSCHIG00000013831	9.42149	3.25191	0.000142157	0.000331688	DTNA
ENSCHIG00000010214	96.8103	3.25079	3.99e-30	3.51e-29	CYP27B1
ENSCHIG00000017042	3.78434	3.24614	0.0162025	0.0282233	SLC12A5
ENSCHIG00000010199	37.9902	3.24262	6.28e-14	2.98e-13	ENSCHIG00000010199
ENSCHIG00000011714	22.8775	3.23979	3.98e-09	1.4e-08	HBQ1
ENSCHIG00000023839	58.8764	3.23526	1.04e-19	6.51e-19	FAM71F1
ENSCHIG00000008354	118.56	3.23282	2.13e-37	2.22e-36	SCARF1
ENSCHIG00000011318	775.282	3.23206	3.14e-165	1.47e-163	CATSPERG
ENSCHIG00000024597	280.688	3.23165	6.65e-70	1.21e-68	SPON1
ENSCHIG00000024494	978.786	3.22991	2.73e-166	1.3e-164	ESRP2
ENSCHIG00000019956	1490.04	3.22638	1.75e-179	9.12e-178	ENSCHIG00000019956
ENSCHIG00000019066	14.7813	3.22409	2.49e-06	7.01e-06	ENSCHIG00000019066
ENSCHIG00000022139	3.92466	3.21769	0.0164234	0.0285798	ENSCHIG00000022139
ENSCHIG00000026110	262.692	3.2156	1.78e-63	2.99e-62	KCNK1
ENSCHIG00000000176	3.87262	3.19906	0.0180072	0.0310937	C18orf63
ENSCHIG00000027218	332.626	3.19765	8.1e-88	1.83e-86	DEPDC7
ENSCHIG00000027247	117.66	3.19677	7.88e-36	7.91e-35	GRIN2D
ENSCHIG00000007188	5.40121	3.19477	0.00437	0.00836713	ENSCHIG00000007188
ENSCHIG00000013964	14.2597	3.19227	5.83e-06	1.59e-05	CACNA2D2
ENSCHIG00000006821	12.7569	3.19062	1.47e-05	3.83e-05	ENSCHIG00000006821
ENSCHIG00000013942	1968.13	3.19054	6.99e-282	6.39e-280	ARHGEF28
ENSCHIG00000021113	307.102	3.19026	2.86e-81	5.97e-80	ENSCHIG00000021113
ENSCHIG00000000394	36.2552	3.18741	5.6e-13	2.52e-12	AP3M2
ENSCHIG00000019586	5.59889	3.18738	0.00331282	0.00645594	ENSCHIG00000019586
ENSCHIG00000023010	157.926	3.18355	7.97e-36	8e-35	PITPNC1
ENSCHIG00000010741	20.7917	3.1819	7.15e-08	2.29e-07	OSBP2
ENSCHIG00000017120	5.1702	3.18106	0.0062791	0.0117498	RBM20
ENSCHIG00000026927	279.405	3.18063	2.23e-79	4.53e-78	BTBD11
ENSCHIG00000008007	1442.75	3.17777	7.51e-192	4.24e-190	SERINC2
ENSCHIG00000010038	141.756	3.17661	3.66e-40	4.04e-39	DENND2D
ENSCHIG00000024645	38.441	3.17573	8.01e-14	3.78e-13	PCDH12
ENSCHIG00000019140	25.225	3.17568	1.66e-09	6.02e-09	SLC16A11
ENSCHIG00000000070	507.04	3.17366	3.73e-107	1.02e-105	INO80C
ENSCHIG00000025774	46287.4	3.17229	0	0	DST
ENSCHIG00000011873	12.6108	3.16983	1.31e-05	3.44e-05	PI16
ENSCHIG00000020797	12.5328	3.1667	1.64e-05	4.26e-05	CEND1
ENSCHIG00000014042	41.1083	3.1628	6.73e-14	3.19e-13	ENSCHIG00000014042
ENSCHIG00000019205	3.81436	3.16262	0.0193333	0.0332222	ENSCHIG00000019205
ENSCHIG00000026030	441.393	3.1624	8.67e-80	1.76e-78	N4BP3
ENSCHIG00000007037	32.8776	3.15985	1.32e-11	5.46e-11	ANKRD22
ENSCHIG00000025161	763.519	3.1541	6.4e-141	2.42e-139	SEMA6B
ENSCHIG00000020279	119.598	3.1528	2.62e-35	2.59e-34	RASSF5
ENSCHIG00000017234	59.4261	3.14468	9.27e-17	5.06e-16	TRIM36
ENSCHIG00000013817	2317.86	3.13638	6.04e-149	2.43e-147	NUAK2
ENSCHIG00000014010	779.163	3.13571	6.98e-105	1.86e-103	ENSCHIG00000014010
ENSCHIG00000014678	550.914	3.13072	6.33e-56	9.4e-55	TC2N
ENSCHIG00000021657	5183.31	3.12416	3.16e-256	2.53e-254	DDR1
ENSCHIG00000022151	17.7364	3.12153	4.44e-07	1.34e-06	CYP11A1
ENSCHIG00000011666	200.366	3.11337	1.12e-43	1.33e-42	STON2
ENSCHIG00000019371	5.32816	3.11258	0.00540822	0.0102263	ABCA12
ENSCHIG00000027142	267.284	3.11209	2.1e-60	3.36e-59	GDF15
ENSCHIG00000021917	25.0035	3.11027	2.76e-09	9.85e-09	ENSCHIG00000021917
ENSCHIG00000017356	128.992	3.10867	8.56e-36	8.57e-35	PLCG2
ENSCHIG00000020440	2326.49	3.10753	4.46e-288	4.22e-286	DDIAS
ENSCHIG00000013671	109.137	3.10489	7.86e-31	7.05e-30	PTPN18
ENSCHIG00000000488	46.8119	3.10483	7.52e-16	3.94e-15	CLIC3
ENSCHIG00000011550	3.29111	3.10426	0.0295091	0.048959	PKD2L1
ENSCHIG00000026234	1003.3	3.09423	5.43e-164	2.52e-162	PTK2B
ENSCHIG00000007882	3.25614	3.09049	0.0301588	0.0499305	YRDC
ENSCHIG00000025464	2598.48	3.08713	7.86e-306	7.97e-304	IVD
ENSCHIG00000018378	18.7184	3.07649	1.68e-07	5.25e-07	SERPINB12
ENSCHIG00000003875	751.451	3.07456	6.32e-130	2.16e-128	PCDH7
ENSCHIG00000007728	6.81483	3.07452	0.00143913	0.00296128	ZMYND12
ENSCHIG00000017158	6.36991	3.07133	0.00342204	0.00665148	ENSCHIG00000017158
ENSCHIG00000026214	9.49972	3.07069	0.000774467	0.00165171	RBM47
ENSCHIG00000024823	624.778	3.06595	9.82e-110	2.73e-108	ACP6
ENSCHIG00000017070	14518.6	3.06285	0	0	CYP26B1
ENSCHIG00000016706	2176.56	3.06087	1.28e-217	8.5e-216	MALT1
ENSCHIG00000010703	1173.64	3.05609	5.7e-199	3.34e-197	NEO1
ENSCHIG00000018256	4.94788	3.04813	0.00747837	0.0138175	ENSCHIG00000018256
ENSCHIG00000023997	11.4099	3.04224	6.83e-05	0.0001653	AMOT
ENSCHIG00000013138	5.11732	3.04122	0.00755449	0.0139475	KLHL3
ENSCHIG00000019071	185.529	3.04111	2.5e-52	3.5e-51	ANKH
ENSCHIG00000011025	20.6485	3.03965	7.9e-08	2.53e-07	ENSCHIG00000011025
ENSCHIG00000018420	108.144	3.03948	8.64e-30	7.56e-29	SHROOM1
ENSCHIG00000003133	21.3906	3.03797	5.6e-08	1.81e-07	ENSCHIG00000003133
ENSCHIG00000017723	50.6299	3.0372	4.96e-17	2.75e-16	PTCH2
ENSCHIG00000015132	282.152	3.03705	1.03e-62	1.71e-61	MPND
ENSCHIG00000014476	1163.22	3.03252	2.48e-152	1.02e-150	ENSCHIG00000014476
ENSCHIG00000008271	7.02466	3.03208	0.00222271	0.00444497	CTXN1
ENSCHIG00000000097	14589.7	3.02891	0	0	ENSCHIG00000000097
ENSCHIG00000015126	4.87811	3.02789	0.00771404	0.0142228	NSUN7
ENSCHIG00000008522	4811.17	3.01884	3.77e-299	3.75e-297	KIF13A
ENSCHIG00000023367	66.3774	3.01866	5.41e-20	3.43e-19	INPP5J
ENSCHIG00000004737	37.1966	3.01809	1.46e-12	6.39e-12	ENSCHIG00000004737
ENSCHIG00000014567	265.882	3.01302	2.42e-67	4.27e-66	ABCB9
ENSCHIG00000014514	4.80817	3.01096	0.00899921	0.0163881	ENSCHIG00000014514
ENSCHIG00000025627	61.0657	3.00895	5.56e-18	3.22e-17	ENSCHIG00000025627
ENSCHIG00000005059	5.20625	3.0072	0.00895616	0.0163168	EFHC2
ENSCHIG00000013013	9.38148	2.99978	0.000517462	0.00112805	ZNF366
ENSCHIG00000016810	270.297	2.99941	1.73e-64	2.94e-63	GRIK1
ENSCHIG00000024788	13.4069	2.99749	2.38e-05	6.06e-05	GAL
ENSCHIG00000001067	4.93881	2.99691	0.0105635	0.0189952	ENSCHIG00000001067
ENSCHIG00000010709	476.189	2.9906	2.45e-93	5.84e-92	DLX3
ENSCHIG00000016640	17.8126	2.98218	4.67e-07	1.4e-06	RHCG
ENSCHIG00000010026	11.3065	2.97267	9.02e-05	0.000214747	PRSS33
ENSCHIG00000024988	1123.16	2.97121	7.46e-135	2.67e-133	PLEKHN1
ENSCHIG00000024187	796.838	2.97102	4.76e-101	1.21e-99	PFKFB2
ENSCHIG00000019049	63.4887	2.96892	1.88e-19	1.16e-18	SLC16A13
ENSCHIG00000012609	9.73264	2.9647	0.00030082	0.000675587	NCF4
ENSCHIG00000022646	132.396	2.96282	1.06e-36	1.08e-35	KCNC4
ENSCHIG00000012026	6.56756	2.95989	0.00284174	0.00559162	ENSCHIG00000012026
ENSCHIG00000007582	9.71284	2.95542	0.000223276	0.000509128	FOXC1
ENSCHIG00000015533	13.2927	2.94708	6.76e-05	0.000163749	MACC1
ENSCHIG00000016124	2549.65	2.94588	9.4e-159	4.1e-157	CLCN7
ENSCHIG00000022615	376.178	2.94578	1.8e-82	3.82e-81	CARMIL2
ENSCHIG00000019379	55.2863	2.94549	3.33e-14	1.6e-13	BATF3
ENSCHIG00000019314	455.089	2.94032	2.31e-103	6.01e-102	ABRACL
ENSCHIG00000001078	4.57141	2.93914	0.014537	0.0255184	ENSCHIG00000001078
ENSCHIG00000025287	74.2959	2.93826	1.16e-22	8.14e-22	DPYS
ENSCHIG00000025060	167.743	2.93461	3.12e-41	3.52e-40	CCDC159
ENSCHIG00000019962	1221.09	2.93141	1.07e-110	3e-109	GPRC5C
ENSCHIG00000012678	775.795	2.93069	2.66e-142	1.01e-140	MID1
ENSCHIG00000003023	7.82653	2.92183	0.00104576	0.00219332	GJA3
ENSCHIG00000008869	12.608	2.91948	2.73e-05	6.91e-05	RGS8
ENSCHIG00000016547	39.3606	2.90757	3.68e-13	1.67e-12	RASIP1
ENSCHIG00000002326	4.33284	2.90724	0.0172469	0.0298863	ENSCHIG00000002326
ENSCHIG00000023210	305.359	2.90476	3.49e-74	6.7e-73	SERTAD4
ENSCHIG00000002674	262.032	2.90357	1.07e-58	1.66e-57	C8orf34
ENSCHIG00000003069	25.0859	2.90183	1.44e-08	4.86e-08	KCNG4
ENSCHIG00000015774	497.263	2.8897	4.27e-81	8.84e-80	CEP72
ENSCHIG00000014641	49.7616	2.88878	2e-13	9.24e-13	NEXMIF
ENSCHIG00000017718	61.3116	2.87592	1.53e-18	9.13e-18	TRIM9
ENSCHIG00000015281	166.185	2.87277	3.55e-43	4.17e-42	ZFP1
ENSCHIG00000024120	746.3	2.86934	1.39e-128	4.68e-127	PEAR1
ENSCHIG00000019755	38.2823	2.86723	6.25e-12	2.64e-11	KCNK7
ENSCHIG00000009120	168.226	2.86607	2.63e-46	3.29e-45	TTC39C
ENSCHIG00000019244	24.254	2.86558	3.99e-08	1.3e-07	SAMD10
ENSCHIG00000020921	4.78086	2.86347	0.0133823	0.0236469	EPGN
ENSCHIG00000009129	223.264	2.86308	3.49e-48	4.52e-47	ENSCHIG00000009129
ENSCHIG00000009523	121.07	2.86239	5.46e-35	5.36e-34	WNT9A
ENSCHIG00000018383	26.0589	2.85801	7.64e-09	2.64e-08	RND2
ENSCHIG00000007675	49.4839	2.85036	1.38e-14	6.76e-14	LY6G6C
ENSCHIG00000008369	225.329	2.84177	9.07e-54	1.3e-52	TMEM139
ENSCHIG00000010678	7.63834	2.84021	0.00165268	0.00337043	HKDC1
ENSCHIG00000012700	76.3782	2.83802	1.2e-14	5.9e-14	ZDHHC15
ENSCHIG00000010742	7.6258	2.83368	0.00141297	0.0029099	UNC13A
ENSCHIG00000026970	6.29773	2.83365	0.00529532	0.0100323	FAM20A
ENSCHIG00000001703	141.606	2.82904	2.62e-37	2.71e-36	ENSCHIG00000001703
ENSCHIG00000021164	1995.25	2.82784	6.9e-135	2.49e-133	PLTP
ENSCHIG00000019116	614.413	2.82706	5.79e-122	1.81e-120	ENSCHIG00000019116
ENSCHIG00000016229	9.13731	2.82434	0.000481898	0.00105442	GRIN1
ENSCHIG00000016911	1547.75	2.82403	5.36e-140	2.02e-138	TCEA3
ENSCHIG00000019778	2606.85	2.82389	5.83e-86	1.29e-84	RGS12
ENSCHIG00000019857	116.41	2.82374	1.16e-24	8.73e-24	REL
ENSCHIG00000022796	835.566	2.82021	1.75e-108	4.8e-107	ASAP2
ENSCHIG00000025022	201.096	2.81202	3.81e-52	5.31e-51	PSD4
ENSCHIG00000019301	608.899	2.81036	5.1e-101	1.3e-99	CLCN3
ENSCHIG00000015523	11674.9	2.80902	1.12e-232	8.1e-231	SLC2A1
ENSCHIG00000017569	236.626	2.80891	3.33e-58	5.1e-57	DENND1C
ENSCHIG00000000623	11.7243	2.80424	7.53e-05	0.00018123	PLAG1
ENSCHIG00000014593	410.587	2.80377	2.68e-81	5.6e-80	RAPGEFL1
ENSCHIG00000026451	7.32917	2.80325	0.00180171	0.00365216	ENSCHIG00000026451
ENSCHIG00000006699	41.0375	2.8014	7.6e-13	3.38e-12	ENSCHIG00000006699
ENSCHIG00000011559	109.051	2.80073	2.85e-30	2.51e-29	PLCXD2
ENSCHIG00000013417	36.7156	2.79723	2.83e-11	1.15e-10	SFMBT2
ENSCHIG00000020755	26.395	2.79399	6.42e-09	2.23e-08	NR2E1
ENSCHIG00000022030	90.4455	2.78895	1.83e-24	1.37e-23	NMNAT2
ENSCHIG00000026111	506.856	2.78654	1.11e-48	1.45e-47	LRRC8B
ENSCHIG00000001439	4.20242	2.78645	0.0183263	0.031609	ENSCHIG00000001439
ENSCHIG00000015038	95.3816	2.78585	3.42e-27	2.78e-26	NHS
ENSCHIG00000015724	1006.76	2.78579	6.45e-96	1.58e-94	TMC6
ENSCHIG00000015852	16701.9	2.78522	6.55e-256	5.23e-254	NDRG1
ENSCHIG00000013443	416.852	2.78284	2.45e-83	5.26e-82	DAPK1
ENSCHIG00000018177	344.934	2.77985	8.69e-31	7.77e-30	PGAP1
ENSCHIG00000007271	6.78	2.77851	0.00527019	0.00998664	ENSCHIG00000007271
ENSCHIG00000023698	1659.19	2.77283	3.9e-182	2.06e-180	SESN2
ENSCHIG00000020817	113.844	2.76773	3.13e-23	2.25e-22	MB21D2
ENSCHIG00000011175	18896.3	2.76562	1.45e-155	6.15e-154	CCL17
ENSCHIG00000016777	52.9515	2.75669	9.63e-16	5.03e-15	C1orf105
ENSCHIG00000015991	78.0877	2.75579	7.43e-18	4.27e-17	PPARGC1A
ENSCHIG00000017929	368.055	2.75205	1.56e-75	3.05e-74	HES1
ENSCHIG00000008143	11.5851	2.75009	0.000175	0.000403676	SMKR1
ENSCHIG00000026998	151.212	2.74571	8.45e-36	8.47e-35	TENM4
ENSCHIG00000021220	2684.37	2.74058	9.89e-172	4.88e-170	PRKD2
ENSCHIG00000012035	72.8379	2.74008	1.92e-21	1.29e-20	PLAC8L1
ENSCHIG00000010778	4.24315	2.7354	0.0170029	0.0294908	AGT
ENSCHIG00000000985	6.85791	2.73439	0.00325635	0.00635479	chi-mir-99b
ENSCHIG00000006465	5.72422	2.72874	0.00794846	0.0146112	RAB19
ENSCHIG00000026725	661.014	2.72871	5.81e-93	1.38e-91	ENSCHIG00000026725
ENSCHIG00000027069	81.9722	2.72326	1.53e-21	1.03e-20	SAMD11
ENSCHIG00000016017	558.941	2.72195	2.25e-65	3.87e-64	STK26
ENSCHIG00000020049	175.981	2.71651	2.1e-45	2.58e-44	NTNG1
ENSCHIG00000020891	12.3619	2.7097	8.63e-05	0.000206147	DEGS2
ENSCHIG00000009432	29.5757	2.70488	8.63e-09	2.97e-08	ABTB2
ENSCHIG00000025360	6460.52	2.70335	1.47e-169	7.11e-168	IGFBP2
ENSCHIG00000002242	11.0216	2.69937	0.000188034	0.000431902	ENSCHIG00000002242
ENSCHIG00000016650	324.569	2.69923	4.74e-73	8.97e-72	ENSCHIG00000016650
ENSCHIG00000011375	32.5446	2.69849	3.39e-10	1.29e-09	CHRD
ENSCHIG00000008211	115.683	2.69724	9.99e-30	8.72e-29	PPFIA3
ENSCHIG00000018609	69.8909	2.69584	9.34e-19	5.62e-18	SCAMP5
ENSCHIG00000008890	1201.81	2.69085	8.69e-165	4.05e-163	PSPH
ENSCHIG00000016855	6279.69	2.68489	4.89e-273	4.25e-271	FST
ENSCHIG00000023526	4.08354	2.68394	0.0282707	0.0470847	GAL3ST3
ENSCHIG00000017513	12.5234	2.68302	8.34e-05	0.000199576	BLNK
ENSCHIG00000016428	310.936	2.67995	5.23e-34	5.04e-33	ENSCHIG00000016428
ENSCHIG00000011272	6.61559	2.67334	0.00509402	0.00966597	PLXNC1
ENSCHIG00000026080	17.7019	2.66678	2.42e-06	6.81e-06	CYB5R2
ENSCHIG00000017613	2615.75	2.66552	1.76e-135	6.42e-134	SDK2
ENSCHIG00000016686	119.646	2.66367	1.23e-28	1.04e-27	RHEBL1
ENSCHIG00000012398	347.152	2.65794	4.24e-65	7.24e-64	ACER3
ENSCHIG00000017164	9.16067	2.65507	0.00115746	0.00241252	ENSCHIG00000017164
ENSCHIG00000019849	2313.55	2.65397	8.89e-170	4.32e-168	SLC7A5
ENSCHIG00000024542	1496.4	2.65318	1.18e-144	4.58e-143	LNX2
ENSCHIG00000003902	429.269	2.65111	1.56e-81	3.26e-80	IGSF3
ENSCHIG00000021925	14.3972	2.64798	2.47e-05	6.28e-05	SOX6
ENSCHIG00000011101	2103.2	2.64411	5.35e-74	1.02e-72	ID1
ENSCHIG00000013435	51.0155	2.64253	4.96e-14	2.36e-13	PPM1J
ENSCHIG00000025783	40.4066	2.64205	1.57e-11	6.46e-11	ADGRV1
ENSCHIG00000011883	618.104	2.64151	9.58e-112	2.71e-110	EDN1
ENSCHIG00000012951	85.9807	2.63837	1.73e-22	1.2e-21	BMP2
ENSCHIG00000001877	5.41279	2.6336	0.0118334	0.0211053	ERC2
ENSCHIG00000018113	1477.68	2.63238	9.21e-155	3.87e-153	SCARB1
ENSCHIG00000012061	2682.55	2.62952	8.45e-184	4.54e-182	AKR1B1
ENSCHIG00000008914	1384.73	2.62557	3.64e-115	1.06e-113	KIAA1522
ENSCHIG00000017841	16.9768	2.62418	6.32e-06	1.71e-05	TJP3
ENSCHIG00000014152	7.94229	2.62266	0.00287028	0.00564549	ENSCHIG00000014152
ENSCHIG00000007274	839.591	2.62222	8.4e-134	2.99e-132	TLL2
ENSCHIG00000010868	5.38218	2.61892	0.0131605	0.0232825	INSYN2A
ENSCHIG00000016546	12.8727	2.61166	6.77e-05	0.000164059	PRSS36
ENSCHIG00000006760	3.94364	2.6111	0.0301812	0.0499549	ENSCHIG00000006760
ENSCHIG00000023217	10.3974	2.60824	0.000426261	0.000939008	C9orf152
ENSCHIG00000000369	154.484	2.60815	5.06e-19	3.08e-18	YDJC
ENSCHIG00000021117	75.4049	2.6078	7.65e-20	4.81e-19	C16orf74
ENSCHIG00000023954	285.842	2.60722	4.34e-62	7.09e-61	ACSS2
ENSCHIG00000023052	284.951	2.60398	2.98e-50	4e-49	RFX2
ENSCHIG00000006879	5.25484	2.59759	0.0114828	0.0205288	UCN2
ENSCHIG00000015227	29774.8	2.59663	8.38e-289	7.97e-287	ITGA3
ENSCHIG00000013684	3246.69	2.59452	1.52e-155	6.47e-154	ENSCHIG00000013684
ENSCHIG00000012293	916.708	2.59093	5.19e-119	1.58e-117	NPY1R
ENSCHIG00000022248	2961.29	2.58974	8.53e-202	5.11e-200	PDCD4
ENSCHIG00000004678	722.302	2.58659	1.41e-114	4.06e-113	TCIM
ENSCHIG00000024459	627.822	2.58453	9.16e-107	2.49e-105	PLAAT3
ENSCHIG00000010451	19.7994	2.57988	9.91e-06	2.64e-05	UNC5CL
ENSCHIG00000023917	12.5967	2.57855	0.000203582	0.000466075	SPEM1
ENSCHIG00000010618	6.18857	2.5777	0.00742526	0.0137298	ENSCHIG00000010618
ENSCHIG00000012923	4.84488	2.57613	0.0168757	0.0292834	ENSCHIG00000012923
ENSCHIG00000005420	1528.33	2.57212	5.33e-154	2.23e-152	FILIP1L
ENSCHIG00000011048	15910.5	2.57203	5.55e-160	2.49e-158	LAMA5
ENSCHIG00000001778	5.46071	2.56945	0.0249631	0.0420189	ENSCHIG00000001778
ENSCHIG00000000447	22.8479	2.56722	2.59e-07	7.94e-07	TSSK2
ENSCHIG00000021129	823.64	2.56303	1.92e-123	6.1e-122	NIPAL3
ENSCHIG00000023685	1796.92	2.56258	8.03e-147	3.16e-145	PATJ
ENSCHIG00000001552	17.6479	2.56066	1.54e-05	4e-05	RHOV
ENSCHIG00000024897	25.0841	2.55693	6.37e-08	2.05e-07	ENSCHIG00000024897
ENSCHIG00000020719	8.76882	2.55252	0.00123243	0.00255593	SLC52A3
ENSCHIG00000025079	672.596	2.55161	1.22e-98	3.03e-97	HIP1R
ENSCHIG00000026690	62.4237	2.54813	4.51e-17	2.51e-16	ATP1A2
ENSCHIG00000024360	3491.77	2.54434	6.59e-87	1.47e-85	ID3
ENSCHIG00000016270	252.737	2.54343	1.02e-49	1.36e-48	SLC35G1
ENSCHIG00000024012	29.1347	2.53929	8.58e-09	2.95e-08	CD164L2
ENSCHIG00000001150	36.9884	2.53601	7.69e-11	3.03e-10	HNF4G
ENSCHIG00000009028	15.2898	2.53386	3.36e-05	8.41e-05	GPRIN1
ENSCHIG00000020297	551.41	2.53174	9.43e-96	2.3e-94	SFR1
ENSCHIG00000010061	55.4597	2.52952	2.12e-15	1.09e-14	CCDC8
ENSCHIG00000021901	34.6844	2.52933	9.32e-09	3.19e-08	TNFRSF19
ENSCHIG00000013345	226.523	2.52789	2.96e-31	2.69e-30	MGST2
ENSCHIG00000013798	56.9686	2.52258	4.84e-14	2.31e-13	CXCR4
ENSCHIG00000009140	146.07	2.5225	1.58e-33	1.5e-32	TMEM44
ENSCHIG00000025919	7.0812	2.51571	0.00500761	0.00950944	STMN3
ENSCHIG00000002856	6267.87	2.51168	4.98e-259	4.03e-257	ACKR3
ENSCHIG00000012493	42.2174	2.51066	3.26e-11	1.32e-10	ENSCHIG00000012493
ENSCHIG00000014437	2373.52	2.50176	1.08e-157	4.71e-156	SH3RF2
ENSCHIG00000018019	4374.56	2.49899	6.8e-174	3.41e-172	LIMK2
ENSCHIG00000026043	2122.32	2.4976	3.39e-123	1.08e-121	GSS
ENSCHIG00000012770	59.0692	2.49531	3.23e-15	1.64e-14	MEX3A
ENSCHIG00000026205	184.615	2.49318	1.23e-41	1.4e-40	NPY5R
ENSCHIG00000001173	11.0216	2.48531	0.000687659	0.00147774	ENSCHIG00000001173
ENSCHIG00000027217	38.7717	2.48485	7.19e-11	2.84e-10	FGF22
ENSCHIG00000011108	352.645	2.48411	1.26e-55	1.86e-54	RTKN2
ENSCHIG00000023208	39.6607	2.48104	2.31e-10	8.86e-10	FAR2
ENSCHIG00000019263	4.7342	2.47864	0.022294	0.0379152	EMID1
ENSCHIG00000024998	2359.23	2.47852	2.71e-75	5.27e-74	MET
ENSCHIG00000013893	156.925	2.47807	2.39e-33	2.27e-32	ENSCHIG00000013893
ENSCHIG00000025336	177.329	2.47732	4.25e-40	4.68e-39	SLC1A4
ENSCHIG00000020188	731.655	2.47262	9.58e-106	2.58e-104	SHROOM2
ENSCHIG00000010421	120.079	2.47195	2.5e-23	1.8e-22	TTC39B
ENSCHIG00000022010	15.2303	2.47047	5.02e-05	0.000123286	ENSCHIG00000022010
ENSCHIG00000000703	541.554	2.47046	1.4e-79	2.85e-78	SPSB1
ENSCHIG00000000480	8347.91	2.46552	8.59e-197	4.96e-195	PLAU
ENSCHIG00000013221	8.10481	2.46176	0.00286043	0.00562669	TEKT3
ENSCHIG00000014375	5.0282	2.46056	0.0213971	0.0365046	ENSCHIG00000014375
ENSCHIG00000024108	493.691	2.45851	4.25e-74	8.12e-73	BHLHE41
ENSCHIG00000022816	87.2939	2.4575	4.12e-19	2.51e-18	ENSCHIG00000022816
ENSCHIG00000004026	106.216	2.45497	3.34e-23	2.39e-22	ENSCHIG00000004026
ENSCHIG00000014106	35.197	2.44863	1.29e-08	4.38e-08	IL17D
ENSCHIG00000019574	2883.08	2.44814	4.51e-128	1.51e-126	SPINT2
ENSCHIG00000014834	514.969	2.44759	1.04e-85	2.27e-84	TOM1L1
ENSCHIG00000019389	18.9299	2.44424	9.79e-06	2.6e-05	CASKIN1
ENSCHIG00000023207	59.0235	2.4418	4.33e-15	2.18e-14	EPN3
ENSCHIG00000018646	22.3816	2.44169	8.24e-07	2.42e-06	IL20RB
ENSCHIG00000010090	1251.31	2.43583	2.02e-115	5.89e-114	RNF19B
ENSCHIG00000007812	35.494	2.42738	2.22e-09	7.98e-09	SAXO2
ENSCHIG00000024223	202.553	2.42733	1.14e-35	1.14e-34	TMEM79
ENSCHIG00000025067	2849.51	2.42568	9.41e-176	4.82e-174	ENSCHIG00000025067
ENSCHIG00000002626	6.86997	2.42309	0.00662421	0.0123435	ENSCHIG00000002626
ENSCHIG00000012039	138.72	2.42265	3.65e-29	3.15e-28	MPPE1
ENSCHIG00000017371	23.8167	2.42137	8.71e-07	2.55e-06	B3GAT1
ENSCHIG00000020909	136.957	2.41939	4.34e-28	3.63e-27	RBP1
ENSCHIG00000000290	194.948	2.41655	2.7e-28	2.28e-27	DOK6
ENSCHIG00000000298	15.1992	2.41051	6.31e-05	0.000153327	ENSCHIG00000000298
ENSCHIG00000024114	766.3	2.40493	5.84e-86	1.29e-84	ANKRD37
ENSCHIG00000010467	356.283	2.40471	7.75e-42	8.84e-41	GPRC5A
ENSCHIG00000026333	9307.31	2.40205	1.08e-139	4.05e-138	JUP
ENSCHIG00000015311	60.1785	2.39837	1.89e-14	9.22e-14	CNIH3
ENSCHIG00000011378	1563.4	2.39834	1.05e-129	3.56e-128	DKK3
ENSCHIG00000000358	477.542	2.39523	2.54e-79	5.12e-78	ENSCHIG00000000358
ENSCHIG00000015115	30.0855	2.39239	4.22e-08	1.38e-07	KIF5A
ENSCHIG00000007912	8.56962	2.39235	0.00729698	0.0135028	ENSCHIG00000007912
ENSCHIG00000010295	5557.41	2.39226	9.11e-147	3.58e-145	TMEM63B
ENSCHIG00000011262	156.546	2.38983	5.27e-34	5.07e-33	EDARADD
ENSCHIG00000012267	5.54868	2.38878	0.0127887	0.0226701	CABP4
ENSCHIG00000024757	11.1216	2.38789	0.000557253	0.0012114	ENSCHIG00000024757
ENSCHIG00000000798	22.4864	2.38676	7.96e-07	2.34e-06	ENSCHIG00000000798
ENSCHIG00000017333	674.927	2.38547	2.38e-79	4.82e-78	DBNDD2
ENSCHIG00000014127	6011.39	2.38285	1.69e-125	5.45e-124	IER3
ENSCHIG00000020736	5.71138	2.38184	0.0128246	0.0227254	LMO1
ENSCHIG00000014844	20.773	2.37627	2.4e-06	6.78e-06	LTA
ENSCHIG00000022061	23.4578	2.37557	2.2e-06	6.23e-06	STRC
ENSCHIG00000015962	25.3204	2.37378	1.04e-05	2.75e-05	SLFNL1
ENSCHIG00000007360	30.7843	2.37301	6.44e-08	2.07e-07	ENSCHIG00000007360
ENSCHIG00000017478	18.7829	2.36917	2.53e-05	6.42e-05	RSPH1
ENSCHIG00000008304	9.09529	2.36726	0.00247155	0.00491284	CFAP52
ENSCHIG00000017219	2421.95	2.36652	5.77e-143	2.21e-141	NCS1
ENSCHIG00000016034	8.99963	2.36535	0.00544127	0.0102848	TXNDC16
ENSCHIG00000020343	121.905	2.36525	1.54e-24	1.15e-23	SPNS3
ENSCHIG00000009039	20.6405	2.36477	2.78e-05	7.02e-05	GPR75
ENSCHIG00000022474	110.798	2.36425	1.3e-24	9.77e-24	F2R
ENSCHIG00000004773	8.90813	2.36289	0.00226818	0.00452874	ENSCHIG00000004773
ENSCHIG00000026163	142.618	2.35989	6.88e-30	6.03e-29	DNAH17
ENSCHIG00000005840	1034.07	2.35632	1.03e-111	2.9e-110	LRRC71
ENSCHIG00000013458	41.1388	2.35199	1.49e-10	5.77e-10	ENSCHIG00000013458
ENSCHIG00000023403	1531.53	2.34886	1.28e-118	3.89e-117	PLEK2
ENSCHIG00000026456	45.8457	2.34313	1.22e-11	5.07e-11	TMCC2
ENSCHIG00000013492	2015.4	2.34176	4.14e-82	8.75e-81	FRMD8
ENSCHIG00000000576	15.9605	2.34153	0.000181394	0.000417586	ADRA1D
ENSCHIG00000017398	37.4749	2.33384	4.86e-09	1.7e-08	HAPLN4
ENSCHIG00000010668	6.53076	2.32864	0.00784797	0.0144442	ENSCHIG00000010668
ENSCHIG00000026186	547.83	2.32564	5.01e-46	6.25e-45	HGFAC
ENSCHIG00000015818	29.1937	2.32495	1.18e-06	3.41e-06	C7orf61
ENSCHIG00000012918	2809.59	2.32387	1.25e-133	4.45e-132	PCBP4
ENSCHIG00000013490	396.217	2.32045	3.37e-60	5.37e-59	C7orf57
ENSCHIG00000010886	15.8269	2.32025	0.000107416	0.000253728	TMEM238
ENSCHIG00000019230	2119.4	2.31732	2.23e-81	4.67e-80	ADAM8
ENSCHIG00000018316	32.0783	2.31729	1.56e-08	5.24e-08	TSPAN1
ENSCHIG00000027061	368.943	2.31713	2.79e-32	2.6e-31	SLC12A2
ENSCHIG00000027209	22.2185	2.31323	6.44e-06	1.74e-05	ENSCHIG00000027209
ENSCHIG00000021458	275.101	2.31316	1.09e-48	1.42e-47	SORD
ENSCHIG00000001359	15.9024	2.31315	6.29e-05	0.000152741	ENSCHIG00000001359
ENSCHIG00000016695	23.4229	2.31302	4.26e-06	1.17e-05	ACP3
ENSCHIG00000027058	1977.46	2.31279	3.59e-140	1.35e-138	ADA
ENSCHIG00000010622	13.8887	2.31064	0.000427668	0.000942001	NLRP14
ENSCHIG00000010279	65.7817	2.30476	8.11e-14	3.82e-13	HPDL
ENSCHIG00000012162	779.014	2.29977	6.4e-102	1.64e-100	BLOC1S2
ENSCHIG00000009937	5.5567	2.29663	0.0202529	0.0347197	ENSCHIG00000009937
ENSCHIG00000010722	112.885	2.29663	1.6e-18	9.48e-18	SDHAF1
ENSCHIG00000022709	13.2965	2.29546	0.000617504	0.00133612	MCHR1
ENSCHIG00000013245	479.01	2.29214	1.18e-74	2.27e-73	LBH
ENSCHIG00000013813	22.624	2.29195	3.82e-06	1.06e-05	SHC4
ENSCHIG00000010003	9.04887	2.28643	0.00667771	0.0124348	ENSCHIG00000010003
ENSCHIG00000013005	7.82404	2.28488	0.00576922	0.010852	LRRC26
ENSCHIG00000006008	16.6394	2.28436	0.000138626	0.00032376	ENSCHIG00000006008
ENSCHIG00000014984	3423.52	2.28379	1.22e-173	6.13e-172	ABCC3
ENSCHIG00000022272	5078.3	2.2824	1.69e-169	8.18e-168	FBLN7
ENSCHIG00000004998	19.3055	2.27602	1.45e-05	3.8e-05	ENSCHIG00000004998
ENSCHIG00000025283	6.48818	2.27235	0.0119461	0.0212888	HES4
ENSCHIG00000021659	9.5831	2.27139	0.00334909	0.00652141	PKD2L2
ENSCHIG00000026692	12.1692	2.26912	0.00120334	0.00249933	ENSCHIG00000026692
ENSCHIG00000020795	5.44831	2.26533	0.0284806	0.0473898	MLXIPL
ENSCHIG00000021037	538.677	2.2624	8.15e-82	1.71e-80	RTKN
ENSCHIG00000020630	21.8957	2.26208	8.09e-06	2.17e-05	WNK4
ENSCHIG00000021217	5.15228	2.26195	0.0266184	0.0445654	KATNAL2
ENSCHIG00000000311	27.9608	2.25422	5.31e-07	1.58e-06	ENSCHIG00000000311
ENSCHIG00000017758	15.5174	2.25302	0.000153661	0.000357246	THPO
ENSCHIG00000000297	86.7659	2.25204	7.77e-19	4.69e-18	ENSCHIG00000000297
ENSCHIG00000024090	260.191	2.25088	1.17e-40	1.3e-39	CTNNBIP1
ENSCHIG00000015638	22.7879	2.25029	1.6e-05	4.17e-05	HSPB8
ENSCHIG00000015484	8.43936	2.2482	0.00343261	0.00667004	ENSCHIG00000015484
ENSCHIG00000014021	21.8543	2.24623	2.76e-06	7.74e-06	PHACTR2
ENSCHIG00000019167	1872.76	2.24548	5.09e-159	2.23e-157	PTPN3
ENSCHIG00000015704	1251.77	2.24451	1.1e-87	2.49e-86	ASL
ENSCHIG00000010761	4094.69	2.2421	1.07e-106	2.91e-105	PRDX5
ENSCHIG00000021066	274.007	2.24091	1.95e-49	2.58e-48	EFEMP1
ENSCHIG00000024480	339.772	2.23135	1.22e-52	1.72e-51	ABHD3
ENSCHIG00000018901	5503.52	2.22918	8.86e-118	2.66e-116	ULK1
ENSCHIG00000026294	72.3694	2.22793	3.51e-15	1.78e-14	KLC3
ENSCHIG00000013177	2082.42	2.22253	2.34e-150	9.52e-149	TACC2
ENSCHIG00000008697	4062.18	2.22016	1.27e-99	3.21e-98	DUSP7
ENSCHIG00000025944	811.858	2.21806	2.44e-86	5.42e-85	CADM1
ENSCHIG00000011869	6.68079	2.21602	0.0170909	0.0296329	ENSCHIG00000011869
ENSCHIG00000013628	781.34	2.21498	6.63e-73	1.25e-71	CASP3
ENSCHIG00000013550	36.6486	2.21385	3.54e-09	1.25e-08	SMIM1
ENSCHIG00000011320	3069.49	2.20826	7.66e-157	3.28e-155	DUSP6
ENSCHIG00000021241	446.634	2.20764	3e-53	4.26e-52	RAC3
ENSCHIG00000006345	8.23673	2.20722	0.00538245	0.0101845	ENSCHIG00000006345
ENSCHIG00000021961	429.48	2.20321	3.94e-51	5.39e-50	CSRNP1
ENSCHIG00000001320	6.55074	2.20032	0.0167408	0.0290803	ENSCHIG00000001320
ENSCHIG00000010981	2378.51	2.198	0.0126027	0.0223791	IQCG
ENSCHIG00000000440	37.3705	2.19083	1.03e-08	3.51e-08	ATP2B3
ENSCHIG00000017430	153.731	2.18961	2.24e-28	1.89e-27	WDCP
ENSCHIG00000021908	24.4083	2.18959	1.34e-06	3.86e-06	NEURL1
ENSCHIG00000018121	34.9078	2.18944	7.73e-08	2.47e-07	ENSCHIG00000018121
ENSCHIG00000020406	489.03	2.18848	8.08e-54	1.16e-52	ENSCHIG00000020406
ENSCHIG00000012991	21.8609	2.18797	6.96e-06	1.88e-05	ENSCHIG00000012991
ENSCHIG00000003106	14.6446	2.18461	0.000305501	0.000685626	ENSCHIG00000003106
ENSCHIG00000006607	6.93975	2.18253	0.0136016	0.0239974	7SK
ENSCHIG00000012466	406.228	2.18176	4.51e-38	4.76e-37	CDH24
ENSCHIG00000000049	19.097	2.17648	2.56e-05	6.5e-05	ENSCHIG00000000049
ENSCHIG00000009625	1144.4	2.17122	3.09e-120	9.5e-119	LRRC8D
ENSCHIG00000004808	788.16	2.17005	3.39e-43	3.99e-42	HRAS
ENSCHIG00000010320	36.1252	2.16888	5.57e-09	1.94e-08	DGAT2
ENSCHIG00000019506	50.8623	2.16247	1.62e-11	6.66e-11	DNAH3
ENSCHIG00000009809	259.284	2.16038	3.22e-36	3.25e-35	TRIM46
ENSCHIG00000019470	503.966	2.16001	1.09e-58	1.69e-57	KIAA0319
ENSCHIG00000020687	12.7408	2.15825	0.000933274	0.00196991	RIPPLY2
ENSCHIG00000025939	90.8224	2.15208	1.81e-16	9.78e-16	CDKN2A
ENSCHIG00000009442	15.8793	2.15197	9.44e-05	0.000224337	chi-mir-222
ENSCHIG00000023586	2359.1	2.15048	3.14e-135	1.14e-133	VDR
ENSCHIG00000010679	2541.03	2.14994	1.74e-130	5.98e-129	ENSCHIG00000010679
ENSCHIG00000024992	845.27	2.14924	2.66e-87	5.93e-86	ZDHHC13
ENSCHIG00000000196	19.1362	2.14715	3.23e-05	8.09e-05	ENSCHIG00000000196
ENSCHIG00000016468	1513.18	2.14627	4.5e-58	6.89e-57	ZNF385A
ENSCHIG00000018235	48.4793	2.14367	7.5e-11	2.96e-10	RASAL3
ENSCHIG00000025130	1405.51	2.14294	3.3e-105	8.84e-104	SQLE
ENSCHIG00000010552	101.836	2.13521	4.65e-20	2.95e-19	RAB40B
ENSCHIG00000014066	6.49297	2.13459	0.0224328	0.0381346	MED12L
ENSCHIG00000021859	503.994	2.13395	1.48e-60	2.37e-59	PARD6G
ENSCHIG00000000511	16.4253	2.13274	0.000597103	0.00129399	ENSCHIG00000000511
ENSCHIG00000023383	7.45884	2.13131	0.0111954	0.0200445	CRB1
ENSCHIG00000016712	633.051	2.12952	1.43e-74	2.76e-73	ADORA2B
ENSCHIG00000020641	22.8081	2.12676	4.95e-06	1.36e-05	MYRIP
ENSCHIG00000025417	7.7435	2.12601	0.00697759	0.0129499	C17orf67
ENSCHIG00000014606	11.5494	2.11685	0.00175738	0.00357087	BEST4
ENSCHIG00000003071	3999.09	2.11602	6.71e-182	3.54e-180	PAK1
ENSCHIG00000002956	179.805	2.11559	4.67e-22	3.21e-21	SYT5
ENSCHIG00000008721	14.7488	2.10757	0.000652853	0.00140822	STRIP2
ENSCHIG00000018170	1598.09	2.10589	2.13e-73	4.04e-72	CLTB
ENSCHIG00000018974	14.925	2.10569	0.000399059	0.000883481	LRP2
ENSCHIG00000011003	20.4455	2.10454	1.42e-05	3.73e-05	ENSCHIG00000011003
ENSCHIG00000019745	2560.49	2.10354	5.38e-123	1.71e-121	ACSL5
ENSCHIG00000010376	8.11603	2.10228	0.00799342	0.0146855	ENSCHIG00000010376
ENSCHIG00000013908	291.175	2.09958	2.05e-44	2.47e-43	CRELD1
ENSCHIG00000025895	58.4056	2.09385	6.35e-12	2.69e-11	MPP2
ENSCHIG00000006086	30.9209	2.09228	2.76e-07	8.43e-07	HHEX
ENSCHIG00000020175	17.2182	2.0922	0.000139896	0.000326609	PIK3CD
ENSCHIG00000020747	300.721	2.09109	2.28e-26	1.81e-25	DEDD2
ENSCHIG00000018480	12.0327	2.08581	0.00235191	0.00468553	ENSCHIG00000018480
ENSCHIG00000020567	11.5416	2.06657	0.00141556	0.00291493	ELOVL3
ENSCHIG00000003476	8.47458	2.06365	0.0102706	0.0185043	DACH1
ENSCHIG00000012721	570.786	2.06219	3.56e-61	5.74e-60	MFSD6
ENSCHIG00000000944	11.2024	2.05827	0.00178436	0.00362002	ENSCHIG00000000944
ENSCHIG00000013491	4185.94	2.05697	4.8e-121	1.49e-119	DGKA
ENSCHIG00000016171	8.2511	2.05579	0.0109484	0.0196347	RAB17
ENSCHIG00000025388	710.55	2.05554	1.29e-54	1.87e-53	ENSCHIG00000025388
ENSCHIG00000009741	275.047	2.05264	5.08e-31	4.6e-30	ARHGEF19
ENSCHIG00000021873	57.1509	2.05231	1.46e-11	6.02e-11	IZUMO1
ENSCHIG00000023966	225.266	2.0507	3.7e-29	3.19e-28	ABHD12B
ENSCHIG00000021800	9.56699	2.04907	0.00350265	0.00679394	CPNE7
ENSCHIG00000008282	13.406	2.04622	0.000634519	0.00137065	ENSCHIG00000008282
ENSCHIG00000000920	12758.8	2.04615	7.26e-114	2.08e-112	NAV2
ENSCHIG00000000812	30.4786	2.04395	6.87e-07	2.03e-06	ENSCHIG00000000812
ENSCHIG00000021081	317.195	2.04314	9.99e-44	1.19e-42	KLHL29
ENSCHIG00000017315	14.9613	2.0431	0.000295277	0.000663676	TMEM88
ENSCHIG00000019117	2140.72	2.0429	6.66e-114	1.91e-112	MCU
ENSCHIG00000003610	8.68955	2.0418	0.010159	0.0183185	ENSCHIG00000003610
ENSCHIG00000005096	9.89228	2.04134	0.00412213	0.00792293	ENSCHIG00000005096
ENSCHIG00000014147	11.0471	2.03948	0.00195852	0.00394826	HAAO
ENSCHIG00000015292	198.065	2.03888	5.91e-28	4.91e-27	RCOR2
ENSCHIG00000021478	102.272	2.03773	1.85e-16	1e-15	SNX10
ENSCHIG00000025842	2167.51	2.03505	1.94e-51	2.67e-50	PPP1R13L
ENSCHIG00000013128	6.8157	2.03421	0.0179074	0.0309385	GRM2
ENSCHIG00000024265	2575.83	2.03409	8.22e-103	2.12e-101	FAM193B
ENSCHIG00000026396	690.561	2.0291	2.89e-81	6.01e-80	EPB41L4A
ENSCHIG00000006313	110.096	2.02886	2.09e-18	1.23e-17	IL17RE
ENSCHIG00000015093	31.4494	2.02808	3.2e-07	9.72e-07	MFSD2B
ENSCHIG00000014615	1423.15	2.0279	5.8e-60	9.2e-59	ENSCHIG00000014615
ENSCHIG00000005803	62.6122	2.02639	3.07e-10	1.17e-09	ENSCHIG00000005803
ENSCHIG00000013770	6.61047	2.02405	0.0163375	0.0284355	ENSCHIG00000013770
ENSCHIG00000020547	2752.46	2.02349	2.66e-68	4.75e-67	EGFR
ENSCHIG00000017026	385.272	2.02344	5.09e-45	6.21e-44	WIPF3
ENSCHIG00000012508	355.265	2.0232	1.24e-47	1.58e-46	TRERF1
ENSCHIG00000023220	1908.47	2.01974	5.81e-105	1.55e-103	LOXL4
ENSCHIG00000000389	10069.6	2.01947	1.82e-170	8.9e-169	DLG5
ENSCHIG00000012025	3237.71	2.01765	2.35e-79	4.77e-78	ENSCHIG00000012025
ENSCHIG00000012147	931.152	2.01749	2.76e-86	6.11e-85	PTPRK
ENSCHIG00000009113	78.6361	2.01701	1.13e-13	5.28e-13	ENSCHIG00000009113
ENSCHIG00000016115	39.8432	2.01386	3.67e-06	1.02e-05	RAB27B
ENSCHIG00000005054	4050.99	2.01141	3.6e-62	5.88e-61	PHLDA1
ENSCHIG00000000895	7.54151	2.01029	0.010847	0.0194636	ENSCHIG00000000895
ENSCHIG00000016022	10.1688	2.01012	0.00912348	0.0165942	ENSCHIG00000016022
ENSCHIG00000014172	211.019	2.00912	3.61e-32	3.36e-31	ENSCHIG00000014172
ENSCHIG00000015637	181.883	2.00277	9.77e-30	8.52e-29	GAS6
ENSCHIG00000005562	6.41342	2.00069	0.0218716	0.0372619	ENSCHIG00000005562
ENSCHIG00000012685	4380.76	1.99771	3.47e-130	1.19e-128	KLF5
ENSCHIG00000023612	3621.69	1.99475	2.67e-146	1.05e-144	NOCT
ENSCHIG00000008212	6.37514	1.99255	0.0276991	0.0462078	ENSCHIG00000008212
ENSCHIG00000010259	1015.79	1.9918	1.21e-91	2.83e-90	PIP4K2C
ENSCHIG00000019887	30.1514	1.99177	4.35e-06	1.2e-05	SHBG
ENSCHIG00000003584	19.6933	1.99027	0.000116527	0.000274087	TMEM82
ENSCHIG00000009090	50821.6	1.98993	4.35e-58	6.67e-57	CST3
ENSCHIG00000017346	9.25106	1.98939	0.00559724	0.0105571	CNIH2
ENSCHIG00000008585	12.5067	1.98641	0.00304539	0.00596102	ENSCHIG00000008585
ENSCHIG00000027263	20002.6	1.98577	1.1e-138	4.1e-137	ENSCHIG00000027263
ENSCHIG00000010986	3755.47	1.98116	7.66e-144	2.95e-142	TRAK1
ENSCHIG00000012722	109.706	1.98061	2.33e-19	1.44e-18	STAC2
ENSCHIG00000010289	174.046	1.97888	2.96e-20	1.9e-19	ENSCHIG00000010289
ENSCHIG00000000674	10.9769	1.97671	0.00389324	0.0075052	ENSCHIG00000000674
ENSCHIG00000016980	115.842	1.97521	7.03e-19	4.25e-18	ENSCHIG00000016980
ENSCHIG00000015360	8.83575	1.97276	0.00842212	0.0154164	ENSCHIG00000015360
ENSCHIG00000025689	38.4053	1.95991	6.13e-08	1.98e-07	NOL4L
ENSCHIG00000020211	360.709	1.95848	1.61e-48	2.1e-47	BCL2L11
ENSCHIG00000019461	854.928	1.95796	1.83e-86	4.06e-85	SMAD7
ENSCHIG00000012066	6723.64	1.95408	1.47e-75	2.87e-74	MINK1
ENSCHIG00000017924	23.3656	1.95373	3.17e-05	7.94e-05	PCSK4
ENSCHIG00000022436	597.467	1.953	2.75e-59	4.3e-58	SLC7A7
ENSCHIG00000004272	26.1425	1.9512	6.31e-06	1.71e-05	PAQR8
ENSCHIG00000003641	570.773	1.95019	7.51e-48	9.66e-47	BAIAP2L1
ENSCHIG00000010919	31.9743	1.94928	3.57e-07	1.08e-06	WNT10B
ENSCHIG00000010610	9.08977	1.94865	0.0113153	0.0202406	PRND
ENSCHIG00000017749	4176.42	1.9458	3.64e-128	1.22e-126	ACAP1
ENSCHIG00000010167	78.131	1.93171	1.98e-09	7.15e-09	FNDC10
ENSCHIG00000002220	14.0379	1.92925	0.00095825	0.00201891	ENSCHIG00000002220
ENSCHIG00000002331	67.2353	1.92771	8.15e-12	3.42e-11	MYO16
ENSCHIG00000017352	30.7113	1.92359	2.76e-06	7.74e-06	VWA7
ENSCHIG00000010070	14.5576	1.92295	0.00304223	0.00595543	BEX4
ENSCHIG00000026098	14.9017	1.9181	0.000664778	0.00143189	GPR179
ENSCHIG00000024011	7.51355	1.90998	0.0263385	0.0441308	MMD2
ENSCHIG00000015441	12.401	1.90961	0.00337029	0.00655743	TTC25
ENSCHIG00000022390	384.146	1.90879	3.51e-45	4.29e-44	ENSCHIG00000022390
ENSCHIG00000014709	2511.44	1.90586	1.36e-64	2.32e-63	MICALL1
ENSCHIG00000010534	8446.12	1.90359	3.01e-162	1.37e-160	CCND1
ENSCHIG00000016952	6923.7	1.90314	3.4e-101	8.68e-100	NOTCH3
ENSCHIG00000023272	14.7621	1.89926	0.00154702	0.00316821	ENSCHIG00000023272
ENSCHIG00000018259	2598.13	1.89897	1.79e-115	5.22e-114	ADARB1
ENSCHIG00000022818	555.752	1.89637	7.56e-43	8.81e-42	DENND2C
ENSCHIG00000019727	235.409	1.89422	3.4e-28	2.86e-27	CTH
ENSCHIG00000014761	21.2377	1.89087	6.54e-05	0.000158592	SLC22A16
ENSCHIG00000013508	7.06326	1.89052	0.0199954	0.0342965	ASB16
ENSCHIG00000012922	263.343	1.88995	1.41e-36	1.43e-35	DUSP5
ENSCHIG00000024474	8.58316	1.88306	0.00945093	0.0171402	NAPSA
ENSCHIG00000023980	15.522	1.88205	0.000551669	0.00119953	SLC25A53
ENSCHIG00000012348	122.005	1.88139	1.44e-13	6.73e-13	PTPN4
ENSCHIG00000018500	257.362	1.88119	2.66e-36	2.69e-35	ENSCHIG00000018500
ENSCHIG00000009532	42.3944	1.87968	3.9e-07	1.18e-06	IL2RA
ENSCHIG00000004376	26.4915	1.87756	6.32e-06	1.71e-05	CDK5R1
ENSCHIG00000000960	9.93043	1.87718	0.00652176	0.0121654	ENSCHIG00000000960
ENSCHIG00000002482	20.5567	1.87715	0.000108182	0.000255445	ENSCHIG00000002482
ENSCHIG00000020748	33.1769	1.87541	5.21e-07	1.55e-06	ENSCHIG00000020748
ENSCHIG00000026493	191.46	1.8735	2.68e-24	1.99e-23	ENSCHIG00000026493
ENSCHIG00000016581	688.704	1.87279	8.93e-69	1.6e-67	OCIAD2
ENSCHIG00000013044	4052.81	1.87015	1.65e-101	4.21e-100	ENSCHIG00000013044
ENSCHIG00000024543	48.0673	1.86676	5.55e-09	1.93e-08	ATG9B
ENSCHIG00000005367	14.2688	1.86576	0.000989421	0.00208076	ENSCHIG00000005367
ENSCHIG00000007953	4310.86	1.86449	3.74e-108	1.02e-106	LCP1
ENSCHIG00000017335	80.3998	1.86343	3.75e-12	1.6e-11	CD274
ENSCHIG00000022945	18.4449	1.86311	0.000884395	0.0018712	FAM227A
ENSCHIG00000017153	9253.19	1.86251	2.7e-84	5.82e-83	ENSCHIG00000017153
ENSCHIG00000022495	637.499	1.86164	1.25e-46	1.58e-45	KCTD17
ENSCHIG00000025257	1791.43	1.86135	1.46e-76	2.89e-75	GCLM
ENSCHIG00000025520	200.56	1.85682	2.78e-27	2.27e-26	ALOX12
ENSCHIG00000015508	144.657	1.85583	2.35e-22	1.63e-21	ENSCHIG00000015508
ENSCHIG00000001933	7.8703	1.85435	0.0166764	0.0289813	DRC1
ENSCHIG00000010347	70.1978	1.85425	1.47e-11	6.07e-11	ENSCHIG00000010347
ENSCHIG00000023642	918.395	1.85295	9.22e-30	8.06e-29	XPR1
ENSCHIG00000019416	1834.15	1.85139	2.82e-59	4.41e-58	ENSCHIG00000019416
ENSCHIG00000024321	186.749	1.84976	8.54e-24	6.23e-23	C4orf33
ENSCHIG00000019291	3697.72	1.84921	8.86e-123	2.8e-121	PSTPIP2
ENSCHIG00000009309	27.2659	1.84909	9.26e-06	2.47e-05	C6orf163
ENSCHIG00000018987	196.456	1.84553	4.83e-29	4.15e-28	GCH1
ENSCHIG00000026141	321.186	1.84496	1.69e-35	1.68e-34	OBSCN
ENSCHIG00000009859	2790.71	1.84174	4.38e-81	9.08e-80	ERCC6
ENSCHIG00000019399	14.8583	1.84139	0.00150765	0.00309084	ENSCHIG00000019399
ENSCHIG00000013070	224.537	1.83884	5.64e-27	4.54e-26	ENSCHIG00000013070
ENSCHIG00000026816	6006.49	1.8367	5.06e-131	1.75e-129	TFPI2
ENSCHIG00000009952	360.125	1.83646	2.29e-38	2.44e-37	RASSF7
ENSCHIG00000025686	9.25847	1.83088	0.011271	0.0201705	ENSCHIG00000025686
ENSCHIG00000024901	1990.58	1.83067	1.03e-60	1.65e-59	BRMS1
ENSCHIG00000021534	1757.77	1.82833	1.35e-58	2.09e-57	RNF126
ENSCHIG00000013898	1866.59	1.82345	3.22e-71	5.97e-70	PPARD
ENSCHIG00000014161	693.032	1.82319	3.44e-41	3.87e-40	ENSCHIG00000014161
ENSCHIG00000011105	24955.5	1.82281	2.87e-175	1.47e-173	APLP2
ENSCHIG00000013419	305.314	1.82262	3.83e-28	3.21e-27	SOX4
ENSCHIG00000008203	1931.97	1.82153	9.78e-49	1.28e-47	RHBDL1
ENSCHIG00000005351	14.1014	1.81952	0.00192843	0.00389204	ENSCHIG00000005351
ENSCHIG00000021596	271.14	1.81796	6.22e-34	5.98e-33	KCNK6
ENSCHIG00000025804	30.7334	1.8178	9.23e-05	0.000219471	RTN4R
ENSCHIG00000010548	1418.91	1.81626	2.54e-82	5.38e-81	ENSCHIG00000010548
ENSCHIG00000023700	680.95	1.81583	2.32e-52	3.25e-51	KIF17
ENSCHIG00000012670	54.6809	1.81539	1.82e-07	5.65e-07	TUSC1
ENSCHIG00000013959	17.704	1.8125	0.000642997	0.00138743	ENSCHIG00000013959
ENSCHIG00000008261	35.0677	1.81146	2.71e-06	7.62e-06	PRR15L
ENSCHIG00000007867	7.37299	1.81115	0.0243095	0.0410241	ENSCHIG00000007867
ENSCHIG00000020356	21.1985	1.80997	0.000347559	0.000774926	FGD4
ENSCHIG00000021375	13.73	1.8088	0.00331973	0.00646876	CYB561
ENSCHIG00000024618	612.533	1.80669	1.29e-33	1.23e-32	KLHL25
ENSCHIG00000026497	6473.74	1.80655	3.68e-77	7.32e-76	S100A16
ENSCHIG00000022993	744.387	1.80629	2.1e-51	2.89e-50	NBEAL2
ENSCHIG00000025104	919.842	1.80219	3.03e-44	3.63e-43	PXDC1
ENSCHIG00000023104	285.022	1.80075	1.24e-23	8.99e-23	SOX15
ENSCHIG00000016873	736.837	1.80075	2.73e-66	4.75e-65	PDE7A
ENSCHIG00000013624	60.0175	1.79985	1.21e-09	4.43e-09	ENSCHIG00000013624
ENSCHIG00000022941	1216.19	1.79942	5.62e-58	8.59e-57	GLCCI1
ENSCHIG00000000992	95.7873	1.79935	6.4e-10	2.38e-09	ENSCHIG00000000992
ENSCHIG00000024289	104.917	1.79891	1.16e-14	5.72e-14	ZNF365
ENSCHIG00000006309	19.3582	1.79795	0.000256971	0.000582484	ENSCHIG00000006309
ENSCHIG00000025573	170.662	1.79729	4.18e-16	2.22e-15	NABP1
ENSCHIG00000016266	793.73	1.7966	5.02e-55	7.32e-54	ENSCHIG00000016266
ENSCHIG00000018520	646.502	1.78967	7.44e-60	1.18e-58	EEF1AKMT1
ENSCHIG00000024100	1251.22	1.78936	1.57e-72	2.95e-71	WDR17
ENSCHIG00000015361	28.4556	1.78908	5.94e-05	0.000144772	CISH
ENSCHIG00000025165	67.8079	1.78798	1.82e-11	7.47e-11	SOAT2
ENSCHIG00000024746	694.52	1.78786	3.75e-47	4.77e-46	NOD2
ENSCHIG00000015486	516.147	1.78659	1.51e-49	2e-48	NIPAL2
ENSCHIG00000020376	677.956	1.78631	7.71e-36	7.75e-35	MDFI
ENSCHIG00000016847	1361.07	1.78557	1.55e-91	3.61e-90	SEMA4F
ENSCHIG00000020681	568.131	1.78496	3.33e-26	2.62e-25	PIDD1
ENSCHIG00000022398	387.368	1.78439	1.95e-43	2.3e-42	SLC25A13
ENSCHIG00000015732	14.6865	1.7839	0.00160154	0.00327505	ENSCHIG00000015732
ENSCHIG00000022237	457.518	1.78336	1.31e-35	1.3e-34	MFSD13A
ENSCHIG00000013266	24.7001	1.78326	4.84e-05	0.000119211	NOS3
ENSCHIG00000022966	7.84304	1.783	0.0188568	0.0324574	SLC47A1
ENSCHIG00000024927	1713.25	1.78268	3.6e-69	6.49e-68	FAM162A
ENSCHIG00000023629	247.057	1.7798	2.57e-21	1.72e-20	NUDT12
ENSCHIG00000000996	119.017	1.77924	2.85e-16	1.52e-15	ENSCHIG00000000996
ENSCHIG00000014043	292.271	1.77783	2.83e-05	7.14e-05	YOD1
ENSCHIG00000015922	13.692	1.77764	0.00679882	0.0126422	ENSCHIG00000015922
ENSCHIG00000011755	2183.45	1.77567	2.13e-51	2.92e-50	FSTL3
ENSCHIG00000001527	7.6696	1.77501	0.0284063	0.0472865	ENSCHIG00000001527
ENSCHIG00000000230	708.048	1.77223	3.07e-59	4.8e-58	ENSCHIG00000000230
ENSCHIG00000020201	215.352	1.77207	5.52e-21	3.64e-20	DUSP8
ENSCHIG00000001356	10.0983	1.7712	0.00899695	0.0163855	ENSCHIG00000001356
ENSCHIG00000010358	1274.95	1.77042	8.27e-52	1.14e-50	ENSCHIG00000010358
ENSCHIG00000026810	70.0379	1.77023	1.09e-10	4.27e-10	FZD8
ENSCHIG00000008334	37.4632	1.76978	6.56e-07	1.94e-06	ENSCHIG00000008334
ENSCHIG00000006533	166.01	1.76919	1.81e-17	1.02e-16	ENSCHIG00000006533
ENSCHIG00000021491	15273.9	1.76785	1.44e-111	4.04e-110	CD44
ENSCHIG00000025123	156.129	1.76619	6.84e-21	4.49e-20	CD101
ENSCHIG00000015580	21.9301	1.76239	0.000328609	0.000734777	RNF39
ENSCHIG00000012879	3628.88	1.76213	6.42e-114	1.84e-112	WWC1
ENSCHIG00000011949	18.3478	1.75892	0.000401421	0.000888308	ENSCHIG00000011949
ENSCHIG00000008236	319.27	1.7572	2.07e-37	2.16e-36	PDE6D
ENSCHIG00000016927	92.6235	1.75574	7.84e-13	3.49e-12	GPT
ENSCHIG00000019691	305.019	1.75486	5.15e-28	4.29e-27	DYRK3
ENSCHIG00000019826	2168.51	1.75349	1.97e-91	4.6e-90	CARMIL1
ENSCHIG00000022520	76.0052	1.75194	6.75e-10	2.51e-09	WDR38
ENSCHIG00000020323	192.207	1.75172	3.31e-24	2.46e-23	ALPK1
ENSCHIG00000017833	37.3379	1.75126	2.9e-06	8.11e-06	FAIM
ENSCHIG00000009860	54.0449	1.74871	7.18e-09	2.49e-08	CAPN5
ENSCHIG00000026498	403.022	1.74475	2.45e-37	2.54e-36	EXOSC5
ENSCHIG00000021910	762.489	1.74359	1.48e-37	1.55e-36	POLR1D
ENSCHIG00000012043	66.6127	1.74329	1.29e-09	4.69e-09	ACE
ENSCHIG00000024152	66.3111	1.74162	1.54e-10	5.96e-10	ATP2A1
ENSCHIG00000001979	27.3238	1.74143	7.21e-05	0.000173939	chi-mir-23b
ENSCHIG00000014365	102.906	1.73925	3.04e-15	1.55e-14	CCDC189
ENSCHIG00000024130	8.01867	1.7298	0.0271661	0.0454003	MAP1LC3C
ENSCHIG00000002609	58.3964	1.72969	3.6e-09	1.27e-08	RBM38
ENSCHIG00000020991	478.075	1.72307	1.38e-46	1.74e-45	IL18
ENSCHIG00000023811	9.99367	1.72033	0.0104634	0.0188241	CHRNA10
ENSCHIG00000022422	12429	1.7158	1.95e-80	4e-79	CAPN1
ENSCHIG00000020732	10053.9	1.71564	2.35e-126	7.68e-125	CRYBG1
ENSCHIG00000021588	2954.35	1.71514	9.47e-110	2.64e-108	SPECC1
ENSCHIG00000009461	249.553	1.71375	4.68e-28	3.91e-27	MYL12B
ENSCHIG00000021453	785.124	1.71108	1.61e-46	2.02e-45	LARGE2
ENSCHIG00000017170	211.769	1.70942	6.79e-15	3.4e-14	MCRIP2
ENSCHIG00000014492	11.0642	1.70538	0.00929954	0.0168845	SLC7A4
ENSCHIG00000003271	6689.1	1.70353	9.53e-123	3.01e-121	SHMT2
ENSCHIG00000020758	74.2442	1.70329	2.64e-10	1.01e-09	SPAG4
ENSCHIG00000025228	26115.5	1.70124	1.93e-96	4.73e-95	IVNS1ABP
ENSCHIG00000011932	172.996	1.70013	1.94e-17	1.09e-16	ENSCHIG00000011932
ENSCHIG00000022614	26.4756	1.69627	0.000113063	0.000266453	ENSCHIG00000022614
ENSCHIG00000015567	12.7277	1.69576	0.00614308	0.0115175	DDX4
ENSCHIG00000013192	8.61209	1.6948	0.0230094	0.0390374	DPEP1
ENSCHIG00000013902	1621.19	1.69357	8.05e-51	1.09e-49	YIF1B
ENSCHIG00000022927	13.9043	1.69039	0.00601731	0.0112991	ACOT11
ENSCHIG00000017772	4991.35	1.68973	1.47e-69	2.66e-68	SLC3A2
ENSCHIG00000020691	2237.23	1.68868	2.11e-84	4.56e-83	BZW2
ENSCHIG00000026125	5278.16	1.68857	1.54e-99	3.86e-98	CDCP1
ENSCHIG00000019478	531.779	1.68823	3.88e-40	4.27e-39	DOK5
ENSCHIG00000013578	151.413	1.68775	3.98e-17	2.21e-16	SLC25A33
ENSCHIG00000000487	736.529	1.68739	7.48e-49	9.84e-48	PUS1
ENSCHIG00000023346	40.3701	1.6857	9.45e-07	2.76e-06	CPNE9
ENSCHIG00000021646	2268.66	1.68552	2.91e-47	3.7e-46	EPHB4
ENSCHIG00000012078	210.422	1.68465	3.71e-24	2.74e-23	MAST1
ENSCHIG00000018577	1076.38	1.68388	3.07e-47	3.9e-46	ENSCHIG00000018577
ENSCHIG00000000414	1787.1	1.68387	1.17e-66	2.04e-65	MOSPD1
ENSCHIG00000013465	1253.56	1.68138	5.23e-37	5.38e-36	RHOD
ENSCHIG00000013686	4625.12	1.6778	1.58e-65	2.73e-64	MYC
ENSCHIG00000018517	2328.76	1.67612	1.2e-91	2.8e-90	ENSCHIG00000018517
ENSCHIG00000006566	38.9288	1.67584	2.03e-06	5.77e-06	PRAM1
ENSCHIG00000027176	31.6789	1.67478	1.77e-05	4.57e-05	OLFML2B
ENSCHIG00000007942	56.2675	1.67451	5.98e-09	2.08e-08	ANKRD34A
ENSCHIG00000006554	2138.21	1.67173	3.98e-81	8.25e-80	ENSCHIG00000006554
ENSCHIG00000021033	9211.52	1.67147	1.75e-52	2.46e-51	NOTCH1
ENSCHIG00000025875	24.0389	1.67022	0.000236506	0.00053791	SLC44A3
ENSCHIG00000006544	3734.23	1.66874	1.66e-87	3.74e-86	CMIP
ENSCHIG00000019441	37.0458	1.66344	3.17e-06	8.85e-06	MGARP
ENSCHIG00000022544	28617.5	1.65965	5.52e-148	2.2e-146	TIMP3
ENSCHIG00000023972	53.1396	1.6589	8.08e-08	2.58e-07	ENSCHIG00000023972
ENSCHIG00000016177	869.753	1.65782	1.2e-54	1.75e-53	FAM118B
ENSCHIG00000008213	127.198	1.65755	2.63e-12	1.13e-11	ALK
ENSCHIG00000004333	16.5906	1.65654	0.00310024	0.00606229	STYK1
ENSCHIG00000007539	2401.33	1.65649	1.18e-77	2.34e-76	AMOTL1
ENSCHIG00000006391	166.745	1.65331	1.58e-20	1.03e-19	DNMT3B
ENSCHIG00000010015	75.7117	1.65234	3.68e-11	1.48e-10	MYORG
ENSCHIG00000014742	10.5473	1.65129	0.00997933	0.0180202	ENSCHIG00000014742
ENSCHIG00000011345	442.732	1.65008	6.03e-26	4.72e-25	IRF7
ENSCHIG00000006979	263.144	1.64726	3.56e-28	2.98e-27	CD247
ENSCHIG00000017194	1347.74	1.64702	6.59e-60	1.04e-58	FERMT1
ENSCHIG00000017039	17.2796	1.64454	0.00430386	0.0082486	BCL7A
ENSCHIG00000024055	507.787	1.64068	1.08e-35	1.08e-34	ENSCHIG00000024055
ENSCHIG00000011323	1692.51	1.63735	4e-63	6.67e-62	PKDCC
ENSCHIG00000022479	2300.41	1.63704	1.57e-67	2.78e-66	MOV10
ENSCHIG00000015743	24.0719	1.6366	0.000174975	0.000403668	SLC39A2
ENSCHIG00000017131	6084.14	1.6363	1.35e-87	3.03e-86	SLC7A1
ENSCHIG00000026955	10.1021	1.63426	0.0169344	0.0293774	ADAM11
ENSCHIG00000012265	466.683	1.63233	5.3e-14	2.52e-13	SLC26A2
ENSCHIG00000023311	125.639	1.63205	1.04e-14	5.14e-14	ENSCHIG00000023311
ENSCHIG00000007310	29.0558	1.63041	3.13e-05	7.87e-05	ENSCHIG00000007310
ENSCHIG00000024594	16.4634	1.62999	0.00166412	0.00339197	SEZ6L2
ENSCHIG00000017575	9.79269	1.62965	0.0138592	0.0244035	ENSCHIG00000017575
ENSCHIG00000023795	718.608	1.62456	1.48e-45	1.83e-44	TBC1D8
ENSCHIG00000017388	53.9467	1.62448	6.34e-07	1.88e-06	SLC4A3
ENSCHIG00000018798	1797	1.62374	1.21e-48	1.59e-47	TRAF4
ENSCHIG00000026350	1494.58	1.62334	6.54e-56	9.7e-55	RNF44
ENSCHIG00000023504	28.9975	1.62037	0.000296899	0.00066709	ENSCHIG00000023504
ENSCHIG00000013707	70.7316	1.61703	2.32e-07	7.14e-07	SHISA7
ENSCHIG00000023168	211.508	1.61691	1.22e-23	8.91e-23	RAB29
ENSCHIG00000016517	49.2892	1.61635	1.39e-07	4.36e-07	TNNI1
ENSCHIG00000014630	435.683	1.61443	5.59e-35	5.48e-34	FAM117B
ENSCHIG00000010848	10.6088	1.61217	0.0192649	0.0331164	ENSCHIG00000010848
ENSCHIG00000017214	47.3541	1.61101	1.1e-05	2.9e-05	DNAH10
ENSCHIG00000004178	151.493	1.60961	9.5e-18	5.45e-17	ENSCHIG00000004178
ENSCHIG00000017691	138.201	1.60884	5.79e-17	3.19e-16	KAZN
ENSCHIG00000009106	26.4083	1.60831	0.000232619	0.000529318	CABP2
ENSCHIG00000001635	21.9108	1.60413	0.000620109	0.00134135	ZBTB7C
ENSCHIG00000023363	176.518	1.59778	2.76e-20	1.77e-19	PAX6
ENSCHIG00000023063	401.947	1.59737	1.81e-27	1.49e-26	ATP6V0C
ENSCHIG00000008775	8.14122	1.59653	0.0296645	0.0491942	ENSCHIG00000008775
ENSCHIG00000021714	115.834	1.59647	1.61e-13	7.47e-13	LPCAT2
ENSCHIG00000013807	118.906	1.59624	5.63e-15	2.83e-14	CHAD
ENSCHIG00000022388	961.337	1.59617	2.91e-49	3.85e-48	GPSM2
ENSCHIG00000006756	39.4693	1.59418	2.69e-06	7.55e-06	GDAP1
ENSCHIG00000002947	14.4824	1.59148	0.00471738	0.00899424	ENSCHIG00000002947
ENSCHIG00000005334	820.892	1.58473	1.96e-60	3.13e-59	ENSCHIG00000005334
ENSCHIG00000016727	49.9179	1.58284	7.19e-07	2.12e-06	CFAP58
ENSCHIG00000013261	5840.56	1.58126	3.01e-81	6.26e-80	GOT2
ENSCHIG00000010263	141.666	1.57753	4.49e-13	2.03e-12	MXD1
ENSCHIG00000009864	37.6401	1.57658	5.09e-06	1.39e-05	GPR68
ENSCHIG00000018303	2073.08	1.57599	3.65e-69	6.56e-68	PKP4
ENSCHIG00000018784	1715.92	1.57553	2.34e-51	3.21e-50	GALNT1
ENSCHIG00000012699	2226.73	1.57428	4.31e-92	1.02e-90	JADE2
ENSCHIG00000002592	29.5956	1.57188	6.59e-05	0.000159754	ENSCHIG00000002592
ENSCHIG00000025421	39.1598	1.56734	1.11e-05	2.95e-05	CAPN12
ENSCHIG00000017842	464.129	1.5671	9.83e-28	8.12e-27	SGMS2
ENSCHIG00000001857	12.3468	1.56681	0.0107301	0.0192699	chi-mir-29b
ENSCHIG00000022766	221.988	1.56619	4.33e-18	2.52e-17	PRSS57
ENSCHIG00000021515	292.02	1.56574	4.68e-25	3.57e-24	HEY1
ENSCHIG00000012177	377.381	1.56237	1.09e-34	1.07e-33	ENSCHIG00000012177
ENSCHIG00000022963	379.1	1.55904	6.02e-27	4.84e-26	DGKQ
ENSCHIG00000026368	2489.28	1.55793	8.75e-27	7.02e-26	BCAR1
ENSCHIG00000017605	2180.04	1.55683	1.06e-74	2.05e-73	UACA
ENSCHIG00000001247	20.6907	1.55669	0.000933877	0.00197097	ENSCHIG00000001247
ENSCHIG00000023725	77.5777	1.55589	2e-09	7.23e-09	AP1S3
ENSCHIG00000016240	118.2	1.55301	1.09e-14	5.41e-14	CSPG5
ENSCHIG00000023382	2377.27	1.55045	4.68e-76	9.19e-75	SLC20A2
ENSCHIG00000023372	1676.28	1.54994	3.22e-57	4.88e-56	SRPK2
ENSCHIG00000021085	365.962	1.54873	3.03e-28	2.55e-27	PSRC1
ENSCHIG00000015067	217.463	1.54565	1.92e-19	1.19e-18	ENSCHIG00000015067
ENSCHIG00000011376	27.6145	1.5454	0.000144304	0.000336457	ENSCHIG00000011376
ENSCHIG00000017278	255.055	1.54389	4.47e-23	3.18e-22	RPS6KA5
ENSCHIG00000024418	22.6077	1.54121	0.000638079	0.00137755	ENSCHIG00000024418
ENSCHIG00000012008	12.4131	1.54059	0.0137874	0.0242857	ENSCHIG00000012008
ENSCHIG00000011923	1262.84	1.53988	8.36e-65	1.42e-63	ZBED5
ENSCHIG00000000415	440.292	1.53923	3.25e-37	3.36e-36	ENSCHIG00000000415
ENSCHIG00000026351	646.629	1.53811	6.39e-22	4.36e-21	MAP3K1
ENSCHIG00000013698	64.2727	1.53614	1.68e-07	5.25e-07	ZDHHC23
ENSCHIG00000007418	787.179	1.53469	1.95e-50	2.63e-49	PPIP5K1
ENSCHIG00000014087	23.0101	1.53444	0.00047832	0.00104706	ENSCHIG00000014087
ENSCHIG00000012397	3478.49	1.53244	9.89e-82	2.07e-80	DNAJC21
ENSCHIG00000019944	165.882	1.53081	3.59e-17	2e-16	CCDC24
ENSCHIG00000001102	909.736	1.52937	2.96e-52	4.14e-51	ENSCHIG00000001102
ENSCHIG00000011091	50.5083	1.52914	7.62e-07	2.24e-06	VPS37D
ENSCHIG00000012124	1368.48	1.529	3.06e-45	3.76e-44	ENSCHIG00000012124
ENSCHIG00000000844	10.7352	1.52893	0.0255935	0.0429827	ENSCHIG00000000844
ENSCHIG00000022357	2107.96	1.52859	3.41e-27	2.77e-26	CEP170B
ENSCHIG00000015601	498.887	1.5278	1.91e-38	2.04e-37	GRAMD4
ENSCHIG00000009000	119.926	1.52578	6.75e-11	2.68e-10	FAM89A
ENSCHIG00000017777	465.343	1.52469	1.16e-30	1.03e-29	ATG4D
ENSCHIG00000016392	841.227	1.52346	8.21e-31	7.35e-30	THSD1
ENSCHIG00000009003	361.739	1.52085	3.62e-28	3.03e-27	ENSCHIG00000009003
ENSCHIG00000019933	29.0441	1.51842	0.000148706	0.000346181	ENSCHIG00000019933
ENSCHIG00000007892	1134.68	1.51726	1.42e-60	2.28e-59	DUSP14
ENSCHIG00000013310	86.9638	1.51643	2.44e-09	8.76e-09	TBX6
ENSCHIG00000011630	113.111	1.51406	2.78e-12	1.19e-11	MYRFL
ENSCHIG00000023337	73.6595	1.51272	3.58e-09	1.27e-08	ENSCHIG00000023337
ENSCHIG00000018179	144.072	1.51049	4.52e-13	2.04e-12	CCNJ
ENSCHIG00000021312	239.236	1.50613	1.24e-17	7.06e-17	RALGPS2
ENSCHIG00000003090	17.4183	1.50302	0.00237469	0.00472802	ALDOB
ENSCHIG00000006042	7007.22	1.50209	3.21e-76	6.32e-75	CDKN1A
ENSCHIG00000006820	2445.02	1.49823	3.03e-41	3.43e-40	UBXN1
ENSCHIG00000024794	12.3107	1.49803	0.0131424	0.0232547	ENSCHIG00000024794
ENSCHIG00000014174	176.203	1.49721	1.65e-17	9.34e-17	ACOX2
ENSCHIG00000005050	34.0723	1.49592	0.000232399	0.000528877	PITX3
ENSCHIG00000022890	2051.43	1.49427	2.55e-46	3.19e-45	FOSL1
ENSCHIG00000003196	50.3975	1.49411	1.74e-06	4.97e-06	SNORD81
ENSCHIG00000016390	1070.81	1.49408	3.35e-57	5.06e-56	MOB2
ENSCHIG00000012432	1105.03	1.49402	8.73e-60	1.38e-58	IFFO2
ENSCHIG00000000879	175.076	1.49379	9.9e-18	5.67e-17	ENSCHIG00000000879
ENSCHIG00000026496	145.123	1.49372	8.22e-14	3.87e-13	MARCHF9
ENSCHIG00000021717	111.774	1.49304	1.31e-12	5.76e-12	PCNX2
ENSCHIG00000021415	3928.94	1.49213	6.35e-55	9.26e-54	NME2
ENSCHIG00000014204	234.318	1.49181	8.7e-12	3.65e-11	IL4I1
ENSCHIG00000007109	81.2524	1.49173	2.35e-09	8.44e-09	KLHL23
ENSCHIG00000027253	43.6881	1.48953	3.69e-05	9.18e-05	ENSCHIG00000027253
ENSCHIG00000000137	31.246	1.48953	0.000105916	0.000250428	ARHGAP4
ENSCHIG00000017280	12.5681	1.48863	0.0146054	0.0256292	GLTPD2
ENSCHIG00000003079	94.9329	1.48464	1.95e-10	7.54e-10	ENSCHIG00000003079
ENSCHIG00000020679	217.864	1.48221	6.07e-21	4e-20	TGM1
ENSCHIG00000001175	403.789	1.48197	7.08e-34	6.8e-33	CFAP53
ENSCHIG00000020494	1440.96	1.48191	5.78e-67	1.01e-65	ENSCHIG00000020494
ENSCHIG00000016176	715.544	1.481	1.59e-38	1.7e-37	C11orf54
ENSCHIG00000004208	14.388	1.4762	0.0131668	0.0232895	ENSCHIG00000004208
ENSCHIG00000011490	146.61	1.47406	7.88e-11	3.1e-10	B3GNT8
ENSCHIG00000007607	25.5269	1.4725	0.000623927	0.00134882	ENSCHIG00000007607
ENSCHIG00000014922	2564.45	1.47174	3.7e-70	6.78e-69	MYO1D
ENSCHIG00000014081	792.171	1.47084	3.23e-30	2.85e-29	ENSCHIG00000014081
ENSCHIG00000022404	83.2384	1.46697	3.47e-10	1.32e-09	RILP
ENSCHIG00000017555	4901.61	1.46673	8.31e-91	1.93e-89	STIM1
ENSCHIG00000018367	1162.5	1.46467	1.94e-36	1.97e-35	PPP1R13B
ENSCHIG00000012959	269.013	1.45951	1.63e-18	9.66e-18	SOX13
ENSCHIG00000002671	73.1939	1.45919	2.31e-06	6.52e-06	SNORA73
ENSCHIG00000002407	204.969	1.45864	3.99e-18	2.33e-17	ENSCHIG00000002407
ENSCHIG00000003854	12.5619	1.45856	0.0157712	0.0275212	AFAP1L1
ENSCHIG00000014802	16.956	1.45736	0.00800946	0.0147124	GPM6A
ENSCHIG00000012983	20.2227	1.45575	0.00340898	0.00662875	MMP24
ENSCHIG00000021569	1313.98	1.45551	3.3e-57	4.99e-56	CCDC9B
ENSCHIG00000024772	93.5974	1.45526	8.39e-10	3.09e-09	TP53TG5
ENSCHIG00000023165	229.204	1.45285	1.74e-18	1.03e-17	ABCA7
ENSCHIG00000018457	719.225	1.45056	1.64e-37	1.71e-36	MYO6
ENSCHIG00000005780	658.093	1.45018	8.98e-45	1.09e-43	TPMT
ENSCHIG00000009968	19.7759	1.44759	0.00171999	0.00350073	ENSCHIG00000009968
ENSCHIG00000014760	91.3813	1.44719	6.71e-09	2.33e-08	BICD1
ENSCHIG00000018292	231.966	1.44534	4.04e-15	2.04e-14	EML5
[truncated: 3,073 more rows]
