# Supplementary material for: Transcriptomic Analysis Reveals Candidate Ligand-Receptor Pairs and Signaling Networks Mediating Intercellular Communication between Hair Matrix Cells and Dermal Papilla Cells from Cashmere Goats
Source: Cells. 2023 Jun 16;12(12):1645. doi: 10.3390/cells12121645 (PMC10297330; doi:10.3390/cells12121645)
Supplement: Supplementary file 1 [file cells-12-01645-s001.zip › Supplemental figures and tables/Table S5 GO and KEGG pathway enrichment analysis of DEGs.xlsx]

## Sheet: Sheet1
GO enrichement results of upregualted genes in DPCsCO versus DPCs
source	term_name	term_id	adjusted_p_value	negative_log10_of_adjusted_p_value	term_size	query_size	intersection_size	effective_domain_size	intersections
GO:BP	cell cycle	GO:0007049	1.96679e-37	36.7062	1050	1167	194	17433	EREG,SLC6A4,SIK1,WNT5A,BCL2,FAM83D,TGFA,KNL1,CDK1,E2F7,LOC102187233,IL1A,MN1,GEN1,KIF11,ASPM,TOP2A,KIF14,CEP55,IQGAP3,CDCA2,CDK6,TTK,MASTL,CCSAP,E2F8,CCNE2,PRR11,ATAD5,CDKN3,PCLAF,RAD51AP1,CENPF,ANK3,SGO1,STIL,PRC1,KIF15,DNA2,KNTC1,MAD2L1,CENPE,LEP,BUB1,KIF20B,MYOCD,SMC2,DTL,ECT2,UHMK1,FANCD2,PLK4,BUB1B,KIF4A,NDC80,KIF20A,AURKB,CIT,MIS18A,GPR3,FBXO5,ANLN,AURKA,KIF18A,RBL1,MKI67,KIF18B,USP37,CDC25…
GO:BP	cell cycle process	GO:0022402	1.53147e-34	33.8149	773	1167	157	17433	EREG,WNT5A,BCL2,FAM83D,TGFA,KNL1,CDK1,E2F7,LOC102187233,IL1A,MN1,GEN1,KIF11,ASPM,TOP2A,KIF14,CEP55,IQGAP3,TTK,MASTL,CCSAP,E2F8,CCNE2,ATAD5,RAD51AP1,CENPF,ANK3,SGO1,STIL,PRC1,KIF15,DNA2,KNTC1,MAD2L1,CENPE,BUB1,KIF20B,SMC2,DTL,ECT2,FANCD2,PLK4,BUB1B,KIF4A,NDC80,KIF20A,AURKB,CIT,GPR3,FBXO5,ANLN,AURKA,KIF18A,USP37,CDC25C,NUSAP1,NEK2,SPC25,BRIP1,CCNB2,KIF22,CLSPN,CDCA8,MSH4,CKS2,RAD51,SPAG5,CDC20,BRCA…
GO:BP	mitotic cell cycle	GO:0000278	2.45841e-33	32.6093	548	1167	127	17433	EREG,SIK1,BCL2,TGFA,CDK1,E2F7,IL1A,GEN1,KIF11,KIF14,CEP55,IQGAP3,TTK,MASTL,CCSAP,E2F8,CCNE2,ATAD5,CENPF,ANK3,SGO1,STIL,KIF15,DNA2,KNTC1,MAD2L1,CENPE,BUB1,KIF20B,SMC2,DTL,ECT2,BUB1B,KIF4A,NDC80,KIF20A,AURKB,CIT,FBXO5,ANLN,AURKA,KIF18A,KIF18B,USP37,CDC25C,NUSAP1,NEK2,SPC25,KIF22,CLSPN,CDCA8,CKS2,RAD51,CDC20,BRCA1,BRCA2,TICRR,POLE,KIF2C,CACUL1,MAP3K20,FOXM1,TACC1,EGFR,TAOK1,ESPL1,SPDL1,ITGB1,NCAPH,T…
GO:BP	mitotic cell cycle process	GO:1903047	5.28474e-32	31.277	458	1167	113	17433	EREG,BCL2,TGFA,CDK1,E2F7,IL1A,GEN1,KIF11,KIF14,CEP55,IQGAP3,TTK,MASTL,CCSAP,CCNE2,ATAD5,CENPF,ANK3,SGO1,STIL,KIF15,DNA2,KNTC1,MAD2L1,CENPE,BUB1,KIF20B,SMC2,DTL,ECT2,BUB1B,KIF4A,NDC80,KIF20A,AURKB,CIT,FBXO5,ANLN,AURKA,KIF18A,USP37,CDC25C,NUSAP1,NEK2,SPC25,KIF22,CLSPN,CDCA8,CKS2,RAD51,CDC20,BRCA1,BRCA2,TICRR,POLE,KIF2C,CACUL1,MAP3K20,FOXM1,TACC1,EGFR,TAOK1,ESPL1,SPDL1,ITGB1,NCAPH,TMOD3,CCNB3,CDC6,N…
GO:MF	protein binding	GO:0005515	1.04185e-30	29.9822	6916	1141	649	17354	CXADR,FAM83B,TNFRSF11B,RIPOR2,IL6,EDN2,SST,LOC102173052,DUSP2,NTS,LEPR,CXCL8,PTGS2,CXCL5,LOC102174841,SELE,RNF125,PPBP,GDF10,MERTK,LOC108633924,NRG1,STC1,EREG,SHTN1,FBXO2,F2R,AMIGO2,SLC6A4,PAG1,SIK1,SLC51B,RAB27B,XDH,RSPO2,PRDM6,WNT5A,CDA,STXBP5L,ATP9A,BCL2,LOC102182395,ACKR4,AHR,HPSE,ASS1,BMP10,FAM83D,EPHA1,TNIP3,STC2,TJP2,ERRFI1,IQGAP2,LYN,CCN3,TGFA,HHIP,PDE4D,LAMA3,PLEK,PLEKHA2,IL13RA1,ID4,LOC…
GO:CC	chromosomal region	GO:0098687	4.27132e-28	27.3694	225	1150	71	17757	KNL1,TOP2A,TTK,ESCO2,HJURP,CENPF,SGO1,DNA2,KNTC1,MAD2L1,CENPE,BUB1,LOC108636199,BUB1B,NDC80,AURKB,MIS18A,KIF18A,NEK2,SPC25,OIP5,SUV39H2,CDCA8,RAD51,SKA3,BRCA2,NUF2,KIF2C,CENPI,SPDL1,KNSTRN,NCAPG,RAD21,SMC1A,PIF1,SGO2,HELLS,CENPT,SMC4,CENPU,ATM,HMBOX1,RIF1,NSL1,PPP1R12A,CENPK,CENPQ,CBX5,CENPH,LOC102187615,SKA1,CENPW,MIS12,BLM,TNKS,ATRX,NUP43,HAT1,ZWINT,CHEK1,MRE11,PLK1,INCENP,ZWILCH,WRN,ZNF618,SPC…
GO:CC	chromosome, centromeric region	GO:0000775	3.26636e-27	26.4859	144	1150	56	17757	KNL1,TOP2A,TTK,ESCO2,HJURP,CENPF,SGO1,KNTC1,MAD2L1,CENPE,BUB1,LOC108636199,BUB1B,NDC80,AURKB,MIS18A,KIF18A,NEK2,SPC25,OIP5,SUV39H2,CDCA8,SKA3,NUF2,KIF2C,CENPI,SPDL1,KNSTRN,NCAPG,RAD21,SMC1A,SGO2,HELLS,CENPT,SMC4,CENPU,NSL1,PPP1R12A,CENPK,CENPQ,CBX5,CENPH,LOC102187615,SKA1,CENPW,MIS12,ATRX,NUP43,ZWINT,PLK1,INCENP,ZWILCH,ZNF618,SPC24,DYNLT3,XPO1
GO:BP	chromosome segregation	GO:0007059	1.36242e-26	25.8657	235	1167	73	17433	FAM83D,KNL1,GEN1,TOP2A,KIF14,TTK,ESCO2,HJURP,CCNE2,CENPF,SGO1,KNTC1,MAD2L1,CENPE,CENPN,BUB1,SMC2,ECT2,FANCD2,BUB1B,KIF4A,NDC80,AURKB,MIS18A,FBXO5,KIF18A,NEK2,SPC25,BRIP1,KIF22,CDCA8,MSH4,SPAG5,CDC20,SKA3,BRCA1,KIF2C,ESPL1,SPDL1,KNSTRN,NCAPH,CDC6,NCAPG,RAD21,SMC1A,HASPIN,SLF2,SGO2,MEI4,CENPT,SMC4,ATM,NSL1,RAD51C,PSRC1,CENPQ,RAD18,RACGAP1,SKA1,NDC1,CENPW,TNKS,ATRX,SYCE2,ZWINT,LATS1,NCAPD2,MRE11,PLK…
GO:BP	regulation of cellular process	GO:0050794	1.94455e-26	25.7112	8463	1167	752	17433	FAM83B,TNFRSF11B,XK,RIPOR2,EDN2,SST,NTS,IL1RL2,KCNJ15,LEPR,CXCL8,PTGS2,EGLN3,KCNIP1,SELE,LOC102181552,RNF125,GDF10,MERTK,NRG1,STC1,RGS7BP,EREG,FOXF1,SHTN1,FBXO2,F2R,AMIGO2,PTGDR,SLC6A4,GPR63,PAG1,SIK1,PTGIR,RAB27B,XDH,RSPO2,MAB21L2,PRDM6,WNT5A,CDA,STXBP5L,ERO1A,ATP9A,BCL2,ACKR4,LOC102170373,AHR,FFAR3,HPSE,ASS1,MYZAP,BMP10,FAM83D,EPHA1,TNIP3,LOC108633191,STC2,DEPDC1,ERRFI1,IQGAP2,LYN,CCN3,TGFA,DYS…
GO:BP	negative regulation of cellular process	GO:0048523	8.99181e-23	22.0462	3267	1167	363	17433	RIPOR2,LEPR,CXCL8,PTGS2,LOC102181552,RNF125,GDF10,MERTK,NRG1,STC1,EREG,FOXF1,F2R,AMIGO2,PAG1,SIK1,PTGIR,XDH,PRDM6,WNT5A,CDA,STXBP5L,ERO1A,ATP9A,BCL2,LOC102170373,ASS1,BMP10,EPHA1,TNIP3,DEPDC1,ERRFI1,LYN,CCN3,HHIP,PDE4D,PLEK,MMP3,ID4,LMCD1,PPIF,CDK1,E2F7,CD19,NOCT,LOC102187233,CSF2,EGR1,SPRY4,IL1A,DCLK1,PKIA,MN1,GEN1,PARPBP,ASPM,TOP2A,KIF14,ADAM8,EAF2,CDK6,NEDD4,PCDH17,TTK,POLQ,MASTL,E2F8,SERPINI1…
GO:BP	positive regulation of biological process	GO:0048518	1.00096e-22	21.9996	4114	1167	430	17433	RIPOR2,EDN2,NTS,IL1RL2,LEPR,CXCL8,PTGS2,EGLN3,SELE,GDF10,MERTK,NRG1,STC1,EREG,FOXF1,SHTN1,F2R,AMIGO2,SLC6A4,RAB27B,XDH,RSPO2,MAB21L2,WNT5A,BCL2,FFAR3,HPSE,ASS1,BMP10,FAM83D,EPHA1,LYN,CCN3,TGFA,PDE4D,PLEK,MMP3,GSAP,RFTN1,LMCD1,PPIF,CDK1,E2F7,DEPDC1B,CD19,NOCT,CCBE1,FMN1,PLA2G4A,MYBL1,LOC102187233,CSF2,EGR1,NLRP1,IL1A,ITGB8,MN1,GEN1,ESM1,CALCRL,LCP1,ASPM,TOP2A,NFKBIZ,KIF14,ADAM8,AKAP6,IQGAP3,EAF2,C…
GO:BP	nuclear division	GO:0000280	1.15541e-22	21.9373	295	1167	77	17433	EREG,WNT5A,TGFA,LOC102187233,IL1A,GEN1,KIF11,ASPM,TOP2A,KIF14,TTK,MASTL,CCSAP,CCNE2,RAD51AP1,SGO1,KIF15,KNTC1,MAD2L1,CENPE,BUB1,KIF20B,SMC2,FANCD2,BUB1B,KIF4A,NDC80,AURKB,GPR3,FBXO5,AURKA,KIF18A,NEK2,BRIP1,CCNB2,KIF22,CDCA8,MSH4,CKS2,CDC20,BRCA2,KIF2C,MND1,ESPL1,SPDL1,NCAPH,CDC6,NCAPG,RAD21,SMC1A,HASPIN,SLF2,SGO2,TPX2,MEI4,SMC4,ATM,PDE3A,NSL1,RAD51C,PSRC1,RACGAP1,NDC1,CEP85,EPS8,UBR2,TNKS,ATRX,SY…
GO:BP	biological regulation	GO:0065007	1.57634e-22	21.8024	9665	1167	816	17433	CXADR,FAM83B,TNFRSF11B,XK,RIPOR2,EDN2,SST,NTS,IL1RL2,KCNJ15,LEPR,CXCL8,PTGS2,EGLN3,KCNIP1,SELE,LOC102170823,LOC102181552,RNF125,GDF10,MERTK,NRG1,STC1,RGS7BP,EREG,FOXF1,SHTN1,FBXO2,F2R,AMIGO2,PTGDR,SLC6A4,GPR63,PAG1,SIK1,PTGIR,RAB27B,XDH,RSPO2,MAB21L2,PRDM6,WNT5A,CDA,STXBP5L,ERO1A,ATP9A,BCL2,ACKR4,LOC102170373,PTGS1,AHR,FFAR3,HPSE,ASS1,MYZAP,BMP10,FAM83D,EPHA1,TNIP3,LOC108633191,STC2,DEPDC1,ERRFI1…
GO:CC	condensed chromosome	GO:0000793	1.64033e-22	21.7851	173	1150	56	17757	KNL1,TOP2A,TTK,HJURP,CENPF,SGO1,KNTC1,MAD2L1,CENPE,BUB1,SMC2,FANCD2,BUB1B,NDC80,AURKB,KIF18A,NEK2,SPC25,MSH4,RAD51,SKA3,BRCA1,BRCA2,NUF2,KIF2C,CENPI,SPDL1,KNSTRN,NCAPG,RAD21,SMC1A,SGO2,MEI4,CENPT,RIF1,NSL1,PPP1R12A,AGO3,CBX5,CENPH,LOC102187615,SKA1,CENPW,BLM,ATRX,SYCE2,NUP43,ZWINT,CHEK1,NCAPD2,PLK1,INCENP,ZWILCH,SPC24,DYNLT3,XPO1
GO:BP	regulation of biological process	GO:0050789	3.89461e-22	21.4095	9136	1167	781	17433	FAM83B,TNFRSF11B,XK,RIPOR2,EDN2,SST,NTS,IL1RL2,KCNJ15,LEPR,CXCL8,PTGS2,EGLN3,KCNIP1,SELE,LOC102181552,RNF125,GDF10,MERTK,NRG1,STC1,RGS7BP,EREG,FOXF1,SHTN1,FBXO2,F2R,AMIGO2,PTGDR,SLC6A4,GPR63,PAG1,SIK1,PTGIR,RAB27B,XDH,RSPO2,MAB21L2,PRDM6,WNT5A,CDA,STXBP5L,ERO1A,ATP9A,BCL2,ACKR4,LOC102170373,AHR,FFAR3,HPSE,ASS1,MYZAP,BMP10,FAM83D,EPHA1,TNIP3,LOC108633191,STC2,DEPDC1,ERRFI1,IQGAP2,LYN,CCN3,TGFA,DYS…
GO:BP	organelle fission	GO:0048285	6.21535e-22	21.2065	331	1167	81	17433	EREG,WNT5A,TGFA,LOC102187233,IL1A,GEN1,KIF11,ASPM,TOP2A,KIF14,TTK,MASTL,CCSAP,CCNE2,RAD51AP1,SGO1,KIF15,KNTC1,MAD2L1,CENPE,BUB1,KIF20B,SMC2,FANCD2,BUB1B,KIF4A,NDC80,AURKB,GPR3,FBXO5,AURKA,KIF18A,NEK2,BRIP1,CCNB2,KIF22,CDCA8,MSH4,CKS2,CDC20,BRCA2,BNIP3,KIF2C,MTFR2,MND1,ESPL1,SPDL1,NCAPH,CDC6,NCAPG,RAD21,SMC1A,HASPIN,SLF2,SGO2,TPX2,MEI4,SMC4,ATM,PDE3A,NSL1,RAD51C,PSRC1,RACGAP1,NDC1,CORO1C,CEP85,EPS…
GO:BP	positive regulation of cellular process	GO:0048522	7.47583e-22	21.1263	3729	1167	397	17433	RIPOR2,EDN2,NTS,IL1RL2,LEPR,CXCL8,PTGS2,EGLN3,SELE,GDF10,NRG1,EREG,FOXF1,SHTN1,F2R,AMIGO2,SLC6A4,RAB27B,XDH,RSPO2,MAB21L2,WNT5A,BCL2,HPSE,ASS1,BMP10,FAM83D,EPHA1,LYN,CCN3,TGFA,PLEK,MMP3,GSAP,LMCD1,PPIF,CDK1,E2F7,DEPDC1B,CD19,NOCT,CCBE1,FMN1,PLA2G4A,MYBL1,LOC102187233,CSF2,EGR1,NLRP1,IL1A,MN1,GEN1,ESM1,CALCRL,LCP1,ASPM,TOP2A,NFKBIZ,KIF14,ADAM8,AKAP6,IQGAP3,EAF2,CDCA2,CDK6,NEDD4,REL,OSMR,MEOX1,MAST…
GO:BP	nuclear chromosome segregation	GO:0098813	1.3029e-21	20.8851	192	1167	60	17433	FAM83D,KNL1,GEN1,KIF14,TTK,CCNE2,CENPF,SGO1,KNTC1,MAD2L1,CENPE,BUB1,SMC2,ECT2,FANCD2,BUB1B,KIF4A,NDC80,AURKB,FBXO5,KIF18A,NEK2,BRIP1,KIF22,CDCA8,MSH4,SPAG5,CDC20,KIF2C,ESPL1,SPDL1,KNSTRN,NCAPH,CDC6,NCAPG,RAD21,SMC1A,HASPIN,SLF2,SGO2,MEI4,SMC4,ATM,NSL1,RAD51C,PSRC1,CENPQ,RACGAP1,NDC1,TNKS,ATRX,SYCE2,ZWINT,LATS1,NCAPD2,MRE11,PLK1,INCENP,ZWILCH,TRIP13
GO:BP	phosphorus metabolic process	GO:0006793	3.0257e-21	20.5192	2110	1167	261	17433	DUSP2,LEPR,PTGS2,ELOVL7,GDF10,MERTK,NRG1,WNK2,EREG,SIK1,XDH,WNT5A,CDA,BCL2,BMP10,EPHA1,ERRFI1,LYN,TGFA,PDE4D,PLEK,CDK1,GUCY1B1,NUAK1,CD19,NOCT,PLA2G4A,CSF2,SPRY4,FAR2,DCLK1,PKIA,AK4,EPHA5,KIF14,ADAM8,IQGAP3,CDCA2,CDK6,TTK,MASTL,HK2,PPM1K,ITPKA,PDE8B,HIPK2,CDKN3,PBK,RRM2,ALKAL1,THBS1,CCN1,LOC108637897,CENPE,LEP,BUB1,ACVRL1,DGKH,MYOCD,RORA,ABL2,LDLR,MAP3K8,ECT2,UHMK1,PLK4,BUB1B,CAMK4,AURKB,CIT,GPD1…
GO:BP	developmental process	GO:0032502	3.13937e-21	20.5032	4037	1167	419	17433	TNFRSF11B,XK,RIPOR2,IL6,EDN2,LOC102178921,IL1RL2,LEPR,CXCL8,PTGS2,GDF10,MERTK,NRG1,STC1,EREG,FOXF1,SHTN1,AMIGO2,SLC6A4,SIK1,XDH,RSPO2,MAB21L2,PRDM6,WNT5A,GALNT3,ERO1A,BCL2,HPSE,BMP10,FAM83D,EPHA1,ERRFI1,LYN,CCN3,HHIP,LAMA3,PLEK,CDK1,NPR3,E2F7,NUAK1,CD19,NOCT,CCBE1,FMN1,LOC102187233,CSF2,EGR1,SPRY4,IL1A,ITGB8,DCLK1,SSPO,ESM1,SNX10,SCN9A,CALCRL,HOOK1,B4GALT6,ASPM,TOP2A,NFKBIZ,KIF14,ADAM8,CEP55,IQGA…
GO:BP	protein modification process	GO:0036211	4.31915e-21	20.3646	2735	1167	314	17433	DUSP2,LEPR,PTGS2,EGLN3,RNF125,GDF10,MERTK,NRG1,WNK2,EREG,FBXO2,SIK1,XDH,PRDM6,WNT5A,GALNT3,ERO1A,BCL2,LOC102184089,BMP10,EPHA1,ERRFI1,LYN,TGFA,PPIF,CDK1,NUAK1,HDAC9,CSF2,EGR1,SPRY4,DCLK1,PKIA,B4GALT6,EPHA5,G2E3,ZDHHC23,KIF14,ADAM8,IQGAP3,CDCA2,CDK6,NEDD4,TTK,ESCO2,MASTL,CHML,PPM1K,HIPK2,CDKN3,RRH,PBK,ALKAL1,THBS1,CCN1,MAD2L1,CENPE,LEP,BUB1,ACVRL1,MYOCD,ABL2,FANCI,MAP3K8,DTL,ECT2,UHMK1,PLK4,BUB1B,…
GO:BP	cellular protein modification process	GO:0006464	4.31915e-21	20.3646	2735	1167	314	17433	DUSP2,LEPR,PTGS2,EGLN3,RNF125,GDF10,MERTK,NRG1,WNK2,EREG,FBXO2,SIK1,XDH,PRDM6,WNT5A,GALNT3,ERO1A,BCL2,LOC102184089,BMP10,EPHA1,ERRFI1,LYN,TGFA,PPIF,CDK1,NUAK1,HDAC9,CSF2,EGR1,SPRY4,DCLK1,PKIA,B4GALT6,EPHA5,G2E3,ZDHHC23,KIF14,ADAM8,IQGAP3,CDCA2,CDK6,NEDD4,TTK,ESCO2,MASTL,CHML,PPM1K,HIPK2,CDKN3,RRH,PBK,ALKAL1,THBS1,CCN1,MAD2L1,CENPE,LEP,BUB1,ACVRL1,MYOCD,ABL2,FANCI,MAP3K8,DTL,ECT2,UHMK1,PLK4,BUB1B,…
GO:BP	phosphate-containing compound metabolic process	GO:0006796	1.10439e-20	19.9569	2094	1167	258	17433	DUSP2,LEPR,PTGS2,ELOVL7,GDF10,MERTK,NRG1,WNK2,EREG,SIK1,XDH,WNT5A,CDA,BCL2,BMP10,EPHA1,ERRFI1,LYN,TGFA,PDE4D,PLEK,CDK1,GUCY1B1,NUAK1,CD19,NOCT,PLA2G4A,CSF2,SPRY4,FAR2,DCLK1,PKIA,AK4,EPHA5,KIF14,ADAM8,IQGAP3,CDCA2,CDK6,TTK,MASTL,HK2,PPM1K,ITPKA,PDE8B,HIPK2,CDKN3,PBK,RRM2,ALKAL1,THBS1,CCN1,LOC108637897,CENPE,LEP,BUB1,ACVRL1,DGKH,MYOCD,RORA,ABL2,LDLR,MAP3K8,ECT2,UHMK1,PLK4,BUB1B,CAMK4,AURKB,CIT,GPD1…
GO:BP	phosphorylation	GO:0016310	2.95394e-20	19.5296	1392	1167	193	17433	LEPR,PTGS2,GDF10,MERTK,NRG1,WNK2,EREG,SIK1,XDH,WNT5A,BCL2,BMP10,EPHA1,ERRFI1,LYN,TGFA,CDK1,NUAK1,CD19,CSF2,SPRY4,DCLK1,PKIA,AK4,EPHA5,KIF14,ADAM8,IQGAP3,CDK6,TTK,MASTL,HK2,ITPKA,HIPK2,PBK,ALKAL1,THBS1,CCN1,CENPE,LEP,BUB1,ACVRL1,DGKH,MYOCD,ABL2,MAP3K8,ECT2,UHMK1,PLK4,BUB1B,CAMK4,AURKB,CIT,GPD1L,PPP1R14A,KRAS,IRAK3,AURKA,RBL1,MELK,NEK2,HIF1A,PRKAB2,CD40,DGKE,PTPRJ,LOC102173648,SPRED1,UBASH3B,MAP3K5…
GO:BP	regulation of cell cycle	GO:0051726	9.31799e-20	19.0307	665	1167	118	17433	EREG,SLC6A4,SIK1,WNT5A,BCL2,FAM83D,TGFA,CDK1,E2F7,IL1A,MN1,GEN1,KIF11,ASPM,KIF14,CDK6,TTK,MASTL,CCSAP,E2F8,CCNE2,PRR11,ATAD5,CDKN3,PCLAF,RAD51AP1,CENPF,STIL,PRC1,KIF15,DNA2,KNTC1,MAD2L1,CENPE,LEP,BUB1,KIF20B,MYOCD,DTL,ECT2,UHMK1,PLK4,BUB1B,NDC80,KIF20A,AURKB,CIT,GPR3,FBXO5,RBL1,CDC25C,NR4A1,NEK2,CLSPN,SPAG5,CDC20,BRCA1,BRCA2,TICRR,MAP3K20,FOXM1,TNFAIP3,EGFR,TAOK1,SFRP1,GMNN,TBX3,SPDL1,ITGB1,KNSTR…
GO:BP	anatomical structure development	GO:0048856	3.25674e-19	18.4872	3741	1167	389	17433	TNFRSF11B,XK,RIPOR2,IL6,EDN2,IL1RL2,LEPR,CXCL8,PTGS2,MERTK,NRG1,STC1,EREG,FOXF1,SHTN1,AMIGO2,SLC6A4,SIK1,XDH,RSPO2,MAB21L2,PRDM6,WNT5A,BCL2,HPSE,BMP10,FAM83D,EPHA1,ERRFI1,LYN,CCN3,HHIP,LAMA3,PLEK,CDK1,NPR3,E2F7,CD19,NOCT,CCBE1,FMN1,LOC102187233,CSF2,EGR1,SPRY4,IL1A,ITGB8,DCLK1,SSPO,ESM1,SNX10,SCN9A,CALCRL,HOOK1,B4GALT6,ASPM,TOP2A,NFKBIZ,KIF14,ADAM8,CEP55,IQGAP3,FOXN2,EAF2,CDK6,NEDD4,PCDH17,MEOX1,…
GO:CC	condensed chromosome, centromeric region	GO:0000779	6.68094e-19	18.1752	104	1150	40	17757	KNL1,TTK,HJURP,CENPF,SGO1,KNTC1,MAD2L1,CENPE,BUB1,BUB1B,NDC80,AURKB,KIF18A,NEK2,SPC25,SKA3,NUF2,KIF2C,CENPI,SPDL1,KNSTRN,NCAPG,SMC1A,CENPT,NSL1,PPP1R12A,CBX5,CENPH,LOC102187615,SKA1,CENPW,ATRX,NUP43,ZWINT,PLK1,INCENP,ZWILCH,SPC24,DYNLT3,XPO1
GO:BP	macromolecule modification	GO:0043412	8.78688e-19	18.0562	2884	1167	319	17433	DUSP2,LEPR,PTGS2,EGLN3,RNF125,GDF10,MERTK,NRG1,WNK2,EREG,FBXO2,SIK1,XDH,PRDM6,WNT5A,GALNT3,ERO1A,BCL2,LOC102184089,BMP10,EPHA1,ERRFI1,LYN,TGFA,PPIF,CDK1,NUAK1,HDAC9,CSF2,EGR1,SPRY4,DCLK1,PKIA,B4GALT6,EPHA5,G2E3,ZDHHC23,KIF14,ADAM8,IQGAP3,CDCA2,CDK6,NEDD4,TTK,ESCO2,MASTL,CHML,PPM1K,HIPK2,CDKN3,RRH,PBK,ALKAL1,THBS1,CCN1,MAD2L1,CENPE,LEP,BUB1,ACVRL1,MYOCD,ABL2,FANCI,MAP3K8,DTL,ECT2,UHMK1,PLK4,BUB1B,…
GO:BP	negative regulation of biological process	GO:0048519	9.08322e-19	18.0418	3838	1167	395	17433	TNFRSF11B,RIPOR2,NTS,LEPR,CXCL8,PTGS2,LOC102181552,RNF125,GDF10,MERTK,NRG1,STC1,EREG,FOXF1,F2R,AMIGO2,SLC6A4,PAG1,SIK1,PTGIR,XDH,RSPO2,PRDM6,WNT5A,CDA,STXBP5L,ERO1A,ATP9A,BCL2,LOC102170373,ASS1,BMP10,EPHA1,TNIP3,STC2,DEPDC1,ERRFI1,LYN,CCN3,DYSF,HHIP,PDE4D,PLEK,MMP3,ID4,LMCD1,PPIF,MIR125B1,CDK1,NPR3,E2F7,CD19,NOCT,LOC102187233,CSF2,EGR1,SPRY4,IL1A,ITGB8,DCLK1,PKIA,MN1,GEN1,PARPBP,ASPM,TOP2A,KIF14,…
GO:CC	cytoplasm	GO:0005737	1.36446e-18	17.865	7569	1150	643	17757	CXADR,FAM83B,RIPOR2,LOC102178921,NTS,PTGS2,EGLN3,ELOVL7,KCNIP1,SELE,RNF125,MERTK,NRG1,WNK2,STC1,RGS7BP,HAL,SHTN1,FBXO2,F2R,LOC102190925,SLC6A4,GPR63,SIK1,PTGIR,RAB27B,XDH,MAB21L2,CDA,LOC102175036,STXBP5L,SLC2A3,LAMP3,NEXMIF,GALNT3,FAM72A,ERO1A,ATP9A,BCL2,PTGS1,HPSE,ASS1,LOC102184089,MYZAP,BMP10,FAM83D,STC2,ERRFI1,IQGAP2,LYN,CCN3,TGFA,DYSF,PDE4D,LAMA3,PLEK,SLC22A16,GSAP,RFTN1,ID4,LMCD1,PPIF,HSPB3,…
GO:CC	kinetochore	GO:0000776	2.00837e-18	17.6972	96	1150	38	17757	KNL1,TTK,HJURP,CENPF,SGO1,KNTC1,MAD2L1,CENPE,BUB1,BUB1B,NDC80,AURKB,KIF18A,NEK2,SPC25,SKA3,NUF2,KIF2C,CENPI,SPDL1,KNSTRN,SMC1A,CENPT,NSL1,PPP1R12A,CBX5,CENPH,LOC102187615,SKA1,CENPW,NUP43,ZWINT,PLK1,INCENP,ZWILCH,SPC24,DYNLT3,XPO1
GO:CC	chromosome	GO:0005694	2.70195e-18	17.5683	870	1150	132	17757	LOC108633924,KNL1,EGR1,PARPBP,TOP2A,CDCA2,NEDD4,TTK,ESCO2,HJURP,ATAD5,RAD51AP1,CENPF,SGO1,MCM8,PAWR,DNA2,KNTC1,MAD2L1,CENPE,BUB1,LOC108636199,MYOCD,SMC2,FANCD2,LOC102182181,PLK4,BUB1B,NDC80,AURKB,MIS18A,KIF18A,NEK2,HIF1A,SPC25,UHRF1,OIP5,SUV39H2,KIF22,CDCA8,POLE2,MSH4,TRAIP,RAD51,SKA3,BRCA1,BRCA2,NUF2,POLE,PCGF5,KIF2C,CENPI,GINS1,ETV4,GINS4,SPDL1,KNSTRN,NCAPH,NCAPG2,NCAPG,CLOCK,ANP32E,RAD21,SMC1A…
GO:BP	protein phosphorylation	GO:0006468	2.73074e-18	17.5637	1182	1167	168	17433	LEPR,PTGS2,GDF10,MERTK,NRG1,WNK2,EREG,SIK1,XDH,WNT5A,BCL2,BMP10,EPHA1,ERRFI1,LYN,TGFA,CDK1,NUAK1,CSF2,SPRY4,DCLK1,PKIA,EPHA5,KIF14,ADAM8,IQGAP3,CDK6,TTK,MASTL,HIPK2,PBK,ALKAL1,THBS1,CCN1,CENPE,LEP,BUB1,ACVRL1,MYOCD,ABL2,MAP3K8,ECT2,UHMK1,PLK4,BUB1B,CAMK4,AURKB,CIT,GPD1L,KRAS,IRAK3,AURKA,MELK,NEK2,PRKAB2,CD40,PTPRJ,SPRED1,UBASH3B,MAP3K5,PELI2,CLSPN,TLR2,PRKG1,RICTOR,RAD51,PLCG2,CSF1R,FGF7,CACUL1,M…
GO:MF	enzyme binding	GO:0019899	3.43561e-18	17.464	1376	1141	182	17354	FAM83B,DUSP2,PTGS2,SELE,RNF125,SLC6A4,SIK1,ATP9A,BCL2,FAM83D,EPHA1,STC2,ERRFI1,IQGAP2,PDE4D,PLEK,CCBE1,EGR1,NLRP1,PKIA,SNX10,LCP1,KIF11,TOP2A,KIF14,PPP1R3C,IQGAP3,NEDD4,DIAPH3,NR4A3,CHML,SGO1,ALKAL1,CNST,PRC1,PAWR,ACVRL1,MYOCD,FANCI,LDLR,ECT2,FANCD2,WWC2,KIF20A,AURKB,CIT,FBXO5,IRAK3,AURKA,USP37,CDC25C,NEK2,HIF1A,WASF1,CD40,PTPRJ,SPRED1,SERPINE1,MAP3K5,IRS2,RICTOR,PRDM1,RAD51,PLCG2,CSF1R,BRCA1,BRC…
GO:CC	nucleoplasm	GO:0005654	4.4853e-18	17.3482	2823	1150	301	17757	CXADR,LOC102178921,DUSP2,NRG1,GPR63,NEXMIF,BCL2,HPSE,HSPB3,KNL1,CDK1,E2F7,NUAK1,HDAC9,MYBL1,EGR1,NLRP1,GCFC2,PARPBP,ZNF367,TOP2A,NFKBIZ,FOXN2,EAF2,CDCA2,CDK6,POLQ,ESCO2,HJURP,MASTL,PITPNC1,E2F8,CHML,HIPK2,CENPF,NAV2,SAPCD2,SGO1,PRC1,DNA2,MAD2L1,CENPE,CENPN,NEIL3,BUB1,ZNF395,KIF20B,LOC108636199,FANCI,SMC2,TEAD1,DTL,JAZF1,ECT2,EXO1,UHMK1,FANCD2,RAPH1,BAIAP2L1,KIF4A,CAMK4,NR4A2,NDC80,EPAS1,MINDY2,KI…
GO:CC	microtubule cytoskeleton	GO:0015630	1.54769e-17	16.8103	928	1150	136	17757	SHTN1,NEXMIF,FAM83D,DYSF,GAS2L3,CDK1,NUAK1,GEN1,SNX10,HOOK1,KIF11,ASPM,TOP2A,KIF14,CEP55,CDK6,KANK4,MASTL,CCSAP,HK2,CENPF,DNAH14,CKAP2L,SGO1,STIL,PRC1,KIF15,KNTC1,MAD2L1,CENPE,KIF23,CEP85L,KIF20B,DLGAP5,DTL,ECT2,CLIC4,PLK4,SORBS1,NDC80,KIF20A,AURKB,RP2,FBXO5,AURKA,KIF18A,KIF18B,NAV3,NUSAP1,MAP2,NEK2,TTLL6,CCNB2,KIF22,CDCA8,MZT1,SPAG5,BRCA2,HSPA6,PCGF5,KIF2C,HMMR,TTBK2,TAOK1,ESPL1,SPDL1,NR3C1,CEP1…
GO:MF	ion binding	GO:0043167	2.12129e-17	16.6734	4510	1141	432	17354	LOC102178921,PTGS2,EGLN3,KCNIP1,SELE,LOC102170823,RNF125,MERTK,WNK2,CNGA3,LOC102190925,SLC6A4,SIK1,RAB27B,XDH,CDA,GALNT3,ERO1A,ATP9A,PTGS1,RNF150,ASS1,EPHA1,TLL1,LOC108633191,IQGAP2,LYN,DYSF,HHIP,PDE4D,PLEK,MMP3,PLEKHA2,LMCD1,CDK1,NPR3,NUAK1,HDAC9,CABP1,CCBE1,PLA2G4A,LOC102175315,LOC102187233,EGR1,NLRP1,IL1A,DCLK1,GEN1,AK4,LCP1,EPHA5,G2E3,KIF11,TOP2A,BARD1,KIF14,ADAM8,CDK6,ARL5B,RASGRP2,PCDH17,TT…
GO:BP	regulation of cell cycle process	GO:0010564	3.35201e-17	16.4747	454	1167	89	17433	EREG,WNT5A,BCL2,FAM83D,TGFA,CDK1,E2F7,IL1A,MN1,GEN1,KIF11,KIF14,TTK,CCSAP,E2F8,ATAD5,RAD51AP1,CENPF,STIL,PRC1,KIF15,DNA2,KNTC1,MAD2L1,CENPE,BUB1,KIF20B,DTL,ECT2,PLK4,BUB1B,NDC80,KIF20A,AURKB,CIT,GPR3,FBXO5,CDC25C,NEK2,CLSPN,SPAG5,CDC20,BRCA1,BRCA2,TICRR,MAP3K20,EGFR,TAOK1,SFRP1,SPDL1,KNSTRN,TMOD3,CCNB3,CDC6,CLOCK,RAD21,CRLF3,SLF2,RAD51B,TPX2,ADAMTS1,ATM,CCNF,PDE3A,RAD51C,PSRC1,MDM1,RACGAP1,PKN2,C…
GO:BP	microtubule cytoskeleton organization	GO:0000226	3.37208e-17	16.4721	429	1167	86	17433	GAS2L3,GEN1,HOOK1,KIF11,ASPM,CCSAP,ARMC4,SGO1,STIL,PRC1,KIF15,MAD2L1,CENPE,PLK4,KIF4A,NDC80,KIF20A,AURKB,FBXO5,AURKA,KIF18A,KIF18B,NAV3,NUSAP1,MAP2,NEK2,SPC25,TTLL6,CCNB2,CNTN2,SPAG5,CDC20,BRCA1,BRCA2,KIF2C,TACC1,TTBK2,TAOK1,ESPL1,SPDL1,ITGB1,KNSTRN,SMC1A,HOOK3,CKAP2,STMN1,BICD1,TPX2,CCNF,PPP1R12A,PAX6,CEP135,LOC102178700,PSRC1,MDM1,KIF24,RACGAP1,NIN,SKA1,ROCK1,CEP85,CHORDC1,TNKS,ATRX,SLK,SPRY2,D…
GO:BP	mitotic sister chromatid segregation	GO:0000070	4.39518e-17	16.357	117	1167	42	17433	GEN1,KIF14,TTK,SGO1,KNTC1,MAD2L1,CENPE,BUB1,SMC2,BUB1B,KIF4A,NDC80,AURKB,FBXO5,KIF18A,NEK2,KIF22,CDCA8,CDC20,KIF2C,ESPL1,SPDL1,NCAPH,CDC6,NCAPG,RAD21,SMC1A,HASPIN,SLF2,SMC4,ATM,NSL1,PSRC1,RACGAP1,TNKS,ATRX,ZWINT,NCAPD2,PLK1,INCENP,ZWILCH,TRIP13
GO:BP	multicellular organism development	GO:0007275	5.8057e-17	16.2361	3359	1167	351	17433	TNFRSF11B,XK,RIPOR2,IL6,EDN2,IL1RL2,LEPR,CXCL8,PTGS2,MERTK,NRG1,STC1,FOXF1,SHTN1,AMIGO2,SLC6A4,SIK1,XDH,RSPO2,MAB21L2,PRDM6,WNT5A,BCL2,HPSE,BMP10,FAM83D,EPHA1,ERRFI1,LYN,CCN3,HHIP,LAMA3,PLEK,NPR3,E2F7,CD19,NOCT,CCBE1,FMN1,LOC102187233,CSF2,EGR1,SPRY4,IL1A,ITGB8,DCLK1,SSPO,ESM1,SNX10,SCN9A,CALCRL,B4GALT6,ASPM,TOP2A,NFKBIZ,KIF14,ADAM8,IQGAP3,FOXN2,EAF2,CDK6,NEDD4,PCDH17,MEOX1,POLQ,ESCO2,HS2ST1,ADGR…
GO:BP	sister chromatid segregation	GO:0000819	6.11481e-17	16.2136	141	1167	46	17433	GEN1,KIF14,TTK,SGO1,KNTC1,MAD2L1,CENPE,BUB1,SMC2,BUB1B,KIF4A,NDC80,AURKB,FBXO5,KIF18A,NEK2,KIF22,CDCA8,CDC20,KIF2C,ESPL1,SPDL1,NCAPH,CDC6,NCAPG,RAD21,SMC1A,HASPIN,SLF2,SGO2,SMC4,ATM,NSL1,RAD51C,PSRC1,RACGAP1,TNKS,ATRX,ZWINT,LATS1,NCAPD2,MRE11,PLK1,INCENP,ZWILCH,TRIP13
GO:BP	organelle organization	GO:0006996	6.88535e-17	16.1621	2499	1167	281	17433	CXADR,EREG,SHTN1,WNT5A,BCL2,BMP10,EPHA1,IQGAP2,TGFA,PLEK,PPIF,GAS2L3,HDAC9,NOCT,FMN1,LOC102187233,CSF2,IL1A,GEN1,SNX10,LCP1,HOOK1,KIF11,ASPM,TOP2A,KIF14,TTK,POLQ,HJURP,MASTL,CCSAP,DIAPH3,CCNE2,HK2,ARMC4,RAD51AP1,ANK3,NAV2,SGO1,MCM8,STIL,PRC1,KIF15,DNA2,KNTC1,MAD2L1,PTGER4,CENPE,CENPN,SORBS2,BUB1,KIF20B,LOC108636199,SMC2,ECT2,FANCD2,BAIAP2L1,PLK4,BUB1B,KIF4A,ELMO1,TUB,NDC80,EPAS1,KIF20A,AURKB,MIS1…
GO:CC	cytoskeleton	GO:0005856	9.11313e-17	16.0403	1627	1150	198	17757	RIPOR2,SELE,SHTN1,NEXMIF,MYZAP,FAM83D,DYSF,GAS2L3,CDK1,NUAK1,FMN1,GEN1,SNX10,LCP1,HOOK1,KIF11,ASPM,TOP2A,KIF14,ADAM8,CEP55,CDK6,KANK4,MASTL,CCSAP,HK2,ARMC4,CENPF,ANK3,DNAH14,CKAP2L,SGO1,STIL,PRC1,KIF5C,KIF15,PAWR,LOC108638297,KNTC1,MAD2L1,CENPE,KIF23,CEP85L,KIF20B,DLGAP5,DTL,ECT2,CLIC4,BAIAP2L1,PLK4,SORBS1,NDC80,KIF20A,FRMD4B,AURKB,RP2,FBXO5,ANLN,AURKA,KIF18A,MYH13,NOS2,KIF18B,NAV3,NUSAP1,MAP2,PL…
GO:BP	mitotic nuclear division	GO:0140014	1.03877e-16	15.9835	200	1167	55	17433	EREG,TGFA,IL1A,GEN1,KIF11,KIF14,TTK,CCSAP,SGO1,KIF15,KNTC1,MAD2L1,CENPE,BUB1,KIF20B,SMC2,BUB1B,KIF4A,NDC80,AURKB,FBXO5,AURKA,KIF18A,NEK2,KIF22,CDCA8,CDC20,KIF2C,ESPL1,SPDL1,NCAPH,CDC6,NCAPG,RAD21,SMC1A,HASPIN,SLF2,TPX2,SMC4,ATM,NSL1,PSRC1,RACGAP1,CEP85,EPS8,TNKS,ATRX,ZWINT,CHEK1,NCAPD2,PLK1,BORA,INCENP,ZWILCH,TRIP13
GO:MF	kinase binding	GO:0019900	1.08911e-16	15.9629	499	1141	91	17354	FAM83B,DUSP2,SIK1,FAM83D,EPHA1,ERRFI1,PLEK,PKIA,KIF11,TOP2A,KIF14,NR4A3,SGO1,ALKAL1,PRC1,ACVRL1,WWC2,KIF20A,AURKB,CIT,FBXO5,IRAK3,AURKA,USP37,CDC25C,HIF1A,PTPRJ,SPRED1,MAP3K5,IRS2,RICTOR,PLCG2,CACUL1,FOXM1,TNFAIP3,EGFR,ITGB1,NR3C1,XIAP,CCNB3,CDC6,CCNT1,MAP3K1,NEDD9,DUSP16,NOD2,CCNYL1,MOB1B,UNC5C,CCNA2,NAIP,BICD1,TPX2,BMPR2,ESR1,PPP1R12A,PAX6,TFRC,SPRED2,VRK1,RACGAP1,PTPN14,MEF2A,NIN,GDNF,LOC10218…
GO:MF	adenyl ribonucleotide binding	GO:0032559	6.31619e-16	15.1995	1355	1141	174	17354	MERTK,WNK2,SIK1,ATP9A,ASS1,EPHA1,LYN,PDE4D,CDK1,NUAK1,NLRP1,DCLK1,AK4,EPHA5,KIF11,TOP2A,KIF14,CDK6,TTK,POLQ,MASTL,LOC106503395,HK2,HIPK2,ATAD5,DNAH14,PBK,MCM8,KIF5C,KIF15,DNA2,CENPE,BUB1,KIF23,ACVRL1,KIF20B,DGKH,ABL2,MAP3K8,SMC2,UHMK1,ERCC6L,PLK4,BUB1B,KIF4A,CAMK4,ATP11B,KIF20A,AURKB,CIT,ATP13A3,IRAK3,AURKA,KIF18A,MYH13,RUNX1,KIF18B,NAV3,MELK,ATAD2,NEK2,ATP7A,DGKE,LOC102173648,RAD54L,MAP3K5,ITPK1…
GO:MF	carbohydrate derivative binding	GO:0097367	7.8741e-16	15.1038	1918	1141	223	17354	CXCL8,SELE,MERTK,WNK2,CNGA3,SIK1,RAB27B,RSPO2,CDA,ATP9A,HPSE,ASS1,EPHA1,LYN,PDE4D,CDK1,NUAK1,NLRP1,DCLK1,AK4,EPHA5,KIF11,TOP2A,KIF14,CDK6,ARL5B,TTK,POLQ,MASTL,RASL12,LOC106503395,HK2,HIPK2,ATAD5,DNAH14,REM1,NAV2,PBK,MCM8,LOC102181854,THBS1,KIF5C,KIF15,DNA2,CENPE,BUB1,KIF23,ACVRL1,KIF20B,DGKH,ABL2,MAP3K8,SMC2,VCAN,UHMK1,ERCC6L,PLK4,BUB1B,KIF4A,CAMK4,ATP11B,KIF20A,AURKB,CIT,KRAS,ATP13A3,IRAK3,AURKA…
GO:MF	binding	GO:0005488	8.15068e-16	15.0888	12911	1141	967	17354	CXADR,FAM83B,TNFRSF11B,RIPOR2,IL6,EDN2,SST,LOC102178921,LOC102173052,DUSP2,NTS,LEPR,CXCL8,PTGS2,EGLN3,KCNIP1,CXCL5,LOC102174841,SELE,LOC102170823,RNF125,PPBP,GDF10,MERTK,LOC108633924,NRG1,WNK2,STC1,EREG,FOXF1,SHTN1,FBXO2,F2R,CNGA3,AMIGO2,LOC102190925,LOC102169668,SLC6A4,PAG1,SIK1,SLC51B,RAB27B,XDH,RSPO2,PRDM6,LOC102186008,WNT5A,CDA,STXBP5L,GALNT3,ERO1A,ATP9A,BCL2,LOC102182395,ACKR4,PTGS1,RNF150,A…
GO:MF	adenyl nucleotide binding	GO:0030554	9.92923e-16	15.0031	1361	1141	174	17354	MERTK,WNK2,SIK1,ATP9A,ASS1,EPHA1,LYN,PDE4D,CDK1,NUAK1,NLRP1,DCLK1,AK4,EPHA5,KIF11,TOP2A,KIF14,CDK6,TTK,POLQ,MASTL,LOC106503395,HK2,HIPK2,ATAD5,DNAH14,PBK,MCM8,KIF5C,KIF15,DNA2,CENPE,BUB1,KIF23,ACVRL1,KIF20B,DGKH,ABL2,MAP3K8,SMC2,UHMK1,ERCC6L,PLK4,BUB1B,KIF4A,CAMK4,ATP11B,KIF20A,AURKB,CIT,ATP13A3,IRAK3,AURKA,KIF18A,MYH13,RUNX1,KIF18B,NAV3,MELK,ATAD2,NEK2,ATP7A,DGKE,LOC102173648,RAD54L,MAP3K5,ITPK1…
GO:BP	intracellular signal transduction	GO:0035556	1.13393e-15	14.9454	1760	1167	214	17433	RIPOR2,EDN2,NTS,CXCL8,PTGS2,RNF125,MERTK,NRG1,F2R,PAG1,SIK1,XDH,WNT5A,ERO1A,BCL2,HPSE,MYZAP,FAM83D,TNIP3,DEPDC1,LYN,CCN3,TGFA,PDE4D,PLEK,LMCD1,PPIF,CDK1,GUCY1B1,E2F7,DEPDC1B,SPRY4,DCLK1,GEN1,LCP1,KIF14,ADAM8,CEP55,IQGAP3,NEDD4,REL,RASGRP2,TTK,IL18R1,GSDME,CHML,SOCS2,HIPK2,ATAD5,THBS1,CCN1,DNA2,KNTC1,LOC108637897,MAD2L1,LEP,BUB1,DGKH,RORA,FGG,TEAD1,DTL,ECT2,CCDC88C,BUB1B,ZDHHC17,ELMO1,NDC80,WWC2,A…
GO:MF	protein kinase binding	GO:0019901	1.37181e-15	14.8627	438	1141	82	17354	FAM83B,DUSP2,SIK1,FAM83D,EPHA1,ERRFI1,PLEK,PKIA,KIF11,TOP2A,KIF14,NR4A3,ALKAL1,PRC1,ACVRL1,KIF20A,CIT,FBXO5,IRAK3,AURKA,USP37,CDC25C,HIF1A,PTPRJ,SPRED1,MAP3K5,IRS2,RICTOR,PLCG2,CACUL1,FOXM1,ITGB1,NR3C1,XIAP,CCNB3,CCNT1,MAP3K1,NEDD9,DUSP16,NOD2,CCNYL1,UNC5C,CCNA2,NAIP,BICD1,TPX2,BMPR2,ESR1,PPP1R12A,PAX6,TFRC,SPRED2,VRK1,RACGAP1,PTPN14,MEF2A,GDNF,ACSL3,RAB11FIP2,PTPN11,UFL1,SPRY2,PCNA,CDH2,LATS1,PL…
GO:MF	anion binding	GO:0043168	2.28943e-15	14.6403	2054	1141	233	17354	EGLN3,SELE,MERTK,WNK2,CNGA3,LOC102190925,SIK1,RAB27B,XDH,ERO1A,ATP9A,ASS1,EPHA1,IQGAP2,LYN,PDE4D,PLEK,PLEKHA2,CDK1,NPR3,NUAK1,PLA2G4A,LOC102187233,NLRP1,DCLK1,AK4,EPHA5,KIF11,TOP2A,KIF14,CDK6,ARL5B,TTK,POLQ,MASTL,RASL12,LOC106503395,PITPNC1,GSDME,HK2,HIPK2,ATAD5,DNAH14,REM1,PBK,MCM8,KIF5C,KIF15,DNA2,CENPE,BUB1,KIF23,ACVRL1,KIF20B,DGKH,ABL2,LOC102175938,MAP3K8,SMC2,UHMK1,ERCC6L,PLK4,BUB1B,KIF4A,CA…
GO:BP	regulation of cellular metabolic process	GO:0031323	4.98799e-15	14.3021	4098	1167	401	17433	NTS,LEPR,CXCL8,PTGS2,EGLN3,SELE,LOC102181552,GDF10,NRG1,EREG,FOXF1,FBXO2,F2R,SIK1,XDH,PRDM6,WNT5A,CDA,BCL2,AHR,FFAR3,ASS1,BMP10,EPHA1,STC2,DEPDC1,ERRFI1,LYN,TGFA,PLEK,MMP3,GSAP,ID4,LMCD1,PPIF,CDK1,E2F7,NUAK1,CD19,NOCT,CCBE1,MYBL1,CSF2,EGR1,SPRY4,NLRP1,IL1A,PKIA,MN1,PARPBP,ZNF367,TOP2A,KIF14,ADAM8,IQGAP3,FOXN2,EAF2,CDCA2,NEDD4,REL,MEOX1,POLQ,ESCO2,MASTL,ADGRF1,E2F8,IL18R1,SERPINI1,NR4A3,HK2,PDE8B,…
GO:MF	ATP binding	GO:0005524	5.72213e-15	14.2424	1318	1141	168	17354	MERTK,WNK2,SIK1,ATP9A,ASS1,EPHA1,LYN,CDK1,NUAK1,NLRP1,DCLK1,AK4,EPHA5,KIF11,TOP2A,KIF14,CDK6,TTK,POLQ,MASTL,LOC106503395,HK2,HIPK2,ATAD5,DNAH14,PBK,MCM8,KIF5C,KIF15,DNA2,CENPE,BUB1,KIF23,ACVRL1,KIF20B,DGKH,ABL2,MAP3K8,SMC2,UHMK1,ERCC6L,PLK4,BUB1B,KIF4A,CAMK4,ATP11B,KIF20A,AURKB,CIT,ATP13A3,IRAK3,AURKA,KIF18A,MYH13,RUNX1,KIF18B,NAV3,MELK,ATAD2,NEK2,ATP7A,DGKE,LOC102173648,RAD54L,MAP3K5,ITPK1,ABCC9…
GO:BP	system development	GO:0048731	6.41467e-15	14.1928	3112	1167	324	17433	TNFRSF11B,XK,RIPOR2,IL6,EDN2,IL1RL2,LEPR,CXCL8,PTGS2,MERTK,NRG1,STC1,FOXF1,SHTN1,AMIGO2,SLC6A4,SIK1,XDH,RSPO2,MAB21L2,PRDM6,WNT5A,BCL2,HPSE,BMP10,FAM83D,EPHA1,ERRFI1,LYN,CCN3,HHIP,PLEK,NPR3,E2F7,CD19,CCBE1,FMN1,LOC102187233,CSF2,EGR1,IL1A,ITGB8,DCLK1,SSPO,ESM1,SNX10,CALCRL,B4GALT6,ASPM,TOP2A,NFKBIZ,KIF14,ADAM8,IQGAP3,FOXN2,EAF2,CDK6,NEDD4,PCDH17,MEOX1,POLQ,ESCO2,HS2ST1,ADGRF1,E2F8,IL18R1,SEMA6B,K…
GO:MF	nucleoside phosphate binding	GO:1901265	9.1263e-15	14.0397	1946	1141	222	17354	MERTK,WNK2,CNGA3,LOC102190925,LOC102169668,SIK1,RAB27B,XDH,ERO1A,ATP9A,ASS1,EPHA1,LYN,PDE4D,CDK1,NUAK1,NLRP1,DCLK1,AK4,EPHA5,KIF11,TOP2A,KIF14,CDK6,ARL5B,TTK,POLQ,MASTL,RASL12,LOC106503395,HK2,HIPK2,ATAD5,DNAH14,REM1,PBK,MCM8,KIF5C,KIF15,DNA2,CENPE,BUB1,KIF23,ACVRL1,KIF20B,DGKH,ABL2,LOC102175938,MAP3K8,SMC2,UHMK1,ERCC6L,PLK4,BUB1B,KIF4A,CAMK4,ATP11B,KIF20A,AURKB,CIT,GPD1L,KRAS,ATP13A3,IRAK3,AURKA…
GO:MF	nucleotide binding	GO:0000166	9.1263e-15	14.0397	1946	1141	222	17354	MERTK,WNK2,CNGA3,LOC102190925,LOC102169668,SIK1,RAB27B,XDH,ERO1A,ATP9A,ASS1,EPHA1,LYN,PDE4D,CDK1,NUAK1,NLRP1,DCLK1,AK4,EPHA5,KIF11,TOP2A,KIF14,CDK6,ARL5B,TTK,POLQ,MASTL,RASL12,LOC106503395,HK2,HIPK2,ATAD5,DNAH14,REM1,PBK,MCM8,KIF5C,KIF15,DNA2,CENPE,BUB1,KIF23,ACVRL1,KIF20B,DGKH,ABL2,LOC102175938,MAP3K8,SMC2,UHMK1,ERCC6L,PLK4,BUB1B,KIF4A,CAMK4,ATP11B,KIF20A,AURKB,CIT,GPD1L,KRAS,ATP13A3,IRAK3,AURKA…
GO:BP	cellular macromolecule metabolic process	GO:0044260	3.49866e-14	13.4561	4596	1167	435	17433	DUSP2,LEPR,CXCL8,PTGS2,EGLN3,SELE,LOC102181552,RNF125,GDF10,MERTK,NRG1,WNK2,EREG,FBXO2,F2R,SIK1,XDH,FANCB,PRDM6,WNT5A,GALNT3,ERO1A,BCL2,HPSE,LOC102184089,BMP10,EPHA1,ERRFI1,LYN,TGFA,PPIF,CDK1,E2F7,NUAK1,HDAC9,NOCT,CCBE1,CSF2,EGR1,SPRY4,NLRP1,DCLK1,PKIA,GEN1,CALCRL,B4GALT6,EPHA5,G2E3,PARPBP,TOP2A,ZDHHC23,KIF14,ADAM8,PPP1R3C,IQGAP3,CDCA2,CDK6,NEDD4,TTK,POLQ,ESCO2,HS2ST1,MASTL,E2F8,DNASE1L3,SERPINI1…
GO:BP	mitotic cell cycle phase transition	GO:0044772	3.92314e-14	13.4064	255	1167	59	17433	BCL2,CDK1,E2F7,GEN1,KIF14,IQGAP3,TTK,MASTL,CCNE2,ATAD5,CENPF,KNTC1,MAD2L1,CENPE,BUB1,DTL,BUB1B,NDC80,AURKB,FBXO5,USP37,CDC25C,CLSPN,CKS2,BRCA1,TICRR,POLE,CACUL1,FOXM1,EGFR,TAOK1,SPDL1,ITGB1,TMOD3,CCNB3,CDC6,RAD21,CRLF3,CCNA2,RAD51B,ADAMTS1,ATM,RAD51C,CKS1B,EPS8,LOC102190533,BLM,ZWINT,LATS1,CHEK1,PLK1,KMT2E,FGF10,ZWILCH,RFWD3,CDK14,TRIP13,LZTS1,APPL1
GO:BP	positive regulation of metabolic process	GO:0009893	4.4786e-14	13.3489	2530	1167	274	17433	NTS,IL1RL2,LEPR,CXCL8,PTGS2,EGLN3,SELE,GDF10,NRG1,EREG,FOXF1,F2R,SLC6A4,XDH,WNT5A,BCL2,FFAR3,HPSE,ASS1,BMP10,LYN,TGFA,PDE4D,PLEK,GSAP,CDK1,E2F7,CD19,NOCT,CCBE1,MYBL1,LOC102187233,CSF2,EGR1,NLRP1,IL1A,ITGB8,TOP2A,KIF14,ADAM8,IQGAP3,EAF2,CDCA2,NEDD4,REL,MEOX1,MASTL,E2F8,IL18R1,NR4A3,HIPK2,ATAD5,DDAH1,RAD51AP1,ALKAL1,THBS1,PAWR,CREB5,CCN1,DNA2,PTGER4,CENPE,LEP,ZNF395,ACVRL1,MYOCD,RORA,TNFSF4,FANCI,L…
GO:BP	cytoskeleton organization	GO:0007010	5.04589e-14	13.2971	972	1167	137	17433	CXADR,BCL2,BMP10,EPHA1,IQGAP2,PLEK,GAS2L3,FMN1,GEN1,LCP1,HOOK1,KIF11,ASPM,CCSAP,DIAPH3,ARMC4,ANK3,SGO1,STIL,PRC1,KIF15,MAD2L1,PTGER4,CENPE,SORBS2,ECT2,BAIAP2L1,PLK4,KIF4A,ELMO1,NDC80,KIF20A,AURKB,FBXO5,KRAS,AURKA,KIF18A,KIF18B,NAV3,NUSAP1,MAP2,PLS1,NEK2,SPC25,WASF1,TTLL6,JMY,CCNB2,CNTN2,RICTOR,SPAG5,CDC20,CSF1R,BRCA1,FGF7,BRCA2,GMFB,KIF2C,MAP3K20,TACC1,CDC42BPA,TTBK2,TAOK1,FLNB,TGFBR1,ESPL1,SPDL1…
GO:BP	cellular developmental process	GO:0048869	6.36662e-14	13.1961	2647	1167	283	17433	XK,RIPOR2,IL6,EDN2,LOC102178921,IL1RL2,LEPR,PTGS2,GDF10,MERTK,NRG1,STC1,EREG,FOXF1,SHTN1,SIK1,XDH,RSPO2,PRDM6,WNT5A,ERO1A,BCL2,HPSE,BMP10,FAM83D,EPHA1,ERRFI1,LYN,CCN3,HHIP,LAMA3,PLEK,CDK1,E2F7,NUAK1,CD19,NOCT,LOC102187233,CSF2,EGR1,SPRY4,IL1A,ITGB8,DCLK1,SSPO,SNX10,HOOK1,B4GALT6,ASPM,TOP2A,NFKBIZ,KIF14,ADAM8,FOXN2,CDK6,NEDD4,ESCO2,ADGRF1,E2F8,DNASE1L3,IL18R1,SEMA6B,GSDME,SOCS2,HIPK2,NAV2,MSI2,KIF…
GO:BP	chromosome organization	GO:0051276	8.14657e-14	13.089	630	1167	102	17433	HDAC9,GEN1,TOP2A,KIF14,TTK,POLQ,HJURP,CCNE2,NAV2,SGO1,MCM8,DNA2,KNTC1,MAD2L1,CENPE,CENPN,BUB1,LOC108636199,SMC2,FANCD2,BUB1B,KIF4A,NDC80,AURKB,MIS18A,FBXO5,KIF18A,ATAD2,NEK2,RAD54L,SUV39H2,BRIP1,KIF22,CDCA8,MSH4,RAD51,CDC20,BRCA1,BRCA2,PCGF5,KIF2C,CENPI,ESPL1,SPDL1,CHD7,KDM7A,NR3C1,NCAPH,CDC6,NCAPG,ANP32E,RAD21,SMC1A,PIF1,HASPIN,SMG1,SLF2,SGO2,HELLS,MEI4,CENPT,DNAJC9,SMC4,RLIM,ATM,HMBOX1,RIF1,TET…
GO:BP	cell migration	GO:0016477	8.5325e-14	13.0689	978	1167	137	17433	CXADR,RIPOR2,EDN2,SST,CXCL8,SELE,PPBP,NRG1,STC1,FOXF1,SHTN1,F2R,WNT5A,BCL2,BMP10,FAM83D,EPHA1,LYN,CCN3,LAMA3,DEPDC1B,CCBE1,DCLK1,LCP1,ASPM,KIF14,ADAM8,NR4A3,SYDE2,LOC102181854,THBS1,CCN1,PTGER4,CEP85L,ACVRL1,KIF20B,MYOCD,CLIC4,NR4A2,ELMO1,ARHGEF39,FBXO5,ANLN,NAV3,NR4A1,SCAI,HIF1A,CD40,PTPRJ,SPRED1,SERPINE1,CNTN2,PRKG1,IRS2,CSF1R,BAMBI,FGF7,SMURF2,PLXNA2,USP45,CMKLR1,TTBK2,EGFR,CCL20,SFRP1,TNFSF18…
GO:BP	regulation of cell migration	GO:0030334	1.12561e-13	12.9486	614	1167	100	17433	RIPOR2,EDN2,SST,NRG1,STC1,FOXF1,SHTN1,F2R,WNT5A,BCL2,BMP10,EPHA1,LYN,CCN3,LAMA3,CCBE1,KIF14,ADAM8,NR4A3,THBS1,CCN1,PTGER4,ACVRL1,KIF20B,MYOCD,CLIC4,ARHGEF39,FBXO5,NAV3,SCAI,HIF1A,CD40,PTPRJ,SPRED1,SERPINE1,PRKG1,IRS2,CSF1R,FGF7,SMURF2,PLXNA2,CMKLR1,TTBK2,EGFR,CCL20,SFRP1,TNFSF18,TGFBR1,ITGB1,ETS1,NEDD9,PTPRG,STK26,ABHD2,NOD2,FUT4,MEOX2,PRR5L,SOD2,UNC5C,RAC2,VCL,TNFAIP6,BMPR2,ADAMTS1,MOSPD2,ATM,DD…
GO:MF	purine ribonucleotide binding	GO:0032555	1.29349e-13	12.8882	1718	1141	199	17354	MERTK,WNK2,CNGA3,SIK1,RAB27B,ATP9A,ASS1,EPHA1,LYN,PDE4D,CDK1,NUAK1,NLRP1,DCLK1,AK4,EPHA5,KIF11,TOP2A,KIF14,CDK6,ARL5B,TTK,POLQ,MASTL,RASL12,LOC106503395,HK2,HIPK2,ATAD5,DNAH14,REM1,PBK,MCM8,KIF5C,KIF15,DNA2,CENPE,BUB1,KIF23,ACVRL1,KIF20B,DGKH,ABL2,MAP3K8,SMC2,UHMK1,ERCC6L,PLK4,BUB1B,KIF4A,CAMK4,ATP11B,KIF20A,AURKB,CIT,KRAS,ATP13A3,IRAK3,AURKA,KIF18A,MYH13,RUNX1,KIF18B,NAV3,MELK,ATAD2,NEK2,ATP7A,D…
GO:MF	ribonucleotide binding	GO:0032553	1.39776e-13	12.8546	1731	1141	200	17354	MERTK,WNK2,CNGA3,SIK1,RAB27B,ATP9A,ASS1,EPHA1,LYN,PDE4D,CDK1,NUAK1,NLRP1,DCLK1,AK4,EPHA5,KIF11,TOP2A,KIF14,CDK6,ARL5B,TTK,POLQ,MASTL,RASL12,LOC106503395,HK2,HIPK2,ATAD5,DNAH14,REM1,PBK,MCM8,KIF5C,KIF15,DNA2,CENPE,BUB1,KIF23,ACVRL1,KIF20B,DGKH,ABL2,MAP3K8,SMC2,UHMK1,ERCC6L,PLK4,BUB1B,KIF4A,CAMK4,ATP11B,KIF20A,AURKB,CIT,KRAS,ATP13A3,IRAK3,AURKA,KIF18A,MYH13,NOS2,RUNX1,KIF18B,NAV3,MELK,ATAD2,NEK2,AT…
GO:BP	regulation of localization	GO:0032879	1.42032e-13	12.8476	1777	1167	209	17433	RIPOR2,EDN2,SST,KCNJ15,LEPR,KCNIP1,SELE,MERTK,NRG1,STC1,FOXF1,SHTN1,F2R,RAB27B,WNT5A,STXBP5L,ERO1A,ATP9A,BCL2,FFAR3,BMP10,EPHA1,LYN,CCN3,DYSF,LAMA3,PPIF,CDK1,CD19,CCBE1,PLA2G4A,IL1A,DCLK1,SCN9A,LCP1,KIF14,ADAM8,AKAP6,NEDD4,PCDH17,NR4A3,HK2,ARMC4,KCNJ3,REM1,SAPCD2,CNST,THBS1,CCN1,PTGER4,LEP,ACVRL1,KIF20B,MYOCD,FGG,ECT2,CSPG5,UHMK1,CLIC4,TUB,NDC80,AURKB,GPD1L,ARHGEF39,FBXO5,NOS2,NAV3,SCAI,HTR1B,PLS…
GO:MF	small molecule binding	GO:0036094	1.52084e-13	12.8179	2188	1141	238	17354	EGLN3,MERTK,WNK2,CNGA3,LOC102190925,LOC102169668,SIK1,RAB27B,XDH,CDA,ERO1A,ATP9A,ASS1,EPHA1,LYN,PDE4D,CDK1,NUAK1,LOC102187233,NLRP1,DCLK1,AK4,EPHA5,KIF11,TOP2A,KIF14,CDK6,ARL5B,TTK,POLQ,MASTL,RASL12,LOC106503395,HK2,HIPK2,ATAD5,DNAH14,REM1,PBK,MCM8,KIF5C,KIF15,DNA2,CENPE,BUB1,KIF23,ACVRL1,KIF20B,DGKH,ABL2,LOC102175938,MAP3K8,SMC2,UHMK1,ERCC6L,PLK4,BUB1B,KIF4A,CAMK4,ATP11B,KIF20A,AURKB,CIT,GPD1L,K…
GO:BP	microtubule-based process	GO:0007017	1.6715e-13	12.7769	646	1167	103	17433	SLC22A16,GAS2L3,GEN1,HOOK1,KIF11,ASPM,KIF14,LOC106503395,CCSAP,ARMC4,DNAH14,SGO1,STIL,PRC1,KIF5C,KIF15,MAD2L1,CENPE,KIF23,KIF20B,PLK4,KIF4A,TUB,NDC80,KIF20A,AURKB,FBXO5,AURKA,KIF18A,KIF18B,NAV3,NUSAP1,CFAP221,MAP2,NEK2,HIF1A,SPC25,TTLL6,CCNB2,KIF22,CNTN2,SPAG5,CDC20,BRCA1,BRCA2,KIF2C,TACC1,TTBK2,TAOK1,LDHC,ESPL1,SPDL1,ITGB1,KNSTRN,SMC1A,HOOK3,CCNYL1,CKAP2,STMN1,BICD1,TPX2,CCNF,PPP1R12A,PAX6,CEP13…
GO:MF	transferase activity	GO:0016740	2.14167e-13	12.6692	1976	1141	220	17354	ELOVL7,RNF125,MERTK,WNK2,SIK1,PRDM6,GALNT3,HAS2,LOC102184089,EPHA1,LYN,CDK1,NUAK1,PLA2G4A,DCLK1,AK4,B4GALT6,EPHA5,G2E3,ZDHHC23,BARD1,CDK6,NEDD4,TTK,POLQ,ESCO2,HS2ST1,MASTL,HK2,ITPKA,HIPK2,PBK,CERS6,BUB1,ACVRL1,DGKH,ABL2,MAP3K8,DTL,UHMK1,PLK4,BUB1B,CAMK4,ZDHHC17,AURKB,CIT,MGAT4A,LOC102176691,IRAK3,AURKA,GFPT1,PDK1,MELK,NEK2,HHAT,PRKAB2,PNP,DGKE,LOC102173648,UHRF1,MAP3K5,SUV39H2,ITPK1,IPMK,PELI2,GP…
GO:BP	cellular response to chemical stimulus	GO:0070887	2.19087e-13	12.6594	1912	1167	220	17433	CXADR,RIPOR2,EDN2,IL1RL2,LEPR,CXCL8,PTGS2,LOC102170823,RNF125,EREG,FOXF1,SLC6A4,XDH,WNT5A,ERO1A,BCL2,ACKR4,PTGS1,AHR,FFAR3,BMP10,TNIP3,LYN,CCN3,HHIP,IL13RA1,PPIF,CCBE1,PLA2G4A,LOC102187233,CSF2,EGR1,SPRY4,IL1A,ITGB8,MN1,SNX10,CALCRL,ADAM8,AKAP6,IQGAP3,NEDD4,RASGRP2,OSMR,IL18R1,GSDME,HK2,SOCS2,HIPK2,DDAH1,LIFR,LOC102181854,THBS1,PAWR,CCN1,LEP,FST,ACVRL1,MYOCD,RORA,ABL2,TNFSF4,LDLR,ECT2,FANCD2,CLIC…
GO:MF	purine nucleotide binding	GO:0017076	3.04074e-13	12.517	1732	1141	199	17354	MERTK,WNK2,CNGA3,SIK1,RAB27B,ATP9A,ASS1,EPHA1,LYN,PDE4D,CDK1,NUAK1,NLRP1,DCLK1,AK4,EPHA5,KIF11,TOP2A,KIF14,CDK6,ARL5B,TTK,POLQ,MASTL,RASL12,LOC106503395,HK2,HIPK2,ATAD5,DNAH14,REM1,PBK,MCM8,KIF5C,KIF15,DNA2,CENPE,BUB1,KIF23,ACVRL1,KIF20B,DGKH,ABL2,MAP3K8,SMC2,UHMK1,ERCC6L,PLK4,BUB1B,KIF4A,CAMK4,ATP11B,KIF20A,AURKB,CIT,KRAS,ATP13A3,IRAK3,AURKA,KIF18A,MYH13,RUNX1,KIF18B,NAV3,MELK,ATAD2,NEK2,ATP7A,D…
GO:BP	cell cycle phase transition	GO:0044770	7.74891e-13	12.1108	327	1167	66	17433	BCL2,FAM83D,CDK1,E2F7,MN1,GEN1,KIF14,IQGAP3,TTK,MASTL,CCNE2,ATAD5,CENPF,DNA2,KNTC1,MAD2L1,CENPE,BUB1,DTL,BUB1B,NDC80,AURKB,FBXO5,USP37,CDC25C,CCNB2,CLSPN,CKS2,BRCA1,TICRR,POLE,CACUL1,MAP3K20,FOXM1,EGFR,TAOK1,SPDL1,ITGB1,TMOD3,CCNB3,CDC6,CLOCK,RAD21,CRLF3,CCNA2,RAD51B,ADAMTS1,ATM,RAD51C,CKS1B,EPS8,PTPN11,LOC102190533,BLM,ZWINT,LATS1,CHEK1,PLK1,KMT2E,FGF10,ZWILCH,RFWD3,CDK14,TRIP13,LZTS1,APPL1
GO:BP	regulation of cell motility	GO:2000145	8.01057e-13	12.0963	651	1167	102	17433	RIPOR2,EDN2,SST,NRG1,STC1,FOXF1,SHTN1,F2R,WNT5A,BCL2,BMP10,EPHA1,LYN,CCN3,LAMA3,CCBE1,KIF14,ADAM8,NR4A3,THBS1,CCN1,PTGER4,ACVRL1,KIF20B,MYOCD,CLIC4,ARHGEF39,FBXO5,NAV3,SCAI,HIF1A,CD40,PTPRJ,SPRED1,SERPINE1,TTLL6,PRKG1,IRS2,CSF1R,FGF7,SMURF2,PLXNA2,CMKLR1,TTBK2,EGFR,CCL20,SFRP1,TNFSF18,TGFBR1,ITGB1,ETS1,NEDD9,PTPRG,STK26,ABHD2,NOD2,FUT4,MEOX2,PRR5L,SOD2,UNC5C,RAC2,VCL,TNFAIP6,BMPR2,ADAMTS1,MOSPD2,…
GO:BP	movement of cell or subcellular component	GO:0006928	8.81607e-13	12.0547	1396	1167	173	17433	CXADR,RIPOR2,EDN2,SST,CXCL8,SELE,PPBP,NRG1,STC1,FOXF1,SHTN1,F2R,WNT5A,BCL2,BMP10,FAM83D,EPHA1,LYN,CCN3,LAMA3,SLC22A16,DEPDC1B,CCBE1,DCLK1,LCP1,KIF11,ASPM,KIF14,ADAM8,LOC106503395,SEMA6B,NR4A3,ARMC4,SYDE2,DNAH14,LOC102181854,THBS1,KIF5C,KIF15,CCN1,PTGER4,CENPE,KIF23,CEP85L,ACVRL1,KIF20B,MYOCD,CLIC4,CCDC88C,KIF4A,NR4A2,ELMO1,TUB,KIF20A,GPD1L,ETV1,ARHGEF39,FBXO5,ANLN,KIF18A,KIF18B,NAV3,CFAP221,NR4A1…
GO:BP	regulation of primary metabolic process	GO:0080090	9.48353e-13	12.023	3970	1167	382	17433	NTS,LEPR,PTGS2,EGLN3,LOC102181552,GDF10,NRG1,EREG,FOXF1,FBXO2,F2R,SIK1,XDH,PRDM6,WNT5A,CDA,BCL2,AHR,BMP10,FAM83D,EPHA1,DEPDC1,ERRFI1,LYN,TGFA,PLEK,GSAP,ID4,LMCD1,E2F7,NUAK1,CD19,NOCT,CCBE1,MYBL1,CSF2,EGR1,SPRY4,NLRP1,IL1A,PKIA,MN1,SSPO,PARPBP,ZNF367,TOP2A,KIF14,ADAM8,IQGAP3,FOXN2,EAF2,CDCA2,NEDD4,REL,MEOX1,POLQ,MASTL,ADGRF1,E2F8,IL18R1,SERPINI1,NR4A3,PDE8B,HIPK2,ATAD5,RAD51AP1,CENPF,ALKAL1,THBS1,…
GO:BP	cell differentiation	GO:0030154	1.0558e-12	11.9764	2591	1167	274	17433	XK,RIPOR2,IL6,EDN2,LOC102178921,IL1RL2,LEPR,PTGS2,GDF10,MERTK,NRG1,STC1,EREG,FOXF1,SHTN1,SIK1,XDH,RSPO2,PRDM6,WNT5A,ERO1A,BCL2,HPSE,BMP10,FAM83D,EPHA1,ERRFI1,LYN,CCN3,HHIP,LAMA3,PLEK,CDK1,E2F7,CD19,NOCT,LOC102187233,CSF2,EGR1,SPRY4,IL1A,ITGB8,DCLK1,SSPO,SNX10,HOOK1,B4GALT6,ASPM,TOP2A,NFKBIZ,KIF14,ADAM8,FOXN2,CDK6,NEDD4,ESCO2,ADGRF1,E2F8,DNASE1L3,IL18R1,SEMA6B,GSDME,SOCS2,HIPK2,NAV2,MSI2,KIF5C,LOC…
GO:BP	regulation of metabolic process	GO:0019222	1.16774e-12	11.9327	4874	1167	449	17433	NTS,IL1RL2,LEPR,CXCL8,PTGS2,EGLN3,SELE,LOC102181552,RNF125,GDF10,MERTK,NRG1,EREG,FOXF1,FBXO2,F2R,SLC6A4,SIK1,XDH,PRDM6,WNT5A,CDA,BCL2,AHR,FFAR3,HPSE,ASS1,BMP10,FAM83D,EPHA1,STC2,DEPDC1,ERRFI1,LYN,TGFA,PDE4D,PLEK,MMP3,GSAP,ID4,LMCD1,PPIF,MIR125B1,CDK1,NPR3,E2F7,NUAK1,HDAC9,CD19,NOCT,CCBE1,MYBL1,LOC102187233,CSF2,EGR1,SPRY4,NLRP1,IL1A,ITGB8,PKIA,MN1,SSPO,PARPBP,ZNF367,TOP2A,KIF14,ADAM8,IQGAP3,FOXN2…
GO:MF	purine ribonucleoside triphosphate binding	GO:0035639	1.32579e-12	11.8775	1674	1141	192	17354	MERTK,WNK2,SIK1,RAB27B,ATP9A,ASS1,EPHA1,LYN,CDK1,NUAK1,NLRP1,DCLK1,AK4,EPHA5,KIF11,TOP2A,KIF14,CDK6,ARL5B,TTK,POLQ,MASTL,RASL12,LOC106503395,HK2,HIPK2,ATAD5,DNAH14,REM1,PBK,MCM8,KIF5C,KIF15,DNA2,CENPE,BUB1,KIF23,ACVRL1,KIF20B,DGKH,ABL2,MAP3K8,SMC2,UHMK1,ERCC6L,PLK4,BUB1B,KIF4A,CAMK4,ATP11B,KIF20A,AURKB,CIT,KRAS,ATP13A3,IRAK3,AURKA,KIF18A,MYH13,RUNX1,KIF18B,NAV3,MELK,ATAD2,NEK2,ATP7A,DGKE,RASL11B,…
GO:BP	cellular response to stimulus	GO:0051716	2.1542e-12	11.6667	5552	1167	497	17433	CXADR,FAM83B,TNFRSF11B,RIPOR2,EDN2,SST,NTS,IL1RL2,LEPR,CXCL8,PTGS2,LOC102170823,RNF125,GDF10,MERTK,NRG1,STC1,RGS7BP,EREG,FOXF1,FBXO2,F2R,PTGDR,SLC6A4,GPR63,PAG1,SIK1,PTGIR,XDH,RSPO2,FANCB,WNT5A,ERO1A,BCL2,ACKR4,PTGS1,AHR,FFAR3,HPSE,ASS1,MYZAP,BMP10,FAM83D,EPHA1,TNIP3,LOC108633191,STC2,DEPDC1,ERRFI1,IQGAP2,LYN,CCN3,TGFA,HHIP,PDE4D,PLEK,MMP3,RFTN1,IL13RA1,LMCD1,PPIF,CDK1,GUCY1B1,E2F7,DEPDC1B,NUAK1,…
GO:BP	regulation of locomotion	GO:0040012	2.64498e-12	11.5776	682	1167	104	17433	RIPOR2,EDN2,SST,CXCL8,NRG1,STC1,FOXF1,SHTN1,F2R,WNT5A,BCL2,BMP10,EPHA1,LYN,CCN3,LAMA3,CCBE1,KIF14,ADAM8,NR4A3,THBS1,CCN1,PTGER4,ACVRL1,KIF20B,MYOCD,CLIC4,ARHGEF39,FBXO5,NAV3,SCAI,HIF1A,CD40,PTPRJ,SPRED1,SERPINE1,TTLL6,PRKG1,IRS2,CSF1R,FGF7,SMURF2,PLXNA2,CMKLR1,TTBK2,EGFR,CCL20,SFRP1,TNFSF18,TGFBR1,ITGB1,ETS1,NEDD9,PTPRG,STK26,ABHD2,NOD2,FUT4,MEOX2,PRR5L,SOD2,UNC5C,RAC2,VCL,TNFAIP6,BMPR2,ADAMTS1,M…
GO:BP	response to stimulus	GO:0050896	2.81492e-12	11.5505	6463	1167	561	17433	CXADR,FAM83B,TNFRSF11B,RIPOR2,IL6,EDN2,SST,LOC102178921,NTS,IL1RL2,LEPR,CXCL8,PTGS2,EGLN3,CXCL5,DRB3,SELE,LOC102170823,RNF125,PPBP,GDF10,MERTK,NRG1,STC1,RGS7BP,EREG,FOXF1,FBXO2,F2R,CNGA3,PTGDR,SLC6A4,GPR63,PAG1,SIK1,PTGIR,XDH,RSPO2,FANCB,WNT5A,ERO1A,BCL2,LOC102182395,ACKR4,PTGS1,AHR,FFAR3,HPSE,ASS1,MYZAP,BMP10,FAM83D,EPHA1,TNIP3,LOC108633191,STC2,DEPDC1,ERRFI1,IQGAP2,LYN,CCN3,TGFA,DYSF,HHIP,PDE4D…
GO:BP	positive regulation of cellular metabolic process	GO:0031325	3.17085e-12	11.4988	2185	1167	239	17433	LEPR,CXCL8,PTGS2,EGLN3,SELE,GDF10,NRG1,EREG,FOXF1,F2R,XDH,WNT5A,BCL2,ASS1,BMP10,LYN,TGFA,PLEK,GSAP,CDK1,E2F7,CD19,NOCT,CCBE1,MYBL1,CSF2,EGR1,NLRP1,IL1A,TOP2A,KIF14,ADAM8,IQGAP3,EAF2,CDCA2,REL,MEOX1,MASTL,E2F8,NR4A3,HIPK2,ATAD5,DDAH1,RAD51AP1,ALKAL1,THBS1,PAWR,CREB5,CCN1,DNA2,CENPE,LEP,ZNF395,ACVRL1,MYOCD,RORA,FANCI,LDLR,TEAD1,ECT2,UHMK1,CAMK4,NR4A2,EPAS1,AURKB,ETV1,KRAS,AURKA,SLC38A2,RUNX1,NPAS4,…
GO:BP	regulation of cellular component movement	GO:0051270	3.29126e-12	11.4826	694	1167	105	17433	RIPOR2,EDN2,SST,NRG1,STC1,FOXF1,SHTN1,F2R,WNT5A,BCL2,BMP10,EPHA1,LYN,CCN3,LAMA3,CCBE1,KIF14,ADAM8,NR4A3,ARMC4,THBS1,CCN1,PTGER4,ACVRL1,KIF20B,MYOCD,CLIC4,ARHGEF39,FBXO5,NAV3,SCAI,HIF1A,CD40,PTPRJ,SPRED1,SERPINE1,TTLL6,PRKG1,IRS2,CSF1R,FGF7,SMURF2,PLXNA2,CMKLR1,TTBK2,EGFR,CCL20,SFRP1,TNFSF18,TGFBR1,ITGB1,ETS1,NEDD9,PTPRG,STK26,ABHD2,NOD2,FUT4,MEOX2,PRR5L,SOD2,UNC5C,RAC2,VCL,TNFAIP6,BMPR2,ADAMTS1,M…
GO:MF	kinase activity	GO:0016301	4.17715e-12	11.3791	706	1141	103	17354	MERTK,WNK2,SIK1,EPHA1,LYN,CDK1,NUAK1,DCLK1,AK4,EPHA5,CDK6,TTK,MASTL,HK2,ITPKA,HIPK2,PBK,BUB1,ACVRL1,DGKH,ABL2,MAP3K8,UHMK1,PLK4,BUB1B,CAMK4,AURKB,CIT,IRAK3,AURKA,PDK1,MELK,NEK2,PRKAB2,DGKE,LOC102173648,MAP3K5,ITPK1,IPMK,PRKG1,CSF1R,PLXNA2,PAPSS2,MAP3K20,CDC42BPA,DCK,TTBK2,EGFR,TAOK1,TGFBR1,AAK1,MAP3K1,LOC102190263,CDKL5,HASPIN,STK26,SMG1,PAK3,PDIK1L,BMPR2,MAP3K2,ATM,DDR2,MYLK,PRKG2,HUNK,HIPK1,CSN…
GO:BP	regulation of nitrogen compound metabolic process	GO:0051171	4.93843e-12	11.3064	3865	1167	371	17433	NTS,LEPR,PTGS2,EGLN3,LOC102181552,GDF10,NRG1,EREG,FOXF1,FBXO2,F2R,SIK1,XDH,PRDM6,WNT5A,CDA,BCL2,AHR,ASS1,BMP10,FAM83D,EPHA1,DEPDC1,ERRFI1,LYN,TGFA,GSAP,ID4,LMCD1,E2F7,NUAK1,NOCT,CCBE1,MYBL1,CSF2,EGR1,SPRY4,NLRP1,IL1A,PKIA,MN1,SSPO,PARPBP,ZNF367,TOP2A,KIF14,ADAM8,IQGAP3,FOXN2,EAF2,CDCA2,NEDD4,REL,MEOX1,POLQ,MASTL,ADGRF1,E2F8,IL18R1,SERPINI1,NR4A3,HIPK2,ATAD5,DDAH1,RAD51AP1,CENPF,ALKAL1,THBS1,PAWR,…
GO:MF	phosphotransferase activity, alcohol group as acceptor	GO:0016773	5.74372e-12	11.2408	649	1141	97	17354	MERTK,WNK2,SIK1,EPHA1,LYN,CDK1,NUAK1,DCLK1,EPHA5,CDK6,TTK,MASTL,HK2,HIPK2,PBK,BUB1,ACVRL1,DGKH,ABL2,MAP3K8,UHMK1,PLK4,BUB1B,CAMK4,AURKB,CIT,IRAK3,AURKA,PDK1,MELK,NEK2,PRKAB2,DGKE,LOC102173648,MAP3K5,ITPK1,IPMK,PRKG1,CSF1R,PAPSS2,MAP3K20,CDC42BPA,TTBK2,EGFR,TAOK1,TGFBR1,AAK1,MAP3K1,LOC102190263,CDKL5,HASPIN,STK26,SMG1,PAK3,PDIK1L,FAM20B,BMPR2,MAP3K2,ATM,DDR2,MYLK,PRKG2,HUNK,HIPK1,CSNK1G1,GRK3,ITPK…
GO:BP	positive regulation of macromolecule metabolic process	GO:0010604	6.31575e-12	11.1996	2356	1167	252	17433	NTS,IL1RL2,LEPR,CXCL8,PTGS2,EGLN3,SELE,GDF10,NRG1,EREG,FOXF1,F2R,SLC6A4,XDH,WNT5A,BCL2,FFAR3,HPSE,BMP10,LYN,TGFA,PDE4D,GSAP,E2F7,NOCT,CCBE1,MYBL1,LOC102187233,CSF2,EGR1,NLRP1,IL1A,ITGB8,TOP2A,KIF14,ADAM8,IQGAP3,EAF2,CDCA2,NEDD4,REL,MEOX1,MASTL,E2F8,IL18R1,NR4A3,HIPK2,ATAD5,RAD51AP1,ALKAL1,THBS1,PAWR,CREB5,CCN1,DNA2,PTGER4,CENPE,LEP,ZNF395,ACVRL1,MYOCD,RORA,TNFSF4,FANCI,LDLR,TEAD1,DTL,ECT2,UHMK1,C…
GO:BP	cell population proliferation	GO:0008283	7.90463e-12	11.1021	1261	1167	158	17433	FAM83B,EDN2,LEPR,PTGS2,EGLN3,NRG1,STC1,EREG,FOXF1,F2R,PTGIR,XDH,MAB21L2,WNT5A,BCL2,HPSE,BMP10,FAM83D,EPHA1,LYN,CCN3,TGFA,HHIP,CDK1,NPR3,E2F7,CD19,PLA2G4A,CSF2,IL1A,MN1,ESM1,CALCRL,ASPM,KIF14,IQGAP3,EAF2,CDK6,OSMR,E2F8,NR4A3,GSDME,HIPK2,ATAD5,DDAH1,LIFR,SAPCD2,THBS1,PRC1,PAWR,CCN1,LEP,FST,ACVRL1,KIF20B,MYOCD,RORA,C24H18ORF54,FBXO5,KRAS,NOS2,PDK1,SERPINB5,MELK,NR4A1,HTR1B,HIF1A,CD40,PTPRJ,UHRF1,TNC…
GO:MF	catalytic activity	GO:0003824	8.86764e-12	11.0522	5226	1141	460	17354	LOC102178921,DUSP2,IL1RL2,PTGS2,EGLN3,ELOVL7,LOC102174841,LOC102170823,RNF125,MERTK,WNK2,HAL,LOC102190925,LOC102169668,SIK1,RAB27B,XDH,PRDM6,CDA,GALNT3,HAS2,ERO1A,PTGS1,HPSE,ASS1,LOC102184089,EPHA1,TLL1,LYN,HHIP,PDE4D,MMP3,PPIF,CDK1,GUCY1B1,NUAK1,HDAC9,NOCT,PLA2G4A,LOC102175315,LOC102187233,NLRP1,FAR2,DCLK1,GEN1,AK4,B4GALT6,EPHA5,G2E3,TOP2A,ZDHHC23,BARD1,KIF14,ADAM8,CDK6,TKTL1,NEDD4,ARL5B,TTK,POL…
GO:MF	transferase activity, transferring phosphorus-containing groups	GO:0016772	1.20524e-11	10.9189	842	1141	115	17354	MERTK,WNK2,SIK1,EPHA1,LYN,CDK1,NUAK1,DCLK1,AK4,EPHA5,CDK6,TTK,POLQ,MASTL,HK2,ITPKA,HIPK2,PBK,BUB1,ACVRL1,DGKH,ABL2,MAP3K8,UHMK1,PLK4,BUB1B,CAMK4,AURKB,CIT,IRAK3,AURKA,PDK1,MELK,NEK2,PRKAB2,DGKE,LOC102173648,MAP3K5,ITPK1,IPMK,PRKG1,CSF1R,POLE,PLXNA2,PAPSS2,PRIM1,MAP3K20,CDC42BPA,DCK,TTBK2,EGFR,CDS2,TAOK1,TGFBR1,AAK1,MAP3K1,LOC102190263,CDKL5,HASPIN,STK26,SMG1,PAK3,PDIK1L,FAM20B,SELENOI,BMPR2,MAP3K…
GO:BP	regulation of multicellular organismal process	GO:0051239	1.22183e-11	10.913	1781	1167	203	17433	TNFRSF11B,EDN2,IL1RL2,LEPR,CXCL8,PTGS2,RNF125,MERTK,STC1,EREG,F2R,AMIGO2,SLC6A4,XDH,RSPO2,WNT5A,BCL2,FFAR3,HPSE,BMP10,EPHA1,ERRFI1,LYN,PDE4D,LAMA3,LMCD1,NPR3,NOCT,CCBE1,LOC102187233,CSF2,EGR1,NLRP1,IL1A,ITGB8,ASPM,NFKBIZ,KIF14,ADAM8,IQGAP3,EAF2,CDK6,REL,IL18R1,HK2,SOCS2,HIPK2,ATAD5,THBS1,CCN1,PTGER4,LEP,FST,TMEM65,ACVRL1,MYOCD,RORA,TNFSF4,LDLR,FGG,FANCD2,NR4A2,WWC2,EPAS1,GPD1L,GPR3,FBXO5,IRAK3,NO…
GO:BP	localization of cell	GO:0051674	1.42022e-11	10.8476	1105	1167	143	17433	CXADR,RIPOR2,EDN2,SST,CXCL8,SELE,PPBP,NRG1,STC1,FOXF1,SHTN1,F2R,WNT5A,BCL2,BMP10,FAM83D,EPHA1,LYN,CCN3,LAMA3,SLC22A16,DEPDC1B,CCBE1,DCLK1,LCP1,ASPM,KIF14,ADAM8,NR4A3,SYDE2,DNAH14,LOC102181854,THBS1,CCN1,PTGER4,CEP85L,ACVRL1,KIF20B,MYOCD,CLIC4,NR4A2,ELMO1,ARHGEF39,FBXO5,ANLN,NAV3,NR4A1,SCAI,HIF1A,CD40,PTPRJ,SPRED1,SERPINE1,TTLL6,CNTN2,PRKG1,IRS2,CSF1R,BAMBI,FGF7,SMURF2,PLXNA2,USP45,CMKLR1,TTBK2,EG…
GO:BP	cell motility	GO:0048870	1.42022e-11	10.8476	1105	1167	143	17433	CXADR,RIPOR2,EDN2,SST,CXCL8,SELE,PPBP,NRG1,STC1,FOXF1,SHTN1,F2R,WNT5A,BCL2,BMP10,FAM83D,EPHA1,LYN,CCN3,LAMA3,SLC22A16,DEPDC1B,CCBE1,DCLK1,LCP1,ASPM,KIF14,ADAM8,NR4A3,SYDE2,DNAH14,LOC102181854,THBS1,CCN1,PTGER4,CEP85L,ACVRL1,KIF20B,MYOCD,CLIC4,NR4A2,ELMO1,ARHGEF39,FBXO5,ANLN,NAV3,NR4A1,SCAI,HIF1A,CD40,PTPRJ,SPRED1,SERPINE1,TTLL6,CNTN2,PRKG1,IRS2,CSF1R,BAMBI,FGF7,SMURF2,PLXNA2,USP45,CMKLR1,TTBK2,EG…
GO:BP	response to stress	GO:0006950	1.4757e-11	10.831	2336	1167	249	17433	IL1RL2,CXCL8,PTGS2,EGLN3,CXCL5,RNF125,PPBP,MERTK,EREG,FOXF1,FBXO2,F2R,XDH,FANCB,WNT5A,ERO1A,BCL2,LOC102182395,PTGS1,FFAR3,HPSE,ASS1,BMP10,LYN,PLEK,PPIF,LOC102182683,CDK1,E2F7,NUAK1,PLA2G4A,LOC102187233,EGR1,NLRP1,IL1A,GEN1,SCN9A,PARPBP,TOP2A,NFKBIZ,ADAM8,CDK6,NEDD4,POLQ,ESCO2,DNASE1L3,HK2,PDE8B,HIPK2,ATAD5,DDAH1,PCLAF,RAD51AP1,MCM8,LOC102181854,THBS1,PAWR,CCN1,DNA2,PTGER4,NEIL3,LEP,ACVRL1,MYOCD,R…
GO:BP	locomotion	GO:0040011	1.61466e-11	10.7919	1227	1167	154	17433	CXADR,RIPOR2,EDN2,SST,CXCL8,CXCL5,SELE,PPBP,NRG1,STC1,FOXF1,SHTN1,F2R,WNT5A,BCL2,LOC102182395,ACKR4,BMP10,FAM83D,EPHA1,LYN,CCN3,LAMA3,SLC22A16,LOC102182683,DEPDC1B,CCBE1,DCLK1,LCP1,ASPM,KIF14,ADAM8,SEMA6B,NR4A3,SYDE2,DNAH14,LOC102181854,THBS1,KIF5C,CCN1,PTGER4,CEP85L,ACVRL1,KIF20B,MYOCD,CLIC4,NR4A2,ELMO1,ETV1,ARHGEF39,FBXO5,ANLN,NAV3,NR4A1,SCAI,HIF1A,CDH4,CD40,PTPRJ,SPRED1,SERPINE1,TTLL6,CNTN2,PR…
GO:CC	spindle	GO:0005819	2.79358e-11	10.5538	256	1150	52	17757	NEXMIF,FAM83D,CDK1,KIF11,ASPM,KIF14,CCSAP,CENPF,CKAP2L,SGO1,PRC1,KIF15,KNTC1,MAD2L1,CENPE,KIF20B,DLGAP5,ECT2,KIF20A,AURKB,FBXO5,AURKA,KIF18A,KIF18B,NUSAP1,NEK2,KIF22,MZT1,SPAG5,HMMR,SPDL1,NR3C1,CEP128,CDC6,NEDD9,SMC1A,HASPIN,TPX2,ATM,RIF1,PSRC1,RACGAP1,NIN,SKA1,CEP85,TNKS,LATS1,PLK1,BORA,INCENP,POC1A,KATNAL1
GO:BP	meiotic cell cycle process	GO:1903046	3.65022e-11	10.4377	123	1167	36	17433	WNT5A,LOC102187233,ASPM,TOP2A,TTK,MASTL,CCNE2,RAD51AP1,SGO1,SMC2,FANCD2,GPR3,FBXO5,AURKA,KIF18A,BRIP1,CCNB2,MSH4,CKS2,RAD51,CDC20,BRCA2,MND1,ESPL1,SGO2,MEI4,SMC4,ATM,PDE3A,RAD51C,NDC1,UBR2,ATRX,SYCE2,PLK1,TRIP13
GO:BP	meiotic nuclear division	GO:0140013	4.40068e-11	10.3565	111	1167	34	17433	WNT5A,LOC102187233,ASPM,TOP2A,TTK,MASTL,CCNE2,RAD51AP1,SGO1,SMC2,FANCD2,GPR3,FBXO5,AURKA,KIF18A,BRIP1,CCNB2,MSH4,CKS2,CDC20,BRCA2,MND1,ESPL1,SGO2,MEI4,SMC4,ATM,PDE3A,RAD51C,NDC1,UBR2,SYCE2,PLK1,TRIP13
GO:BP	meiotic cell cycle	GO:0051321	7.77329e-11	10.1094	139	1167	38	17433	WNT5A,LOC102187233,ASPM,TOP2A,TTK,MASTL,CCNE2,RAD51AP1,SGO1,SMC2,FANCD2,GPR3,FBXO5,AURKA,KIF18A,BRIP1,CCNB2,MSH4,CKS2,RAD51,CDC20,BRCA2,MND1,ESPL1,SMC1A,SGO2,MEI4,SMC4,ATM,PDE3A,RAD51C,NDC1,UBR2,ATRX,SYCE2,MRE11,PLK1,TRIP13
GO:BP	regulation of response to stimulus	GO:0048583	8.59568e-11	10.0657	2545	1167	263	17433	RIPOR2,EDN2,NTS,IL1RL2,CXCL8,PTGS2,RNF125,GDF10,NRG1,EREG,FOXF1,F2R,PTGIR,XDH,RSPO2,WNT5A,BCL2,FFAR3,HPSE,BMP10,FAM83D,TNIP3,ERRFI1,LYN,CCN3,TGFA,HHIP,PDE4D,PLEK,RFTN1,LMCD1,PPIF,DEPDC1B,NUAK1,CD19,CCBE1,PLA2G4A,LOC102187233,CSF2,EGR1,SPRY4,MN1,GEN1,ESM1,PARPBP,ASPM,NFKBIZ,KIF14,ADAM8,CEP55,IQGAP3,CDK6,NEDD4,REL,POLQ,DNASE1L3,IL18R1,TMEM170B,GSDME,SOCS2,HIPK2,ATAD5,DDAH1,RAD51AP1,THBS1,PAWR,CCN1,…
GO:BP	blood vessel morphogenesis	GO:0048514	8.86934e-11	10.0521	421	1167	73	17433	EDN2,LEPR,CXCL8,FOXF1,XDH,WNT5A,HPSE,EPHA1,CCN3,E2F7,CCBE1,IL1A,ITGB8,ESM1,CALCRL,ADAM8,E2F8,HK2,HIPK2,THBS1,CCN1,LEP,ACVRL1,MYOCD,RORA,LDLR,CLIC4,EPAS1,NR4A1,HIF1A,CD40,SPRED1,SERPINE1,PRDM1,BRCA1,TIPARP,TGFBR1,ITGB1,CHD7,ETS1,MEOX2,C1GALT1,SAT1,QKI,JUNB,BMPR2,ADAMTS1,EGLN1,MYLK,NR2F2,ELK3,VEGFA,RBPJ,YAP1,ROCK1,PRKX,NF1,ZC3H12A,SPRY2,CDH2,JAK1,ITGAV,GJA1,FGF10,AKT3,RBM15,BMPR1A,VASH2,PIK3CB,AGO2…
GO:BP	regulation of phosphate metabolic process	GO:0019220	1.30167e-10	9.8855	888	1167	120	17433	LEPR,PTGS2,GDF10,NRG1,EREG,XDH,WNT5A,CDA,BCL2,BMP10,EPHA1,ERRFI1,LYN,TGFA,PLEK,NUAK1,CD19,CSF2,SPRY4,PKIA,KIF14,ADAM8,IQGAP3,CDCA2,MASTL,HIPK2,ALKAL1,THBS1,CCN1,CENPE,LEP,ACVRL1,MYOCD,LDLR,ECT2,GPD1L,PPP1R14A,KRAS,IRAK3,RBL1,PDK1,HIF1A,CD40,PTPRJ,SPRED1,UBASH3B,MAP3K5,PELI2,CLSPN,IRS2,RICTOR,RAD51,PLCG2,CSF1R,FGF7,CACUL1,FABP4,TNFAIP3,EGFR,SFRP1,TNFSF18,TGFBR1,CCNB3,LRP8,NEDD9,DUSP16,NOD2,CCNYL1,…
GO:BP	regulation of phosphorus metabolic process	GO:0051174	1.30167e-10	9.8855	888	1167	120	17433	LEPR,PTGS2,GDF10,NRG1,EREG,XDH,WNT5A,CDA,BCL2,BMP10,EPHA1,ERRFI1,LYN,TGFA,PLEK,NUAK1,CD19,CSF2,SPRY4,PKIA,KIF14,ADAM8,IQGAP3,CDCA2,MASTL,HIPK2,ALKAL1,THBS1,CCN1,CENPE,LEP,ACVRL1,MYOCD,LDLR,ECT2,GPD1L,PPP1R14A,KRAS,IRAK3,RBL1,PDK1,HIF1A,CD40,PTPRJ,SPRED1,UBASH3B,MAP3K5,PELI2,CLSPN,IRS2,RICTOR,RAD51,PLCG2,CSF1R,FGF7,CACUL1,FABP4,TNFAIP3,EGFR,SFRP1,TNFSF18,TGFBR1,CCNB3,LRP8,NEDD9,DUSP16,NOD2,CCNYL1,…
GO:BP	vasculature development	GO:0001944	1.56656e-10	9.80505	509	1167	82	17433	EDN2,LEPR,CXCL8,FOXF1,XDH,WNT5A,HPSE,EPHA1,ERRFI1,CCN3,E2F7,CCBE1,IL1A,ITGB8,ESM1,CALCRL,ADAM8,E2F8,HK2,HIPK2,THBS1,CCN1,LEP,ACVRL1,MYOCD,RORA,LDLR,CLIC4,EPAS1,NR4A1,FOSL1,HIF1A,CD40,SPRED1,SERPINE1,PRDM1,BRCA1,TIPARP,TGFBR1,TBX3,ITGB1,CHD7,ETS1,MEOX2,C1GALT1,SAT1,SOD2,QKI,JUNB,BMPR2,ADAMTS1,EGLN1,MYLK,NR2F2,PAX6,ELK3,VEGFA,RBPJ,YAP1,PTPN14,LUZP1,ROCK1,PRKX,NF1,ZC3H12A,SPRY2,CDH2,JAK1,ITGAV,GJA1,…
GO:BP	positive regulation of nitrogen compound metabolic process	GO:0051173	1.57091e-10	9.80385	2066	1167	223	17433	LEPR,PTGS2,EGLN3,GDF10,NRG1,EREG,FOXF1,F2R,XDH,WNT5A,BCL2,ASS1,BMP10,LYN,TGFA,GSAP,E2F7,NOCT,CCBE1,MYBL1,CSF2,EGR1,NLRP1,IL1A,TOP2A,KIF14,ADAM8,IQGAP3,EAF2,CDCA2,NEDD4,REL,MEOX1,MASTL,E2F8,NR4A3,HIPK2,ATAD5,DDAH1,RAD51AP1,ALKAL1,THBS1,PAWR,CREB5,CCN1,CENPE,LEP,ZNF395,ACVRL1,MYOCD,RORA,FANCI,LDLR,TEAD1,DTL,ECT2,UHMK1,CAMK4,NR4A2,EPAS1,AURKB,ETV1,KRAS,AURKA,SLC38A2,RUNX1,NPAS4,ATAD2,NR4A1,FOSL1,NEK…
GO:BP	blood vessel development	GO:0001568	2.00309e-10	9.6983	483	1167	79	17433	EDN2,LEPR,CXCL8,FOXF1,XDH,WNT5A,HPSE,EPHA1,CCN3,E2F7,CCBE1,IL1A,ITGB8,ESM1,CALCRL,ADAM8,E2F8,HK2,HIPK2,THBS1,CCN1,LEP,ACVRL1,MYOCD,RORA,LDLR,CLIC4,EPAS1,NR4A1,FOSL1,HIF1A,CD40,SPRED1,SERPINE1,PRDM1,BRCA1,TIPARP,TGFBR1,TBX3,ITGB1,CHD7,ETS1,MEOX2,C1GALT1,SAT1,QKI,JUNB,BMPR2,ADAMTS1,EGLN1,MYLK,NR2F2,PAX6,ELK3,VEGFA,RBPJ,YAP1,LUZP1,ROCK1,PRKX,NF1,ZC3H12A,SPRY2,CDH2,JAK1,ITGAV,GJA1,FGF10,AKT3,RBM15,BM…
GO:MF	protein kinase activity	GO:0004672	3.34604e-10	9.47547	551	1141	83	17354	MERTK,WNK2,SIK1,EPHA1,LYN,CDK1,NUAK1,DCLK1,EPHA5,CDK6,TTK,MASTL,HIPK2,PBK,BUB1,ACVRL1,ABL2,MAP3K8,UHMK1,PLK4,BUB1B,CAMK4,AURKB,CIT,IRAK3,AURKA,PDK1,MELK,NEK2,PRKAB2,MAP3K5,PRKG1,CSF1R,MAP3K20,CDC42BPA,TTBK2,EGFR,TAOK1,TGFBR1,AAK1,MAP3K1,LOC102190263,CDKL5,HASPIN,STK26,SMG1,PAK3,PDIK1L,BMPR2,MAP3K2,ATM,DDR2,MYLK,PRKG2,HUNK,HIPK1,CSNK1G1,GRK3,VRK1,MMD,ROCK1,PKN2,PRKX,SLK,CDK17,LATS1,CHEK1,JAK1,PEAK…
GO:BP	anatomical structure morphogenesis	GO:0009653	4.0487e-10	9.39268	1808	1167	200	17433	TNFRSF11B,XK,RIPOR2,EDN2,LEPR,CXCL8,MERTK,NRG1,STC1,FOXF1,SHTN1,SLC6A4,XDH,RSPO2,MAB21L2,WNT5A,BCL2,HPSE,BMP10,EPHA1,ERRFI1,CCN3,HHIP,LAMA3,E2F7,CCBE1,FMN1,LOC102187233,SPRY4,IL1A,ITGB8,DCLK1,ESM1,SNX10,CALCRL,B4GALT6,KIF14,ADAM8,MEOX1,HS2ST1,E2F8,SEMA6B,HK2,HIPK2,THBS1,KIF5C,CCN1,LEP,FST,ACVRL1,KIF20B,MYOCD,RORA,LDLR,ECT2,FANCD2,CLIC4,RAPH1,CCDC88C,ZDHHC17,NR4A2,EPAS1,ITGA8,ARHGEF26,RP2,ETV1,KRA…
GO:BP	regulation of developmental process	GO:0050793	4.29819e-10	9.36671	1632	1167	185	17433	TNFRSF11B,XK,IL1RL2,CXCL8,PTGS2,GDF10,NRG1,EREG,AMIGO2,SLC6A4,SIK1,XDH,RSPO2,PRDM6,WNT5A,BCL2,HPSE,BMP10,EPHA1,ERRFI1,LYN,CCN3,LAMA3,NUAK1,NOCT,CCBE1,LOC102187233,CSF2,SPRY4,IL1A,ITGB8,ASPM,NFKBIZ,KIF14,ADAM8,IQGAP3,EAF2,CDK6,HK2,SOCS2,HIPK2,ATAD5,THBS1,PAWR,CCN1,LEP,FST,ACVRL1,MYOCD,RORA,LDLR,ECT2,FANCD2,C1H21ORF91,WWC2,FBXO5,KRAS,AURKA,RBL1,RUNX1,SGPP1,PLS1,HIF1A,CDH4,CD40,SPRED1,UBASH3B,PRTG,S…
GO:BP	regulation of cell communication	GO:0010646	5.14009e-10	9.28903	2187	1167	231	17433	RIPOR2,NTS,CXCL8,PTGS2,RNF125,GDF10,NRG1,F2R,PTGIR,XDH,RSPO2,WNT5A,STXBP5L,BCL2,FFAR3,HPSE,BMP10,FAM83D,TNIP3,ERRFI1,LYN,CCN3,TGFA,HHIP,PDE4D,PLEK,LMCD1,PPIF,DEPDC1B,CD19,CCBE1,LOC102187233,CSF2,EGR1,SPRY4,MN1,GEN1,ESM1,ASPM,KIF14,ADAM8,CEP55,IQGAP3,NEDD4,REL,PCDH17,IL18R1,TMEM170B,GSDME,ITPKA,SOCS2,HIPK2,ATAD5,THBS1,PAWR,CCN1,MAD2L1,LEP,FST,ACVRL1,MYOCD,RORA,FGG,CSPG5,FANCD2,BAIAP2L1,CCDC88C,ZDH…
GO:BP	multicellular organismal process	GO:0032501	6.3039e-10	9.20039	5090	1167	452	17433	CXADR,TNFRSF11B,XK,RIPOR2,IL6,EDN2,LOC102178921,IL1RL2,LEPR,CXCL8,PTGS2,RNF125,GDF10,MERTK,NRG1,STC1,EREG,FOXF1,SHTN1,F2R,AMIGO2,SLC6A4,SIK1,XDH,RSPO2,MAB21L2,PRDM6,WNT5A,GALNT3,BCL2,PTGS1,FFAR3,HPSE,BMP10,FAM83D,EPHA1,ERRFI1,LYN,CCN3,HHIP,PDE4D,LAMA3,PLEK,LMCD1,NPR3,E2F7,CD19,NOCT,CCBE1,FMN1,PLA2G4A,LOC102187233,CSF2,EGR1,SPRY4,NLRP1,IL1A,ITGB8,DCLK1,MN1,SSPO,ESM1,SNX10,SCN9A,CALCRL,HOOK1,B4GALT…
GO:BP	response to organic substance	GO:0010033	6.53838e-10	9.18453	1805	1167	199	17433	RIPOR2,EDN2,LOC102178921,IL1RL2,LEPR,CXCL8,SELE,LOC102170823,RNF125,EREG,FOXF1,FBXO2,F2R,SLC6A4,PTGIR,XDH,WNT5A,ERO1A,BCL2,ACKR4,FFAR3,HPSE,BMP10,TNIP3,LYN,HHIP,RFTN1,IL13RA1,NOCT,CCBE1,LOC102187233,CSF2,EGR1,SPRY4,IL1A,ITGB8,MN1,SNX10,CALCRL,AKAP6,IQGAP3,NEDD4,OSMR,IL18R1,GSDME,HK2,SOCS2,HIPK2,LIFR,THBS1,CCN1,PTGER4,LEP,FST,ACVRL1,MYOCD,RORA,ABL2,TNFSF4,LDLR,BAIAP2L1,ZDHHC17,NR4A2,IRAK3,TAC1,NOS…
GO:MF	tubulin binding	GO:0015631	6.64693e-10	9.17738	261	1141	51	17354	FAM83D,GAS2L3,FMN1,HOOK1,KIF11,KIF14,LOC106503395,CCSAP,CENPF,PRC1,KIF5C,KIF15,CENPE,KIF23,KIF20B,KIF4A,KIF20A,KIF18A,KIF18B,NAV3,NUSAP1,MAP2,TTLL6,JMY,KIF22,BRCA2,KIF2C,DIP2B,TAOK1,HOOK3,NCALD,UNC5C,PSRC1,TTLL7,PHF6,MDM1,KIF24,RACGAP1,NIN,SKA1,KIF1B,ARL4C,PDE4B,PLK1,GJA1,KATNAL1,CEP70,VASH2,LZTS1,APPL1,CEP57
GO:BP	regulation of molecular function	GO:0065009	7.36198e-10	9.13301	1927	1167	209	17433	RIPOR2,EDN2,NTS,LEPR,PTGS2,EGLN3,SELE,LOC102181552,NRG1,EREG,F2R,SIK1,XDH,WNT5A,BCL2,EPHA1,ERRFI1,IQGAP2,LYN,TGFA,PLEK,PPIF,NUAK1,CD19,SPRY4,NLRP1,PKIA,SSPO,KIF14,ADAM8,AKAP6,IQGAP3,NEDD4,RASGRP2,HJURP,MASTL,ADGRF1,FAM122B,IL18R1,SERPINI1,CCNE2,CHML,HIPK2,REM1,ALKAL1,THBS1,CCN1,MAD2L1,CENPE,LEP,MYOCD,ABL2,ECT2,FANCD2,CCDC88C,NR4A2,ARHGEF26,AURKB,CIT,GPD1L,ARHGEF39,PPP1R14A,FBXO5,IRAK3,AURKA,RBL1,…
GO:BP	cell division	GO:0051301	7.62331e-10	9.11786	280	1167	55	17433	KNL1,E2F7,KIF11,ASPM,TOP2A,KIF14,CEP55,CDCA2,E2F8,ANK3,SGO1,PRC1,KIF20B,ECT2,KIF4A,NDC80,KIF20A,AURKB,CIT,MIS18A,FBXO5,ANLN,AURKA,RBL1,KIF18B,USP37,NUSAP1,OIP5,BRIP1,SPAG5,BRCA2,NUF2,SPDL1,CDC6,NCAPG,CKAP2,SGO2,FZD7,TPX2,CENPT,PAX6,VEGFA,RACGAP1,LOC102187615,SKA1,PKN2,BLM,DOCK7,CCP110,NCAPD2,PLK1,INCENP,PTN,SPC24,PPP1CB
GO:BP	regulation of signaling	GO:0023051	8.36104e-10	9.07774	2197	1167	231	17433	RIPOR2,NTS,CXCL8,PTGS2,RNF125,GDF10,NRG1,F2R,PTGIR,XDH,RSPO2,WNT5A,STXBP5L,BCL2,FFAR3,HPSE,BMP10,FAM83D,TNIP3,ERRFI1,LYN,CCN3,TGFA,HHIP,PDE4D,PLEK,LMCD1,PPIF,DEPDC1B,CD19,CCBE1,LOC102187233,CSF2,EGR1,SPRY4,MN1,GEN1,ESM1,ASPM,KIF14,ADAM8,CEP55,IQGAP3,NEDD4,REL,PCDH17,IL18R1,TMEM170B,GSDME,ITPKA,SOCS2,HIPK2,ATAD5,THBS1,PAWR,CCN1,MAD2L1,LEP,FST,TMEM65,ACVRL1,MYOCD,RORA,FGG,CSPG5,FANCD2,BAIAP2L1,CCDC…
GO:MF	catalytic activity, acting on a protein	GO:0140096	1.30437e-09	8.8846	2008	1141	209	17354	DUSP2,EGLN3,RNF125,MERTK,WNK2,SIK1,PRDM6,GALNT3,ERO1A,EPHA1,TLL1,LYN,MMP3,PPIF,CDK1,NUAK1,HDAC9,DCLK1,EPHA5,G2E3,ADAM8,CDK6,NEDD4,TTK,LNPEP,MASTL,PAG-8,PPM1K,HIPK2,CDKN3,PBK,BUB1,ACVRL1,ABL2,MAP3K8,DTL,UHMK1,PLK4,BUB1B,CAMK4,ZDHHC17,MINDY2,AURKB,CIT,CPD,IRAK3,AURKA,USP53,PDK1,USP37,CDC25C,MELK,NEK2,PRKAB2,PTPRJ,UBASH3B,UHRF1,TTLL6,MAP3K5,SUV39H2,PELI2,RHBDL2,TRAIP,ZDHHC21,PRKG1,CSF1R,BRCA1,PELI1,…
GO:BP	regulation of protein modification process	GO:0031399	1.33537e-09	8.8744	1026	1167	130	17433	LEPR,PTGS2,GDF10,NRG1,EREG,FBXO2,XDH,WNT5A,BCL2,BMP10,EPHA1,ERRFI1,LYN,TGFA,NUAK1,CSF2,EGR1,SPRY4,PKIA,KIF14,ADAM8,IQGAP3,CDCA2,MASTL,HIPK2,ALKAL1,THBS1,CCN1,MAD2L1,CENPE,LEP,ACVRL1,MYOCD,FANCI,ECT2,EPAS1,GPD1L,FBXO5,KRAS,IRAK3,HIF1A,CD40,PTPRJ,SPRED1,UBASH3B,MAP3K5,PELI2,CLSPN,RICTOR,RAD51,PLCG2,CDC20,CSF1R,BRCA1,FGF7,PELI1,CACUL1,FABP4,TNFAIP3,EGFR,DIP2B,TAOK1,SFRP1,TNFSF18,TGFBR1,XIAP,CCNB3,LR…
GO:BP	cellular response to organic substance	GO:0071310	2.75129e-09	8.56046	1501	1167	171	17433	RIPOR2,EDN2,IL1RL2,LEPR,CXCL8,LOC102170823,RNF125,EREG,FOXF1,SLC6A4,XDH,WNT5A,ERO1A,BCL2,ACKR4,FFAR3,BMP10,TNIP3,LYN,HHIP,IL13RA1,CCBE1,LOC102187233,CSF2,EGR1,SPRY4,IL1A,ITGB8,MN1,SNX10,CALCRL,AKAP6,IQGAP3,NEDD4,OSMR,IL18R1,GSDME,HK2,SOCS2,HIPK2,LIFR,THBS1,CCN1,LEP,FST,ACVRL1,MYOCD,RORA,ABL2,TNFSF4,LDLR,BAIAP2L1,ZDHHC17,NR4A2,IRAK3,TAC1,NOS2,NPAS4,NR4A1,HTR1B,HIF1A,WASF1,LTBP1,RASL11B,SPRED1,SERP…
GO:BP	DNA-dependent DNA replication	GO:0006261	2.96661e-09	8.52774	94	1167	29	17433	E2F7,GEN1,POLQ,E2F8,CCNE2,ATAD5,DNA2,MMS22L,FBXO5,POLE2,TRAIP,RAD51,BRCA2,TICRR,PRIM1,GMNN,GINS4,MCM10,CDC6,RRM2B,BLM,ATRX,PCNA,POLA1,MRE11,MGME1,WRN,MCM6,RFWD3
GO:BP	regulation of macromolecule metabolic process	GO:0060255	3.97424e-09	8.40075	4554	1167	409	17433	NTS,IL1RL2,LEPR,CXCL8,PTGS2,EGLN3,SELE,LOC102181552,RNF125,GDF10,MERTK,NRG1,EREG,FOXF1,FBXO2,F2R,SLC6A4,SIK1,XDH,PRDM6,WNT5A,BCL2,AHR,FFAR3,HPSE,BMP10,FAM83D,EPHA1,STC2,DEPDC1,ERRFI1,LYN,TGFA,PDE4D,GSAP,ID4,LMCD1,MIR125B1,E2F7,NUAK1,NOCT,CCBE1,MYBL1,LOC102187233,CSF2,EGR1,SPRY4,NLRP1,IL1A,ITGB8,PKIA,MN1,SSPO,PARPBP,ZNF367,TOP2A,KIF14,ADAM8,IQGAP3,FOXN2,EAF2,CDCA2,CDK6,NEDD4,REL,MEOX1,POLQ,ESCO2,M…
GO:BP	cellular response to stress	GO:0033554	4.20641e-09	8.37609	1255	1167	149	17433	CXCL8,PTGS2,FBXO2,XDH,FANCB,WNT5A,ERO1A,BCL2,ASS1,LYN,PPIF,CDK1,E2F7,NUAK1,EGR1,IL1A,GEN1,PARPBP,TOP2A,ADAM8,CDK6,NEDD4,POLQ,ESCO2,HK2,HIPK2,ATAD5,DDAH1,PCLAF,RAD51AP1,MCM8,PAWR,DNA2,NEIL3,LEP,RORA,FANCI,MMS22L,DTL,ECT2,EXO1,FANCD2,CCDC88C,NR4A2,EPAS1,FBXO5,RBL1,SLC38A2,PDK1,MELK,HIF1A,RAD54L,SPRED1,MAP3K5,JMY,BRIP1,KIF22,CLSPN,MSH4,TNC,TRAIP,ITPR1,FOS,IER3,RAD51,BRCA1,BRCA2,HSPA6,POLE,BNIP3,USP4…
GO:BP	tube morphogenesis	GO:0035239	4.7614e-09	8.32227	601	1167	88	17433	EDN2,LEPR,CXCL8,FOXF1,XDH,RSPO2,WNT5A,BCL2,HPSE,EPHA1,CCN3,HHIP,E2F7,CCBE1,FMN1,IL1A,ITGB8,ESM1,CALCRL,ADAM8,HS2ST1,E2F8,HK2,HIPK2,THBS1,CCN1,LEP,ACVRL1,KIF20B,MYOCD,RORA,LDLR,CLIC4,EPAS1,KRAS,NR4A1,HIF1A,CD40,SPRED1,SERPINE1,PRDM1,BRCA1,TIPARP,SFRP1,TGFBR1,TBX3,ITGB1,CHD7,ETS1,MEOX2,C1GALT1,SAT1,MTHFD1L,QKI,JUNB,BMPR2,ADAMTS1,ESR1,EGLN1,MYLK,NR2F2,ELK3,VEGFA,RBPJ,YAP1,LUZP1,GDNF,ROCK1,PRKX,NF1,S…
GO:BP	tube development	GO:0035295	1.09224e-08	7.96168	754	1167	102	17433	EDN2,LEPR,CXCL8,FOXF1,XDH,RSPO2,WNT5A,BCL2,HPSE,EPHA1,ERRFI1,CCN3,HHIP,E2F7,CCBE1,FMN1,IL1A,ITGB8,ESM1,CALCRL,ADAM8,HS2ST1,E2F8,HK2,HIPK2,THBS1,CCN1,LEP,ACVRL1,KIF20B,MYOCD,RORA,LDLR,CLIC4,EPAS1,KRAS,KIF18A,NR4A1,HIF1A,CD40,SPRED1,SERPINE1,ITPK1,BRIP1,PRDM1,BRCA1,FGF7,PLXNA2,MAN1A2,TIPARP,SFRP1,TGFBR1,TBX3,ITGB1,CHD7,HSD11B1,ETS1,RARB,MEOX2,C1GALT1,SAT1,MTHFD1L,QKI,JUNB,SMAD5,BMPR2,ADAMTS1,ESR1,R…
GO:BP	organonitrogen compound metabolic process	GO:1901564	1.41812e-08	7.84829	5227	1167	455	17433	DUSP2,LEPR,PTGS2,EGLN3,ELOVL7,LOC102174841,LOC102170823,LOC102181552,RNF125,GDF10,MERTK,NRG1,WNK2,EREG,HAL,FBXO2,F2R,LOC102169668,SIK1,XDH,PRDM6,WNT5A,CDA,LOC102175036,GALNT3,HAS2,ERO1A,BCL2,HPSE,ASS1,LOC102184089,BMP10,FAM83D,EPHA1,TLL1,ERRFI1,LYN,TGFA,PDE4D,MMP3,GSAP,PPIF,CDK1,GUCY1B1,NUAK1,HDAC9,NOCT,CCBE1,PLA2G4A,CSF2,EGR1,SPRY4,NLRP1,FAR2,ITGB8,DCLK1,PKIA,SSPO,AK4,B4GALT6,EPHA5,G2E3,ZDHHC23,…
GO:BP	regulation of protein metabolic process	GO:0051246	1.5448e-08	7.81113	1698	1167	185	17433	LEPR,PTGS2,EGLN3,LOC102181552,GDF10,NRG1,EREG,FBXO2,F2R,XDH,WNT5A,BCL2,BMP10,FAM83D,EPHA1,ERRFI1,LYN,TGFA,GSAP,NUAK1,NOCT,CCBE1,CSF2,EGR1,SPRY4,NLRP1,PKIA,SSPO,KIF14,ADAM8,IQGAP3,CDCA2,NEDD4,MASTL,SERPINI1,HIPK2,ALKAL1,THBS1,PAWR,CCN1,MAD2L1,CENPE,LEP,ACVRL1,MYOCD,FANCI,LDLR,DTL,ECT2,UHMK1,EPAS1,GPD1L,FBXO5,KRAS,IRAK3,AURKA,NOS2,NR4A1,HIF1A,CD40,PTPRJ,SPRED1,UBASH3B,UHRF1,SERPINE1,MAP3K5,PELI2,CL…
GO:BP	regulation of organelle organization	GO:0033043	1.69039e-08	7.77201	770	1167	103	17433	EREG,WNT5A,BMP10,EPHA1,IQGAP2,TGFA,PLEK,PPIF,FMN1,CSF2,IL1A,GEN1,LCP1,TOP2A,TTK,CCSAP,RAD51AP1,STIL,KIF15,KNTC1,MAD2L1,PTGER4,CENPE,BUB1,KIF20B,ECT2,BAIAP2L1,PLK4,BUB1B,NDC80,AURKB,GPR3,FBXO5,AURKA,KIF18A,NAV3,NEK2,HIF1A,WASF1,RICTOR,CDC20,CSF1R,GMFB,BNIP3,TTBK2,TAOK1,TMEM33,TGFBR1,SPDL1,TMOD3,CDC6,RAD21,PIF1,CDKL5,SMG1,SLF2,CKAP2,STMN1,PAK3,BICD1,TPX2,ATM,HMBOX1,CCNF,PDE3A,CEP135,TFRC,PSRC1,CNOT…
GO:BP	regulation of mitotic cell cycle phase transition	GO:1901990	1.8159e-08	7.74091	194	1167	42	17433	BCL2,CDK1,E2F7,GEN1,KIF14,TTK,ATAD5,CENPF,KNTC1,MAD2L1,CENPE,BUB1,DTL,BUB1B,NDC80,AURKB,FBXO5,CLSPN,BRCA1,TICRR,EGFR,TAOK1,SPDL1,TMOD3,CCNB3,CDC6,RAD21,CRLF3,RAD51B,ADAMTS1,ATM,RAD51C,BLM,ZWINT,CHEK1,PLK1,KMT2E,FGF10,ZWILCH,RFWD3,TRIP13,APPL1
GO:BP	regulation of signal transduction	GO:0009966	1.91151e-08	7.71862	1956	1167	206	17433	RIPOR2,NTS,CXCL8,PTGS2,RNF125,GDF10,NRG1,F2R,PTGIR,XDH,RSPO2,WNT5A,BCL2,FFAR3,HPSE,BMP10,FAM83D,TNIP3,ERRFI1,LYN,CCN3,TGFA,HHIP,PDE4D,PLEK,LMCD1,PPIF,DEPDC1B,CD19,CCBE1,LOC102187233,CSF2,EGR1,SPRY4,MN1,GEN1,ESM1,ASPM,KIF14,ADAM8,CEP55,IQGAP3,NEDD4,REL,IL18R1,TMEM170B,GSDME,SOCS2,HIPK2,ATAD5,THBS1,PAWR,CCN1,MAD2L1,LEP,FST,ACVRL1,MYOCD,RORA,FGG,FANCD2,BAIAP2L1,CCDC88C,ZDHHC17,NR4A2,TUB,NDC80,WWC2,C…
GO:BP	regulation of phosphorylation	GO:0042325	1.95191e-08	7.70954	793	1167	105	17433	LEPR,PTGS2,GDF10,NRG1,EREG,XDH,WNT5A,BCL2,BMP10,EPHA1,ERRFI1,LYN,TGFA,CD19,CSF2,SPRY4,PKIA,KIF14,ADAM8,IQGAP3,HIPK2,ALKAL1,THBS1,CCN1,CENPE,LEP,ACVRL1,MYOCD,ECT2,GPD1L,PPP1R14A,KRAS,IRAK3,RBL1,HIF1A,CD40,PTPRJ,SPRED1,UBASH3B,MAP3K5,PELI2,CLSPN,IRS2,RICTOR,RAD51,PLCG2,CSF1R,FGF7,CACUL1,FABP4,TNFAIP3,EGFR,SFRP1,TNFSF18,TGFBR1,CCNB3,LRP8,NEDD9,DUSP16,NOD2,CCNYL1,PRR5L,MOB1B,FZD7,TPX2,PDGFD,BMPR2,KIR…
GO:CC	cell periphery	GO:0071944	2.06778e-08	7.6845	3503	1150	314	17757	CXADR,TNFRSF11B,XK,RIPOR2,LEPR,KCNIP1,DRB3,SELE,NRG1,RGS7BP,F2R,PTGDR,SLC6A4,GPR63,PAG1,PTGIR,SLC51B,WNT5A,STXBP5L,SLC2A3,GABRA4,HAS2,ATP9A,ACKR4,LOC102184089,MYZAP,EPHA1,LOC108633191,TJP2,ERRFI1,LYN,TGFA,DYSF,HHIP,PDE4D,LAMA3,PLEK,MMP3,SLC22A16,RFTN1,CD19,CABP1,CCBE1,ITGB8,SCN9A,CALCRL,LCP1,EPHA5,KIF14,ADAM8,LOC102175184,CEP55,IQGAP3,NEDD4,RASGRP2,OSMR,PCDH17,LNPEP,SLC38A1,MASTL,ADGRF1,IL18R1,MP…
GO:BP	microtubule cytoskeleton organization involved in mitosis	GO:1902850	2.48566e-08	7.60456	95	1167	28	17433	KIF11,CCSAP,STIL,KIF15,MAD2L1,CENPE,KIF4A,NDC80,AURKB,AURKA,NUSAP1,NEK2,SPC25,CDC20,TACC1,SPDL1,ITGB1,SMC1A,TPX2,PAX6,PSRC1,RACGAP1,SPRY2,TACC3,PLK1,BORA,GJA1,FGF10
GO:BP	cellular protein metabolic process	GO:0044267	2.89723e-08	7.53802	3882	1167	355	17433	DUSP2,LEPR,PTGS2,EGLN3,LOC102181552,RNF125,GDF10,MERTK,NRG1,WNK2,EREG,FBXO2,F2R,SIK1,XDH,PRDM6,WNT5A,GALNT3,ERO1A,BCL2,LOC102184089,BMP10,EPHA1,ERRFI1,LYN,TGFA,PPIF,CDK1,NUAK1,HDAC9,NOCT,CCBE1,CSF2,EGR1,SPRY4,NLRP1,DCLK1,PKIA,B4GALT6,EPHA5,G2E3,ZDHHC23,KIF14,ADAM8,IQGAP3,CDCA2,CDK6,NEDD4,TTK,ESCO2,MASTL,SERPINI1,CHML,PPM1K,HIPK2,CDKN3,RRH,PBK,ALKAL1,THBS1,CCN1,MAD2L1,CENPE,LEP,BUB1,ACVRL1,MYOCD,A…
GO:BP	DNA replication	GO:0006260	3.04849e-08	7.51592	166	1167	38	17433	EREG,E2F7,GEN1,POLQ,ESCO2,E2F8,CCNE2,ATAD5,DNA2,MMS22L,FBXO5,USP37,POLE2,TRAIP,RAD51,BRCA2,TICRR,POLE,PRIM1,EGFR,GINS1,GMNN,GINS4,MCM10,CDC6,CCNA2,RRM2B,ZBTB38,BLM,ATRX,PCNA,POLA1,MRE11,MGME1,WRN,MCM6,RFWD3,OBI1
GO:BP	regulation of protein phosphorylation	GO:0001932	3.19565e-08	7.49544	715	1167	97	17433	LEPR,PTGS2,GDF10,NRG1,EREG,XDH,WNT5A,BCL2,BMP10,EPHA1,ERRFI1,LYN,TGFA,CSF2,SPRY4,PKIA,KIF14,ADAM8,IQGAP3,HIPK2,ALKAL1,THBS1,CCN1,CENPE,LEP,ACVRL1,MYOCD,ECT2,GPD1L,KRAS,IRAK3,CD40,PTPRJ,SPRED1,UBASH3B,MAP3K5,PELI2,CLSPN,RICTOR,RAD51,PLCG2,CSF1R,FGF7,CACUL1,FABP4,TNFAIP3,EGFR,SFRP1,TNFSF18,TGFBR1,CCNB3,LRP8,NEDD9,DUSP16,NOD2,CCNYL1,PRR5L,MOB1B,TPX2,PDGFD,BMPR2,KIRREL2,DDR2,NR2F2,ADAM9,PAX6,TFRC,SPR…
GO:BP	animal organ development	GO:0048513	3.81875e-08	7.41808	2305	1167	233	17433	TNFRSF11B,XK,RIPOR2,IL6,EDN2,IL1RL2,LEPR,CXCL8,PTGS2,MERTK,NRG1,STC1,FOXF1,SLC6A4,SIK1,RSPO2,MAB21L2,WNT5A,BCL2,HPSE,BMP10,FAM83D,ERRFI1,LYN,CCN3,HHIP,PLEK,E2F7,CD19,CCBE1,FMN1,LOC102187233,CSF2,EGR1,ITGB8,DCLK1,SNX10,CALCRL,ASPM,TOP2A,NFKBIZ,KIF14,ADAM8,IQGAP3,FOXN2,EAF2,CDK6,MEOX1,ESCO2,HS2ST1,E2F8,IL18R1,SEMA6B,GSDME,SOCS2,HIPK2,ARMC4,CENPF,LOC108638297,CCN1,PTGER4,LEP,FST,TMEM65,ACVRL1,MYOCD,…
GO:BP	regulation of catalytic activity	GO:0050790	3.8823e-08	7.41091	1443	1167	162	17433	RIPOR2,EDN2,LEPR,PTGS2,EGLN3,SELE,LOC102181552,NRG1,EREG,F2R,XDH,WNT5A,BCL2,EPHA1,ERRFI1,IQGAP2,LYN,TGFA,PLEK,NUAK1,CD19,SPRY4,NLRP1,PKIA,SSPO,KIF14,ADAM8,IQGAP3,RASGRP2,MASTL,FAM122B,SERPINI1,CCNE2,CHML,ALKAL1,THBS1,CCN1,MAD2L1,CENPE,LEP,MYOCD,ABL2,ECT2,CCDC88C,NR4A2,ARHGEF26,AURKB,CIT,ARHGEF39,PPP1R14A,FBXO5,IRAK3,RBL1,RASA2,NR4A1,FGD6,NEK2,HIF1A,PRKAB2,ATP7A,CD40,PTPRJ,SPRED1,UBASH3B,SERPINE1,…
GO:CC	microtubule organizing center	GO:0005815	4.08371e-08	7.38895	576	1150	79	17757	DYSF,CDK1,GEN1,SNX10,TOP2A,CEP55,CDK6,MASTL,CCSAP,HK2,CKAP2L,SGO1,STIL,CEP85L,KIF20B,DLGAP5,DTL,CLIC4,PLK4,SORBS1,NDC80,RP2,AURKA,NEK2,TTLL6,CCNB2,MZT1,SPAG5,BRCA2,HSPA6,PCGF5,HMMR,TTBK2,ESPL1,SPDL1,NR3C1,CEP128,SERINC5,HOOK3,CDKL5,HASPIN,CTSC,CKAP2,BICD1,DAAM1,CENPU,ATM,HMBOX1,CCNF,PPP1R12A,CEP135,HIPK1,MDM1,KIF24,RAD18,RAB23,NIN,PKN2,CEP85,CDC14A,PDE4B,PCNA,CCDC14,CHEK1,CCP110,CEP72,RASSF7,PLK1…
GO:BP	regulation of mitotic cell cycle	GO:0007346	5.10603e-08	7.29192	301	1167	54	17433	EREG,SIK1,BCL2,TGFA,CDK1,E2F7,IL1A,GEN1,KIF14,TTK,ATAD5,CENPF,KNTC1,MAD2L1,CENPE,BUB1,KIF20B,DTL,BUB1B,NDC80,AURKB,FBXO5,CLSPN,BRCA1,BRCA2,TICRR,MAP3K20,EGFR,TAOK1,SPDL1,TMOD3,CCNB3,CDC6,RAD21,CRLF3,RAD51B,ADAMTS1,ATM,RAD51C,BTG3,PKN2,PTPN11,BLM,ZWINT,CHEK1,PLK1,BORA,KMT2E,FGF10,ZWILCH,RFWD3,TRIP13,IQGAP1,APPL1
GO:BP	positive regulation of cell population proliferation	GO:0008284	5.68487e-08	7.24528	588	1167	84	17433	EDN2,NRG1,EREG,FOXF1,MAB21L2,WNT5A,BCL2,HPSE,BMP10,EPHA1,LYN,TGFA,CSF2,ESM1,CALCRL,ASPM,KIF14,IQGAP3,CDK6,OSMR,NR4A3,HIPK2,ATAD5,LIFR,SAPCD2,THBS1,PRC1,CCN1,LEP,ACVRL1,KIF20B,MYOCD,FBXO5,KRAS,NR4A1,HTR1B,HIF1A,CD40,TNC,IRS2,CSF1R,BAMBI,FGF7,PELI1,CACUL1,FOXM1,TNFAIP3,EGFR,SFRP1,TGFBR1,TBX3,ITGB1,CD47,SUZ12,NOD2,RTKN2,FZD7,RAC2,BMPR2,ADAMTS1,ESR1,TET1,DDR2,PAX6,TFRC,HIPK1,RBPJ,CNOT6L,YAP1,GDNF,UFL…
GO:BP	positive regulation of cell cycle	GO:0045787	6.04906e-08	7.21831	209	1167	43	17433	EREG,SLC6A4,WNT5A,FAM83D,TGFA,CDK1,E2F7,IL1A,GEN1,KIF14,E2F8,ATAD5,RAD51AP1,MAD2L1,KIF20B,DTL,ECT2,PLK4,NDC80,AURKB,CIT,FBXO5,CDC25C,BRCA2,MAP3K20,EGFR,TBX3,TMOD3,CDC6,ZBED6,RAD21,SLF2,RAD51B,ADAMTS1,RAD51C,PSRC1,RACGAP1,PKN2,PTPN11,ATRX,CHEK1,KMT2E,FGF10
GO:BP	positive regulation of cell cycle process	GO:0090068	6.7307e-08	7.17194	155	1167	36	17433	EREG,WNT5A,FAM83D,TGFA,CDK1,E2F7,IL1A,GEN1,KIF14,E2F8,ATAD5,RAD51AP1,MAD2L1,KIF20B,DTL,ECT2,PLK4,NDC80,AURKB,CIT,FBXO5,CDC25C,MAP3K20,EGFR,TMOD3,CDC6,RAD21,SLF2,RAD51B,ADAMTS1,RAD51C,RACGAP1,PKN2,ATRX,KMT2E,FGF10
GO:BP	negative regulation of mitotic sister chromatid segregation	GO:0033048	6.9168e-08	7.16009	32	1167	16	17433	GEN1,TTK,KNTC1,MAD2L1,BUB1,BUB1B,NDC80,AURKB,FBXO5,SPDL1,RAD21,ATM,ZWINT,PLK1,ZWILCH,TRIP13
GO:BP	negative regulation of mitotic sister chromatid separation	GO:2000816	6.9168e-08	7.16009	32	1167	16	17433	GEN1,TTK,KNTC1,MAD2L1,BUB1,BUB1B,NDC80,AURKB,FBXO5,SPDL1,RAD21,ATM,ZWINT,PLK1,ZWILCH,TRIP13
GO:BP	negative regulation of mitotic metaphase/anaphase transition	GO:0045841	6.9168e-08	7.16009	32	1167	16	17433	GEN1,TTK,KNTC1,MAD2L1,BUB1,BUB1B,NDC80,AURKB,FBXO5,SPDL1,RAD21,ATM,ZWINT,PLK1,ZWILCH,TRIP13
GO:BP	negative regulation of sister chromatid segregation	GO:0033046	6.9168e-08	7.16009	32	1167	16	17433	GEN1,TTK,KNTC1,MAD2L1,BUB1,BUB1B,NDC80,AURKB,FBXO5,SPDL1,RAD21,ATM,ZWINT,PLK1,ZWILCH,TRIP13
GO:BP	regulation of cell population proliferation	GO:0042127	7.27493e-08	7.13817	1052	1167	127	17433	EDN2,PTGS2,EGLN3,NRG1,EREG,FOXF1,F2R,PTGIR,XDH,MAB21L2,WNT5A,BCL2,HPSE,BMP10,EPHA1,LYN,CCN3,TGFA,NPR3,E2F7,PLA2G4A,CSF2,IL1A,MN1,ESM1,CALCRL,ASPM,KIF14,IQGAP3,EAF2,CDK6,OSMR,NR4A3,GSDME,HIPK2,ATAD5,DDAH1,LIFR,SAPCD2,THBS1,PRC1,PAWR,CCN1,LEP,ACVRL1,KIF20B,MYOCD,C24H18ORF54,FBXO5,KRAS,NOS2,SERPINB5,NR4A1,HTR1B,HIF1A,CD40,PTPRJ,UHRF1,TNC,PRKG1,IRS2,PRDM1,CSF1R,BAMBI,FGF7,PELI1,BRCA2,CACUL1,FOXM1,TNF…
GO:BP	circulatory system development	GO:0072359	7.34541e-08	7.13398	736	1167	98	17433	EDN2,LEPR,CXCL8,NRG1,FOXF1,SIK1,XDH,WNT5A,HPSE,BMP10,EPHA1,ERRFI1,CCN3,E2F7,CCBE1,IL1A,ITGB8,ESM1,CALCRL,ADAM8,E2F8,HK2,HIPK2,ARMC4,THBS1,CCN1,LEP,TMEM65,ACVRL1,MYOCD,RORA,LDLR,CLIC4,EPAS1,NR4A1,FOSL1,HIF1A,CD40,SPRED1,SERPINE1,TBX18,PRDM1,BRCA1,EGFR,TIPARP,TGFBR1,TBX3,ITGB1,CHD7,ETS1,RARB,MEOX2,C1GALT1,SAT1,SOD2,QKI,JUNB,FZD7,BMPR2,ADAMTS1,ATM,EGLN1,MYLK,NR2F2,PAX6,ELK3,VEGFA,RBPJ,YAP1,PTPN14,LU…
GO:BP	regulation of response to stress	GO:0080134	9.29793e-08	7.03161	857	1167	109	17433	IL1RL2,PTGS2,RNF125,EREG,FOXF1,F2R,XDH,WNT5A,FFAR3,HPSE,BMP10,LYN,NUAK1,PARPBP,NFKBIZ,ADAM8,CDK6,POLQ,DNASE1L3,HIPK2,ATAD5,DDAH1,RAD51AP1,THBS1,PAWR,PTGER4,LEP,RORA,TNFSF4,LDLR,FGG,FANCD2,FBXO5,IRAK3,RBL1,SLC38A2,HIF1A,GPR17,SPRED1,UBASH3B,SERPINE1,MAP3K5,TLR2,PRKG1,IER3,RICTOR,RAD51,PLCG2,BRCA1,MAP3K20,FOXM1,FABP4,TNFAIP3,EGFR,TAOK1,SFRP1,ENPP4,TMEM33,PLA2R1,ITGB1,CD47,XIAP,ETS1,LRP8,CLOCK,DUSP1…
GO:BP	regulation of cell cycle phase transition	GO:1901987	9.44591e-08	7.02476	262	1167	49	17433	BCL2,FAM83D,CDK1,E2F7,MN1,GEN1,KIF14,TTK,ATAD5,CENPF,DNA2,KNTC1,MAD2L1,CENPE,BUB1,DTL,BUB1B,NDC80,AURKB,FBXO5,CDC25C,CLSPN,BRCA1,TICRR,MAP3K20,EGFR,TAOK1,SPDL1,TMOD3,CCNB3,CDC6,CLOCK,RAD21,CRLF3,RAD51B,ADAMTS1,ATM,RAD51C,PTPN11,BLM,ZWINT,CHEK1,PLK1,KMT2E,FGF10,ZWILCH,RFWD3,TRIP13,APPL1
GO:CC	centrosome	GO:0005813	9.78598e-08	7.0094	472	1150	68	17757	DYSF,CDK1,GEN1,SNX10,CEP55,CDK6,MASTL,CCSAP,HK2,CKAP2L,SGO1,STIL,CEP85L,KIF20B,DLGAP5,DTL,CLIC4,PLK4,SORBS1,NDC80,AURKA,NEK2,CCNB2,MZT1,BRCA2,PCGF5,HMMR,ESPL1,SERINC5,HOOK3,CDKL5,HASPIN,CTSC,CKAP2,BICD1,CENPU,ATM,HMBOX1,CCNF,PPP1R12A,CEP135,HIPK1,KIF24,RAD18,RAB23,NIN,PKN2,CEP85,CDC14A,PDE4B,PCNA,CCDC14,CHEK1,CCP110,CEP72,RASSF7,PLK1,SASS6,CEP76,POC1A,SPAG9,PRKAR2A,CEP70,WRN,PRKAR2B,RTTN,XRCC2,CE…
GO:BP	cellular response to DNA damage stimulus	GO:0006974	9.78671e-08	7.00936	584	1167	83	17433	FANCB,BCL2,LYN,CDK1,E2F7,GEN1,PARPBP,TOP2A,NEDD4,POLQ,ESCO2,HIPK2,ATAD5,PCLAF,RAD51AP1,MCM8,DNA2,NEIL3,FANCI,MMS22L,DTL,EXO1,FANCD2,FBXO5,RAD54L,SPRED1,BRIP1,KIF22,CLSPN,MSH4,TRAIP,IER3,RAD51,BRCA1,BRCA2,POLE,USP45,MAP3K20,FOXM1,EGFR,TAOK1,PLA2R1,MCM10,XIAP,CLOCK,SMC1A,PIF1,SMG1,SLF2,RAD51B,KLHL15,ATM,RIF1,RRM2B,ZBTB38,HIPK1,RAD51C,CBX5,YAP1,RAD18,LOC102187615,RAD54B,RNF168,DDIAS,PTPN11,BLM,ATRX,…
GO:BP	regulation of cellular component organization	GO:0051128	1.02273e-07	6.99024	1520	1167	167	17433	XK,RIPOR2,SELE,NRG1,EREG,AMIGO2,WNT5A,CDA,BCL2,BMP10,EPHA1,IQGAP2,LYN,CCN3,TGFA,PLEK,MMP3,PPIF,FMN1,CSF2,IL1A,GEN1,LCP1,TOP2A,KIF14,EAF2,TTK,HJURP,CCSAP,SOCS2,RAD51AP1,STIL,KIF15,KNTC1,MAD2L1,PTGER4,CENPE,BUB1,ACVRL1,KIF20B,MYOCD,ABL2,LDLR,ECT2,BAIAP2L1,PLK4,BUB1B,NDC80,AURKB,GPR3,FBXO5,ANLN,IRAK3,AURKA,KIF18A,NAV3,PLS1,NEK2,HIF1A,CDH4,WASF1,PTPRJ,SERPINE1,CNTN2,RICTOR,PLCG2,CDC20,CSF1R,GMFB,CBL,…
GO:BP	regulation of nuclear division	GO:0051783	1.12203e-07	6.95	94	1167	27	17433	EREG,WNT5A,TGFA,IL1A,GEN1,TTK,RAD51AP1,KNTC1,MAD2L1,BUB1,KIF20B,BUB1B,NDC80,AURKB,GPR3,FBXO5,CDC20,SPDL1,RAD21,ATM,PDE3A,ZWINT,CHEK1,PLK1,BORA,ZWILCH,TRIP13
GO:BP	regulation of transferase activity	GO:0051338	1.46125e-07	6.83527	528	1167	77	17433	NRG1,EREG,WNT5A,EPHA1,ERRFI1,LYN,TGFA,CD19,SPRY4,PKIA,KIF14,ADAM8,MASTL,ALKAL1,THBS1,CCN1,MAD2L1,CENPE,LEP,MYOCD,ECT2,AURKB,FBXO5,IRAK3,RBL1,NEK2,CD40,PTPRJ,SPRED1,UBASH3B,MAP3K5,CLSPN,IRS2,CDC20,CSF1R,CACUL1,FABP4,TNFAIP3,EGFR,SFRP1,CCNB3,LRP8,NEDD9,DUSP16,PIF1,NOD2,CCNYL1,MOB1B,EPM2AIP1,TPX2,BMPR2,HMBOX1,DDR2,NR2F2,ADAM9,PSRC1,MMD,CORO1C,CEP85,CHORDC1,BLM,TNKS,SPRY2,PCNA,LATS1,MRE11,PLK1,KITLG,…
GO:BP	regulation of mitotic metaphase/anaphase transition	GO:0030071	1.70219e-07	6.76899	43	1167	18	17433	GEN1,TTK,KNTC1,MAD2L1,CENPE,BUB1,BUB1B,NDC80,AURKB,FBXO5,SPDL1,CDC6,RAD21,ATM,ZWINT,PLK1,ZWILCH,TRIP13
GO:MF	protein serine/threonine kinase activity	GO:0004674	1.76512e-07	6.75323	330	1141	54	17354	WNK2,SIK1,CDK1,NUAK1,DCLK1,CDK6,MASTL,HIPK2,PBK,BUB1,ACVRL1,UHMK1,PLK4,CAMK4,AURKB,CIT,IRAK3,AURKA,MELK,PRKAB2,MAP3K5,PRKG1,MAP3K20,CDC42BPA,TTBK2,TGFBR1,LOC102190263,HASPIN,SMG1,PAK3,PDIK1L,BMPR2,ATM,MYLK,PRKG2,HUNK,CSNK1G1,GRK3,VRK1,ROCK1,PKN2,PRKX,SLK,LATS1,CHEK1,PLK1,AKT3,BMPR1A,PAK2,SRPK1,RPS6KA3,CDK14,MAPK6,CSNK1G3
GO:BP	signaling	GO:0023052	1.9977e-07	6.69947	4882	1167	424	17433	FAM83B,TNFRSF11B,RIPOR2,EDN2,SST,NTS,IL1RL2,LEPR,CXCL8,PTGS2,RNF125,GDF10,MERTK,NRG1,STC1,RGS7BP,EREG,FOXF1,F2R,PTGDR,GPR63,PAG1,SIK1,PTGIR,XDH,RSPO2,WNT5A,STXBP5L,GABRA4,ERO1A,BCL2,ACKR4,FFAR3,HPSE,MYZAP,BMP10,FAM83D,EPHA1,TNIP3,LOC108633191,STC2,DEPDC1,ERRFI1,IQGAP2,LYN,CCN3,TGFA,HHIP,PDE4D,PLEK,RFTN1,IL13RA1,LMCD1,PPIF,CDK1,GUCY1B1,E2F7,DEPDC1B,CD19,CCBE1,PLA2G4A,LOC102187233,CSF2,EGR1,SPRY4,I…
GO:BP	regulation of cellular biosynthetic process	GO:0031326	2.11771e-07	6.67413	2805	1167	269	17433	NTS,LEPR,CXCL8,PTGS2,NRG1,EREG,FOXF1,F2R,SIK1,PRDM6,WNT5A,BCL2,AHR,FFAR3,ASS1,BMP10,STC2,DEPDC1,PLEK,ID4,LMCD1,E2F7,NOCT,MYBL1,CSF2,EGR1,IL1A,MN1,ZNF367,TOP2A,ADAM8,FOXN2,EAF2,NEDD4,REL,MEOX1,ESCO2,ADGRF1,E2F8,IL18R1,NR4A3,PDE8B,HIPK2,ATAD5,DDAH1,CENPF,THBS1,PAWR,CREB5,CCN1,DNA2,LEP,FST,GLIS3,ZNF395,ACVRL1,LOC108636199,MYOCD,RORA,LDLR,TEAD1,JAZF1,UHMK1,FANCD2,MYRFL,CAMK4,NR4A2,WWC2,EPAS1,AURKB,ET…
GO:CC	cytosol	GO:0005829	2.16527e-07	6.66449	2480	1150	233	17757	EGLN3,WNK2,FBXO2,GPR63,PTGIR,XDH,CDA,NEXMIF,BCL2,ASS1,FAM83D,ERRFI1,PDE4D,SLC22A16,CDK1,PLA2G4A,LOC102175315,NLRP1,IL1A,GCFC2,LCP1,HOOK1,G2E3,KIF11,KIF14,CDCA2,CDK6,KANK4,TKTL1,RASGRP2,POLQ,PITPNC1,E2F8,LPP,GSDME,CHML,HK2,CDKN3,CKAP2L,SAPCD2,SGO1,RRM2,MSI2,KNTC1,MAD2L1,CENPE,BUB1,ZNF395,KIF20B,FANCI,DLGAP5,MAP3K8,DTL,JAZF1,ECT2,CIP2A,FANCD2,CLIC4,RAPH1,BAIAP2L1,PLK4,TUB,WWC2,CIT,MIS18A,AURKA,NOS2…
GO:BP	negative regulation of metaphase/anaphase transition of cell cycle	GO:1902100	2.23141e-07	6.65142	34	1167	16	17433	GEN1,TTK,KNTC1,MAD2L1,BUB1,BUB1B,NDC80,AURKB,FBXO5,SPDL1,RAD21,ATM,ZWINT,PLK1,ZWILCH,TRIP13
GO:BP	negative regulation of chromosome segregation	GO:0051985	2.23141e-07	6.65142	34	1167	16	17433	GEN1,TTK,KNTC1,MAD2L1,BUB1,BUB1B,NDC80,AURKB,FBXO5,SPDL1,RAD21,ATM,ZWINT,PLK1,ZWILCH,TRIP13
GO:BP	regulation of mitotic sister chromatid segregation	GO:0033047	2.23141e-07	6.65142	34	1167	16	17433	GEN1,TTK,KNTC1,MAD2L1,BUB1,BUB1B,NDC80,AURKB,FBXO5,SPDL1,RAD21,ATM,ZWINT,PLK1,ZWILCH,TRIP13
GO:BP	negative regulation of chromosome separation	GO:1905819	2.23141e-07	6.65142	34	1167	16	17433	GEN1,TTK,KNTC1,MAD2L1,BUB1,BUB1B,NDC80,AURKB,FBXO5,SPDL1,RAD21,ATM,ZWINT,PLK1,ZWILCH,TRIP13
GO:MF	identical protein binding	GO:0042802	2.26713e-07	6.64452	1439	1141	154	17354	RIPOR2,PTGS2,CXCL5,LOC102174841,STC1,XDH,PRDM6,CDA,BCL2,ASS1,STC2,PLEK,NPR3,E2F7,GEN1,HOOK1,TOP2A,CEP55,TTK,HJURP,E2F8,KCTD12,CENPF,STIL,MSI2,MAD2L1,KIF20B,LDLR,ECT2,CIP2A,PLK4,ZDHHC17,NDC80,GIPC2,GPD1L,MIS18A,IRAK3,MIGA1,NOS2,NR4A1,UBASH3B,PRTG,UHRF1,MAP3K5,OIP5,TLR2,TRAIP,FOS,RAD51,CSF1R,BRCA2,MAF,BNIP3,SMURF2,PLXNA2,FOXP2,DCK,TNFAIP3,EGFR,TMCC3,SLC2A1,SFRP1,TNFSF18,FLNB,SP4,CLCN5,MCM10,GCA,HSD…
GO:BP	negative regulation of mitotic nuclear division	GO:0045839	2.63177e-07	6.57975	39	1167	17	17433	GEN1,TTK,KNTC1,MAD2L1,BUB1,BUB1B,NDC80,AURKB,FBXO5,SPDL1,RAD21,ATM,ZWINT,CHEK1,PLK1,ZWILCH,TRIP13
GO:BP	metaphase/anaphase transition of mitotic cell cycle	GO:0007091	2.70123e-07	6.56844	44	1167	18	17433	GEN1,TTK,KNTC1,MAD2L1,CENPE,BUB1,BUB1B,NDC80,AURKB,FBXO5,SPDL1,CDC6,RAD21,ATM,ZWINT,PLK1,ZWILCH,TRIP13
GO:BP	regulation of mitotic sister chromatid separation	GO:0010965	2.70123e-07	6.56844	44	1167	18	17433	GEN1,TTK,KNTC1,MAD2L1,CENPE,BUB1,BUB1B,NDC80,AURKB,FBXO5,SPDL1,CDC6,RAD21,ATM,ZWINT,PLK1,ZWILCH,TRIP13
GO:BP	regulation of cellular protein metabolic process	GO:0032268	2.742e-07	6.56193	1575	1167	170	17433	LEPR,PTGS2,EGLN3,LOC102181552,GDF10,NRG1,EREG,FBXO2,F2R,XDH,WNT5A,BCL2,BMP10,EPHA1,ERRFI1,LYN,TGFA,NUAK1,NOCT,CCBE1,CSF2,EGR1,SPRY4,NLRP1,PKIA,KIF14,ADAM8,IQGAP3,CDCA2,MASTL,SERPINI1,HIPK2,ALKAL1,THBS1,CCN1,MAD2L1,CENPE,LEP,ACVRL1,MYOCD,FANCI,LDLR,ECT2,UHMK1,EPAS1,GPD1L,FBXO5,KRAS,IRAK3,AURKA,NR4A1,HIF1A,CD40,PTPRJ,SPRED1,UBASH3B,UHRF1,SERPINE1,MAP3K5,PELI2,CLSPN,CNTN2,RICTOR,RAD51,PLCG2,CDC20,CS…
GO:BP	regulation of metaphase/anaphase transition of cell cycle	GO:1902099	4.22171e-07	6.37451	45	1167	18	17433	GEN1,TTK,KNTC1,MAD2L1,CENPE,BUB1,BUB1B,NDC80,AURKB,FBXO5,SPDL1,CDC6,RAD21,ATM,ZWINT,PLK1,ZWILCH,TRIP13
GO:BP	reproductive structure development	GO:0048608	4.99386e-07	6.30156	301	1167	52	17433	PTGS2,MERTK,WNT5A,BCL2,E2F7,CSF2,ASPM,EAF2,E2F8,CCN1,LEP,FST,MYOCD,PLK4,EPAS1,KIF18A,SERPINB5,FOSL1,HIF1A,BRIP1,MSH4,TNC,PRDM1,BRCA2,TIPARP,SFRP1,TGFBR1,TBX3,CHD7,STOX2,JUNB,BMPR2,ADAMTS1,ESR1,ATM,CCNF,EGLN1,NR2F2,PTX3,NRIP1,RBPJ,PTPN11,ATRX,LOC102191152,GJA1,FGF10,KITLG,RBM15,SOCS3,PTN,VASH2,ARID5B
GO:CC	supramolecular complex	GO:0099080	5.021e-07	6.29921	807	1150	97	17757	SHTN1,MYZAP,BMP10,KNL1,CDK1,NOCT,FMN1,LCP1,HOOK1,KIF11,ASPM,NFKBIZ,KIF14,TTK,HJURP,CCSAP,CENPF,DNAH14,SGO1,LOC108638297,KNTC1,MAD2L1,CENPE,BUB1,KIF23,UHMK1,BUB1B,NDC80,KIF20A,AURKB,AURKA,KIF18A,KIF18B,NAV3,NUSAP1,MAP2,NEK2,SPC25,LTBP1,ABCC9,KIF22,SKA3,NUF2,KIF2C,CENPI,MBNL1,SPDL1,KNSTRN,TMOD3,CLOCK,SMC1A,HOOK3,BICD1,RAC2,VCL,TPX2,CENPT,RC3H2,NSL1,PPP1R12A,LOC102178700,PSRC1,AGO3,CBX5,CENPH,LOC102…
GO:BP	negative regulation of cell communication	GO:0010648	5.16495e-07	6.28693	915	1167	112	17433	RIPOR2,CXCL8,PTGS2,RNF125,PTGIR,XDH,WNT5A,STXBP5L,BCL2,TNIP3,ERRFI1,LYN,CCN3,HHIP,PDE4D,PLEK,PPIF,LOC102187233,CSF2,EGR1,SPRY4,PCDH17,TMEM170B,SOCS2,HIPK2,ATAD5,THBS1,PAWR,LEP,FST,MYOCD,RORA,FGG,CCDC88C,NR4A2,WWC2,CIT,GPD1L,RBMS3,IRAK3,RASA2,SCAI,HTR1B,HIF1A,PTPRJ,LTBP1,RASL11B,SPRED1,UBASH3B,SERPINE1,TRAIP,ITPR1,BAMBI,BRCA1,CBL,SMURF2,FOXM1,TNFAIP3,SFRP1,TGFBR1,ITGB1,XIAP,CRIM1,CLOCK,DUSP16,NOD2…
GO:BP	localization	GO:0051179	5.25168e-07	6.2797	4555	1167	398	17433	CXADR,RIPOR2,EDN2,SST,KCNJ15,LEPR,CXCL8,KCNIP1,SELE,PPBP,MERTK,NRG1,STC1,FOXF1,SHTN1,F2R,CNGA3,SLC6A4,SLC51B,RAB27B,SLC16A6,KCNH7,LOC102186008,WNT5A,STXBP5L,SLC2A3,GABRA4,ERO1A,ATP9A,SLC35F1,BCL2,ACKR4,FFAR3,HPSE,BMP10,FAM83D,EPHA1,LYN,CCN3,DYSF,LAMA3,PLEK,SLC22A16,RFTN1,PPIF,KNL1,LOC102184282,CDK1,DEPDC1B,CD19,CCBE1,PLA2G4A,IL1A,DCLK1,SNX10,SCN9A,CALCRL,LCP1,HOOK1,ASPM,ZDHHC23,KIF14,ADAM8,AKAP6,…
GO:BP	reproductive system development	GO:0061458	5.65084e-07	6.24789	302	1167	52	17433	PTGS2,MERTK,WNT5A,BCL2,E2F7,CSF2,ASPM,EAF2,E2F8,CCN1,LEP,FST,MYOCD,PLK4,EPAS1,KIF18A,SERPINB5,FOSL1,HIF1A,BRIP1,MSH4,TNC,PRDM1,BRCA2,TIPARP,SFRP1,TGFBR1,TBX3,CHD7,STOX2,JUNB,BMPR2,ADAMTS1,ESR1,ATM,CCNF,EGLN1,NR2F2,PTX3,NRIP1,RBPJ,PTPN11,ATRX,LOC102191152,GJA1,FGF10,KITLG,RBM15,SOCS3,PTN,VASH2,ARID5B
GO:BP	cell communication	GO:0007154	5.72387e-07	6.24231	4931	1167	425	17433	FAM83B,TNFRSF11B,RIPOR2,EDN2,SST,NTS,IL1RL2,LEPR,CXCL8,PTGS2,RNF125,GDF10,MERTK,NRG1,STC1,RGS7BP,EREG,FOXF1,F2R,PTGDR,GPR63,PAG1,SIK1,PTGIR,XDH,RSPO2,WNT5A,STXBP5L,GABRA4,ERO1A,BCL2,ACKR4,FFAR3,HPSE,MYZAP,BMP10,FAM83D,EPHA1,TNIP3,LOC108633191,STC2,DEPDC1,ERRFI1,IQGAP2,LYN,CCN3,TGFA,HHIP,PDE4D,PLEK,RFTN1,IL13RA1,LMCD1,PPIF,CDK1,GUCY1B1,E2F7,DEPDC1B,CD19,CCBE1,PLA2G4A,LOC102187233,CSF2,EGR1,SPRY4,I…
GO:BP	negative regulation of signaling	GO:0023057	5.88822e-07	6.23002	917	1167	112	17433	RIPOR2,CXCL8,PTGS2,RNF125,PTGIR,XDH,WNT5A,STXBP5L,BCL2,TNIP3,ERRFI1,LYN,CCN3,HHIP,PDE4D,PLEK,PPIF,LOC102187233,CSF2,EGR1,SPRY4,PCDH17,TMEM170B,SOCS2,HIPK2,ATAD5,THBS1,PAWR,LEP,FST,MYOCD,RORA,FGG,CCDC88C,NR4A2,WWC2,CIT,GPD1L,RBMS3,IRAK3,RASA2,SCAI,HTR1B,HIF1A,PTPRJ,LTBP1,RASL11B,SPRED1,UBASH3B,SERPINE1,TRAIP,ITPR1,BAMBI,BRCA1,CBL,SMURF2,FOXM1,TNFAIP3,SFRP1,TGFBR1,ITGB1,XIAP,CRIM1,CLOCK,DUSP16,NOD2…
GO:BP	regulation of biosynthetic process	GO:0009889	6.07086e-07	6.21675	2846	1167	270	17433	NTS,LEPR,CXCL8,PTGS2,NRG1,EREG,FOXF1,F2R,SIK1,PRDM6,WNT5A,BCL2,AHR,FFAR3,ASS1,BMP10,STC2,DEPDC1,PLEK,ID4,LMCD1,E2F7,NOCT,MYBL1,CSF2,EGR1,IL1A,MN1,ZNF367,TOP2A,ADAM8,FOXN2,EAF2,NEDD4,REL,MEOX1,ESCO2,ADGRF1,E2F8,IL18R1,NR4A3,PDE8B,HIPK2,ATAD5,DDAH1,CENPF,THBS1,PAWR,CREB5,CCN1,DNA2,LEP,FST,GLIS3,ZNF395,ACVRL1,LOC108636199,MYOCD,RORA,LDLR,TEAD1,JAZF1,UHMK1,FANCD2,MYRFL,CAMK4,NR4A2,WWC2,EPAS1,AURKB,ET…
GO:MF	microtubule binding	GO:0008017	6.24057e-07	6.20478	188	1141	37	17354	FAM83D,GAS2L3,FMN1,HOOK1,KIF11,KIF14,LOC106503395,CCSAP,CENPF,PRC1,KIF5C,KIF15,CENPE,KIF23,KIF20B,KIF4A,KIF20A,KIF18A,KIF18B,NAV3,NUSAP1,JMY,KIF22,KIF2C,HOOK3,PSRC1,MDM1,KIF24,RACGAP1,NIN,SKA1,KIF1B,PLK1,KATNAL1,VASH2,LZTS1,CEP57
GO:BP	metaphase/anaphase transition of cell cycle	GO:0044784	6.50388e-07	6.18683	46	1167	18	17433	GEN1,TTK,KNTC1,MAD2L1,CENPE,BUB1,BUB1B,NDC80,AURKB,FBXO5,SPDL1,CDC6,RAD21,ATM,ZWINT,PLK1,ZWILCH,TRIP13
GO:BP	mitotic sister chromatid separation	GO:0051306	6.50388e-07	6.18683	46	1167	18	17433	GEN1,TTK,KNTC1,MAD2L1,CENPE,BUB1,BUB1B,NDC80,AURKB,FBXO5,SPDL1,CDC6,RAD21,ATM,ZWINT,PLK1,ZWILCH,TRIP13
GO:CC	plasma membrane	GO:0005886	7.70882e-07	6.11301	3243	1150	287	17757	CXADR,XK,RIPOR2,LEPR,KCNIP1,DRB3,SELE,NRG1,RGS7BP,F2R,PTGDR,SLC6A4,GPR63,PAG1,PTGIR,SLC51B,STXBP5L,SLC2A3,GABRA4,HAS2,ATP9A,ACKR4,LOC102184089,MYZAP,EPHA1,LOC108633191,TJP2,ERRFI1,LYN,TGFA,DYSF,HHIP,PDE4D,PLEK,SLC22A16,RFTN1,CD19,CABP1,ITGB8,SCN9A,CALCRL,LCP1,EPHA5,KIF14,ADAM8,LOC102175184,CEP55,IQGAP3,NEDD4,RASGRP2,OSMR,PCDH17,LNPEP,SLC38A1,MASTL,ADGRF1,IL18R1,MPP3,TMEM170B,GSDME,KCNJ3,ANK3,CNST…
GO:BP	non-membrane-bounded organelle assembly	GO:0140694	7.75821e-07	6.11024	234	1167	44	17433	BMP10,NOCT,CSF2,LCP1,KIF11,ASPM,CCSAP,STIL,KIF15,CENPE,CENPN,PLK4,KIF4A,AURKB,FBXO5,AURKA,PLS1,NEK2,CCNB2,CDC20,CDS2,ITGB1,SMC1A,TPX2,CENPT,CENPK,CEP135,CNOT6L,MDM1,RACGAP1,CENPH,LOC102187615,MEF2A,CENPW,TNKS,CNOT6,CCP110,CEP72,PLK1,SASS6,CEP76,CFL2,G3BP2,CASQ1
GO:BP	tissue development	GO:0009888	7.85684e-07	6.10475	1299	1167	145	17433	XK,RIPOR2,PTGS2,NRG1,STC1,FOXF1,SIK1,XDH,RSPO2,WNT5A,BCL2,HPSE,BMP10,FAM83D,ERRFI1,CCN3,HHIP,LAMA3,CDK1,E2F7,FMN1,LOC102187233,EGR1,ITGB8,SNX10,IQGAP3,FOXN2,CDK6,MEOX1,HS2ST1,E2F8,CCN1,LEP,FST,ACVRL1,KIF20B,MYOCD,CLIC4,CCDC88C,PLK4,ITGA8,ARHGEF26,FBXO5,KRAS,SGPP1,SERPINB5,NR4A1,PLS1,LIN7C,HIF1A,SPRED1,SERPINE1,MAFF,ITPK1,TBX18,S1PR3,TNC,ZDHHC21,SRGN,FOS,PRDM1,USF3,BAMBI,FGF7,BRCA2,MAF,PLXNA2,TIPA…
GO:BP	positive regulation of biosynthetic process	GO:0009891	8.9208e-07	6.0496	1372	1167	151	17433	CXCL8,PTGS2,EREG,FOXF1,F2R,WNT5A,ASS1,BMP10,E2F7,MYBL1,EGR1,IL1A,TOP2A,EAF2,REL,MEOX1,E2F8,NR4A3,HIPK2,ATAD5,DDAH1,THBS1,PAWR,CREB5,CCN1,DNA2,ZNF395,ACVRL1,MYOCD,RORA,LDLR,TEAD1,UHMK1,CAMK4,NR4A2,EPAS1,AURKB,ETV1,RUNX1,NPAS4,ATAD2,NR4A1,FOSL1,NEK2,HIF1A,TET3,ATP7A,CD40,MAFF,MAP3K5,KLF6,ELK4,IRS2,FOS,NFAT5,ZNF281,PLCG2,STARD4,BAMBI,BRCA1,FGF7,BRCA2,MAF,PCGF5,FOXM1,ETS2,LPGAT1,EGFR,SAMD4A,SFRP1,ETV…
GO:CC	endomembrane system	GO:0012505	1.11983e-06	5.95085	2525	1150	233	17757	DUSP2,NTS,PTGS2,ELOVL7,SELE,RNF125,F2R,SLC6A4,RAB27B,LOC102175036,STXBP5L,SLC2A3,GALNT3,ERO1A,ATP9A,BCL2,PTGS1,LOC102184089,STC2,LYN,DYSF,LAMA3,GSAP,RFTN1,KNL1,CABP1,PLA2G4A,ITGB8,SNX10,CALCRL,B4GALT6,G2E3,ADAM8,AKAP6,NEDD4,POLQ,ESCO2,HS2ST1,DNASE1L3,CENPF,CNST,THBS1,CERS6,MAD2L1,DGKH,LDLR,FGG,CSPG5,UHMK1,ZDHHC17,ATP11B,ITGA8,KIF20A,CA4,RP2,NUP62CL,SGPP1,NR4A1,SCAI,HHAT,SLC16A3,SYNPR,ATP7A,NUP210…
GO:BP	protein metabolic process	GO:0019538	1.13491e-06	5.94504	4498	1167	392	17433	DUSP2,LEPR,PTGS2,EGLN3,LOC102181552,RNF125,GDF10,MERTK,NRG1,WNK2,EREG,FBXO2,F2R,SIK1,XDH,PRDM6,WNT5A,GALNT3,ERO1A,BCL2,HPSE,LOC102184089,BMP10,FAM83D,EPHA1,TLL1,ERRFI1,LYN,TGFA,MMP3,GSAP,PPIF,CDK1,NUAK1,HDAC9,NOCT,CCBE1,CSF2,EGR1,SPRY4,NLRP1,DCLK1,PKIA,SSPO,B4GALT6,EPHA5,G2E3,ZDHHC23,KIF14,ADAM8,IQGAP3,CDCA2,CDK6,NEDD4,TTK,LNPEP,ESCO2,HS2ST1,MASTL,SERPINI1,CHML,PAG-8,PPM1K,HIPK2,CDKN3,RRH,PBK,ALK…
GO:BP	positive regulation of cellular biosynthetic process	GO:0031328	1.13588e-06	5.94467	1353	1167	149	17433	CXCL8,PTGS2,EREG,FOXF1,F2R,WNT5A,ASS1,BMP10,E2F7,MYBL1,EGR1,IL1A,TOP2A,EAF2,REL,MEOX1,E2F8,NR4A3,HIPK2,ATAD5,DDAH1,THBS1,PAWR,CREB5,CCN1,DNA2,ZNF395,ACVRL1,MYOCD,RORA,LDLR,TEAD1,UHMK1,CAMK4,NR4A2,EPAS1,AURKB,ETV1,RUNX1,NPAS4,ATAD2,NR4A1,FOSL1,NEK2,HIF1A,TET3,ATP7A,CD40,MAFF,MAP3K5,KLF6,ELK4,IRS2,FOS,NFAT5,ZNF281,STARD4,BAMBI,BRCA1,FGF7,BRCA2,MAF,PCGF5,FOXM1,ETS2,LPGAT1,EGFR,SAMD4A,SFRP1,ETV4,TGFB…
GO:MF	ATP-dependent activity, acting on DNA	GO:0008094	1.13805e-06	5.94384	84	1141	23	17354	TOP2A,POLQ,ATAD5,NAV2,MCM8,DNA2,ERCC6L,BRIP1,RAD51,CHD7,HLTF,PIF1,RAD51B,RAD51C,RAD54B,BTAF1,BLM,ATRX,MRE11,CHD9,WRN,MCM6,XRCC2
GO:MF	cytoskeletal protein binding	GO:0008092	1.26764e-06	5.897	713	1141	89	17354	SHTN1,RAB27B,BMP10,FAM83D,IQGAP2,GAS2L3,FMN1,LCP1,HOOK1,KIF11,KIF14,IQGAP3,LOC106503395,CCSAP,DIAPH3,CENPF,PRC1,KIF5C,KIF15,CENPE,KIF23,KIF20B,KIF4A,KIF20A,ANLN,KIF18A,MYH13,KIF18B,NAV3,NUSAP1,MAP2,PLS1,LIN7C,WASF1,TTLL6,JMY,MYO7B,KIF22,SHROOM4,BRCA2,GMFB,KIF2C,TTBK2,EGFR,DIP2B,TAOK1,FLNB,ITGB1,PTPN4,TMOD3,FMNL1,HOOK3,NOD2,NCALD,UNC5C,BICD1,VCL,DAAM1,PICALM,PLS3,RAB27A,PSRC1,TTLL7,PHF6,MDM1,KIF24…
GO:BP	negative regulation of cellular metabolic process	GO:0031324	1.46368e-06	5.83455	1670	1167	175	17433	LEPR,PTGS2,LOC102181552,NRG1,EREG,FOXF1,SIK1,XDH,PRDM6,WNT5A,CDA,BCL2,EPHA1,DEPDC1,ERRFI1,LYN,PLEK,MMP3,ID4,LMCD1,PPIF,E2F7,NOCT,CSF2,EGR1,SPRY4,PKIA,PARPBP,NEDD4,POLQ,MASTL,E2F8,SERPINI1,HK2,PDE8B,HIPK2,CENPF,THBS1,PAWR,MAD2L1,LEP,FST,ACVRL1,MYOCD,JAZF1,NR4A2,WWC2,AURKB,GPD1L,FBXO5,IRAK3,NR4A1,HIF1A,PTPRJ,SPRED1,UBASH3B,UHRF1,SERPINE1,ELK4,IRS2,PRDM1,ZNF281,BRCA1,BRCA2,MAF,SLC24A5,BNIP3,FOXM1,ST…
GO:BP	regulation of sister chromatid segregation	GO:0033045	1.48311e-06	5.82883	48	1167	18	17433	GEN1,TTK,KNTC1,MAD2L1,CENPE,BUB1,BUB1B,NDC80,AURKB,FBXO5,SPDL1,CDC6,RAD21,ATM,ZWINT,PLK1,ZWILCH,TRIP13
GO:BP	positive regulation of response to stimulus	GO:0048584	1.90643e-06	5.71978	1363	1167	149	17433	RIPOR2,EDN2,NTS,CXCL8,PTGS2,GDF10,NRG1,EREG,F2R,XDH,RSPO2,WNT5A,BCL2,FFAR3,HPSE,BMP10,LYN,CCN3,TGFA,PDE4D,RFTN1,LMCD1,DEPDC1B,CD19,CCBE1,PLA2G4A,MN1,GEN1,ESM1,ASPM,NFKBIZ,ADAM8,IQGAP3,NEDD4,REL,IL18R1,GSDME,HIPK2,ATAD5,RAD51AP1,THBS1,PAWR,CCN1,MAD2L1,PTGER4,LEP,ACVRL1,MYOCD,TNFSF4,LDLR,FGG,NDC80,KRAS,HIF1A,WASF1,CD40,PTPRJ,SPRED1,SERPINE1,MAP3K5,PELI2,TLR2,CNTN2,RICTOR,NFAT5,PLCG2,CSF1R,BAMBI,BRC…
GO:BP	negative regulation of cell cycle	GO:0045786	1.91045e-06	5.71886	258	1167	46	17433	BCL2,CDK1,E2F7,GEN1,CDK6,TTK,E2F8,DNA2,KNTC1,MAD2L1,BUB1,MYOCD,DTL,BUB1B,NDC80,AURKB,FBXO5,NR4A1,NEK2,CLSPN,BRCA1,TICRR,MAP3K20,TNFAIP3,TAOK1,GMNN,SPDL1,CLOCK,RAD21,CRLF3,ATM,CCNF,NR2F2,BTG3,MDM1,PTPN11,BLM,TNKS,ATRX,ZWINT,LATS1,CHEK1,PLK1,ZWILCH,RFWD3,TRIP13
GO:BP	reproductive process	GO:0022414	2.09904e-06	5.67798	881	1167	107	17433	LEPR,PTGS2,MERTK,WNT5A,GALNT3,BCL2,SLC22A16,E2F7,LOC102187233,CSF2,EGR1,IL1A,HOOK1,ASPM,TOP2A,EAF2,TTK,MASTL,E2F8,CCNE2,RAD51AP1,SGO1,MCM8,CCN1,LEP,FST,MYOCD,SMC2,FANCD2,CLIC4,PLK4,EPAS1,GPR3,FBXO5,AURKA,KIF18A,SERPINB5,FOSL1,HIF1A,BRIP1,CCNB2,MSH4,TNC,CKS2,PRDM1,RAD51,CDC20,BRCA2,SMURF2,MND1,TIPARP,SFRP1,LDHC,TGFBR1,TBX3,ESPL1,ITGB1,CHD7,STOX2,CLOCK,SMC1A,ABHD2,CCNYL1,SGO2,QKI,AFF4,JUNB,MEI4,SMA…
GO:BP	regulation of chromosome separation	GO:1905818	2.1984e-06	5.65789	49	1167	18	17433	GEN1,TTK,KNTC1,MAD2L1,CENPE,BUB1,BUB1B,NDC80,AURKB,FBXO5,SPDL1,CDC6,RAD21,ATM,ZWINT,PLK1,ZWILCH,TRIP13
GO:BP	reproduction	GO:0000003	2.23867e-06	5.65001	882	1167	107	17433	LEPR,PTGS2,MERTK,WNT5A,GALNT3,BCL2,SLC22A16,E2F7,LOC102187233,CSF2,EGR1,IL1A,HOOK1,ASPM,TOP2A,EAF2,TTK,MASTL,E2F8,CCNE2,RAD51AP1,SGO1,MCM8,CCN1,LEP,FST,MYOCD,SMC2,FANCD2,CLIC4,PLK4,EPAS1,GPR3,FBXO5,AURKA,KIF18A,SERPINB5,FOSL1,HIF1A,BRIP1,CCNB2,MSH4,TNC,CKS2,PRDM1,RAD51,CDC20,BRCA2,SMURF2,MND1,TIPARP,SFRP1,LDHC,TGFBR1,TBX3,ESPL1,ITGB1,CHD7,STOX2,CLOCK,SMC1A,ABHD2,CCNYL1,SGO2,QKI,AFF4,JUNB,MEI4,SMA…
GO:BP	positive regulation of cell migration	GO:0030335	2.39061e-06	5.62149	361	1167	57	17433	RIPOR2,EDN2,FOXF1,SHTN1,F2R,WNT5A,BCL2,EPHA1,LYN,CCBE1,ADAM8,NR4A3,THBS1,CCN1,KIF20B,ARHGEF39,FBXO5,HIF1A,CD40,SERPINE1,IRS2,CSF1R,FGF7,SMURF2,CMKLR1,EGFR,CCL20,TNFSF18,TGFBR1,ITGB1,ETS1,NEDD9,FUT4,SOD2,RAC2,BMPR2,ADAMTS1,MOSPD2,ATM,DDR2,MYLK,ADAM9,DOCK5,ANO6,ZC3H12A,SPRY2,DOCK7,FGF10,KITLG,SPAG9,AKT3,FER,PTN,MGAT5,PIK3CB,AGO2,ANXA3
GO:BP	negative regulation of nuclear division	GO:0051784	2.56923e-06	5.5902	44	1167	17	17433	GEN1,TTK,KNTC1,MAD2L1,BUB1,BUB1B,NDC80,AURKB,FBXO5,SPDL1,RAD21,ATM,ZWINT,CHEK1,PLK1,ZWILCH,TRIP13
GO:BP	angiogenesis	GO:0001525	2.64399e-06	5.57774	343	1167	55	17433	EDN2,LEPR,CXCL8,WNT5A,HPSE,EPHA1,CCN3,E2F7,CCBE1,IL1A,ITGB8,ESM1,CALCRL,ADAM8,E2F8,HK2,HIPK2,THBS1,CCN1,LEP,ACVRL1,RORA,CLIC4,EPAS1,NR4A1,HIF1A,CD40,SPRED1,SERPINE1,BRCA1,TGFBR1,ITGB1,ETS1,MEOX2,C1GALT1,SAT1,ADAMTS1,EGLN1,ELK3,VEGFA,RBPJ,ROCK1,PRKX,NF1,ZC3H12A,SPRY2,JAK1,ITGAV,AKT3,RBM15,VASH2,PIK3CB,AGO2,ANXA3,PGK1
GO:BP	negative regulation of chromosome organization	GO:2001251	2.68411e-06	5.5712	61	1167	20	17433	GEN1,TOP2A,TTK,KNTC1,MAD2L1,BUB1,BUB1B,NDC80,AURKB,FBXO5,SPDL1,RAD21,PIF1,ATM,TNKS,ATRX,ZWINT,PLK1,ZWILCH,TRIP13
GO:BP	negative regulation of response to stimulus	GO:0048585	2.78004e-06	5.55595	1101	1167	126	17433	RIPOR2,CXCL8,PTGS2,RNF125,FOXF1,PTGIR,XDH,WNT5A,BCL2,TNIP3,ERRFI1,LYN,CCN3,HHIP,PDE4D,PLEK,PPIF,LOC102187233,CSF2,EGR1,SPRY4,PARPBP,CDK6,POLQ,TMEM170B,SOCS2,HIPK2,ATAD5,DDAH1,THBS1,PAWR,PTGER4,LEP,FST,MYOCD,RORA,LDLR,FGG,CCDC88C,NR4A2,WWC2,CIT,GPD1L,RBMS3,FBXO5,IRAK3,RBL1,RASA2,SCAI,HTR1B,HIF1A,PTPRJ,LTBP1,RASL11B,GPR17,SPRED1,UBASH3B,SERPINE1,TRAIP,PRKG1,ITPR1,BAMBI,BRCA1,CBL,SMURF2,FOXM1,TNFAIP…
GO:BP	regulation of mitotic nuclear division	GO:0007088	3.31179e-06	5.47994	74	1167	22	17433	EREG,TGFA,IL1A,GEN1,TTK,KNTC1,MAD2L1,BUB1,KIF20B,BUB1B,NDC80,AURKB,FBXO5,SPDL1,RAD21,ATM,ZWINT,CHEK1,PLK1,BORA,ZWILCH,TRIP13
GO:BP	regulation of chromosome segregation	GO:0051983	3.71488e-06	5.43006	62	1167	20	17433	GEN1,TTK,KNTC1,MAD2L1,CENPE,BUB1,BUB1B,NDC80,AURKB,FBXO5,KIF2C,SPDL1,CDC6,RAD21,ATM,RAD18,ZWINT,PLK1,ZWILCH,TRIP13
GO:BP	mitotic spindle checkpoint signaling	GO:0071174	3.85184e-06	5.41433	30	1167	14	17433	GEN1,TTK,KNTC1,MAD2L1,BUB1,BUB1B,NDC80,AURKB,SPDL1,ATM,ZWINT,PLK1,ZWILCH,TRIP13
GO:BP	mitotic spindle assembly checkpoint signaling	GO:0007094	3.85184e-06	5.41433	30	1167	14	17433	GEN1,TTK,KNTC1,MAD2L1,BUB1,BUB1B,NDC80,AURKB,SPDL1,ATM,ZWINT,PLK1,ZWILCH,TRIP13
GO:BP	spindle assembly checkpoint signaling	GO:0071173	3.85184e-06	5.41433	30	1167	14	17433	GEN1,TTK,KNTC1,MAD2L1,BUB1,BUB1B,NDC80,AURKB,SPDL1,ATM,ZWINT,PLK1,ZWILCH,TRIP13
GO:BP	positive regulation of molecular function	GO:0044093	3.86312e-06	5.41306	913	1167	109	17433	RIPOR2,EDN2,NTS,EGLN3,SELE,NRG1,EREG,F2R,XDH,WNT5A,BCL2,EPHA1,LYN,TGFA,PLEK,CD19,NLRP1,KIF14,ADAM8,AKAP6,RASGRP2,MASTL,ADGRF1,IL18R1,HIPK2,ALKAL1,THBS1,CCN1,CENPE,LEP,MYOCD,ABL2,ECT2,NR4A2,AURKB,IRAK3,NEK2,HIF1A,ATP7A,CD40,MAP3K5,CLSPN,TLR2,PLCG2,CDC20,CSF1R,BAMBI,CACUL1,EGFR,GMNN,ITGB1,LRP8,CLOCK,NEDD9,NOD2,RTKN2,MOB1B,EPM2AIP1,ADRB1,TPX2,DNAJC9,BMPR2,ESR1,PICALM,HMBOX1,TRIM14,DDR2,MTMR9,ADAM9,P…
GO:BP	negative regulation of mitotic cell cycle phase transition	GO:1901991	4.09508e-06	5.38774	116	1167	28	17433	BCL2,CDK1,E2F7,GEN1,TTK,KNTC1,MAD2L1,BUB1,DTL,BUB1B,NDC80,AURKB,FBXO5,CLSPN,BRCA1,TICRR,TAOK1,SPDL1,RAD21,CRLF3,ATM,BLM,ZWINT,CHEK1,PLK1,ZWILCH,RFWD3,TRIP13
GO:CC	spindle pole	GO:0000922	4.51815e-06	5.34504	108	1150	25	17757	FAM83D,KIF11,ASPM,CENPF,SGO1,KNTC1,KIF20B,DLGAP5,AURKB,AURKA,NEK2,SPDL1,CEP128,CDC6,NEDD9,SMC1A,TPX2,PSRC1,NIN,CEP85,TNKS,LATS1,PLK1,POC1A,KATNAL1
GO:BP	regulation of kinase activity	GO:0043549	4.76587e-06	5.32186	456	1167	66	17433	NRG1,EREG,WNT5A,EPHA1,ERRFI1,LYN,TGFA,CD19,SPRY4,PKIA,KIF14,ADAM8,ALKAL1,THBS1,CCN1,CENPE,LEP,MYOCD,ECT2,IRAK3,RBL1,CD40,PTPRJ,SPRED1,UBASH3B,MAP3K5,CLSPN,IRS2,CSF1R,CACUL1,FABP4,TNFAIP3,EGFR,SFRP1,CCNB3,LRP8,NEDD9,DUSP16,NOD2,CCNYL1,MOB1B,TPX2,BMPR2,DDR2,NR2F2,ADAM9,PSRC1,MMD,CORO1C,CEP85,CHORDC1,BLM,SPRY2,LATS1,MRE11,PLK1,KITLG,BMPR1A,PRKAR2A,SOCS6,OSBPL8,FGFR3,PRKAR2B,TAB2,IQGAP1,JAK2
GO:BP	negative regulation of signal transduction	GO:0009968	4.90875e-06	5.30903	872	1167	105	17433	RIPOR2,CXCL8,PTGS2,RNF125,PTGIR,XDH,WNT5A,BCL2,TNIP3,ERRFI1,LYN,CCN3,HHIP,PDE4D,PLEK,PPIF,LOC102187233,CSF2,EGR1,SPRY4,TMEM170B,SOCS2,HIPK2,ATAD5,THBS1,PAWR,FST,MYOCD,RORA,FGG,CCDC88C,NR4A2,WWC2,CIT,GPD1L,RBMS3,IRAK3,RASA2,SCAI,HTR1B,HIF1A,PTPRJ,LTBP1,RASL11B,SPRED1,UBASH3B,SERPINE1,TRAIP,ITPR1,BAMBI,BRCA1,CBL,SMURF2,FOXM1,TNFAIP3,SFRP1,TGFBR1,ITGB1,XIAP,CRIM1,CLOCK,DUSP16,NOD2,RTKN2,SOD2,NAIP,HE…
GO:BP	cell cycle G2/M phase transition	GO:0044839	5.57037e-06	5.25412	96	1167	25	17433	CDK1,KIF14,MASTL,ATAD5,CENPF,DTL,FBXO5,CDC25C,CCNB2,CLSPN,BRCA1,TICRR,FOXM1,TAOK1,CCNB3,RAD21,CCNA2,RAD51B,ATM,RAD51C,BLM,LATS1,CHEK1,PLK1,CDK14
GO:BP	positive regulation of cellular component movement	GO:0051272	5.69336e-06	5.24463	379	1167	58	17433	RIPOR2,EDN2,FOXF1,SHTN1,F2R,WNT5A,BCL2,EPHA1,LYN,CCBE1,ADAM8,NR4A3,THBS1,CCN1,KIF20B,ARHGEF39,FBXO5,HIF1A,CD40,SERPINE1,TTLL6,IRS2,CSF1R,FGF7,SMURF2,CMKLR1,EGFR,CCL20,TNFSF18,TGFBR1,ITGB1,ETS1,NEDD9,FUT4,SOD2,RAC2,BMPR2,ADAMTS1,MOSPD2,ATM,DDR2,MYLK,ADAM9,DOCK5,ANO6,ZC3H12A,SPRY2,DOCK7,FGF10,KITLG,SPAG9,AKT3,FER,PTN,MGAT5,PIK3CB,AGO2,ANXA3
GO:MF	catalytic activity, acting on DNA	GO:0140097	5.83693e-06	5.23382	169	1141	33	17354	GEN1,TOP2A,POLQ,DNASE1L3,ATAD5,NAV2,MCM8,DNA2,NEIL3,EXO1,ERCC6L,BRIP1,RAD51,POLE,CHD7,HLTF,PIF1,RAD51B,RAD51C,RAD54B,BTAF1,BLM,ATRX,PCNA,POLA1,TDP1,MRE11,MGME1,POLH,CHD9,WRN,MCM6,XRCC2
GO:BP	DNA metabolic process	GO:0006259	5.98187e-06	5.22316	624	1167	82	17433	FANCB,GEN1,PARPBP,TOP2A,POLQ,ESCO2,DNASE1L3,CCNE2,ATAD5,RAD51AP1,MCM8,DNA2,NEIL3,ACVRL1,FANCI,MMS22L,DTL,EXO1,FANCD2,AURKB,MIS18A,NEK2,TET3,CD40,RAD54L,UHRF1,BRIP1,KIF22,MSH4,TRAIP,RAD51,BRCA1,BRCA2,TICRR,POLE,USP45,FOXM1,MND1,EGFR,MCM10,CDC6,SMC1A,PIF1,SMG1,SLF2,RAD51B,HELLS,MEI4,KLHL15,BMPR2,ATM,HMBOX1,RIF1,TET1,RRM2B,TFRC,RAD51C,RAD18,LOC102187615,RAD54B,RNF168,UBR2,BLM,TNKS,ATRX,PCNA,POLA1,CH…
GO:BP	signal transduction	GO:0007165	6.23122e-06	5.20543	4570	1167	393	17433	FAM83B,TNFRSF11B,RIPOR2,EDN2,SST,NTS,IL1RL2,LEPR,CXCL8,PTGS2,RNF125,GDF10,MERTK,NRG1,STC1,RGS7BP,EREG,FOXF1,F2R,PTGDR,GPR63,PAG1,SIK1,PTGIR,XDH,RSPO2,WNT5A,ERO1A,BCL2,ACKR4,FFAR3,HPSE,MYZAP,BMP10,FAM83D,EPHA1,TNIP3,LOC108633191,STC2,DEPDC1,ERRFI1,IQGAP2,LYN,CCN3,TGFA,HHIP,PDE4D,PLEK,RFTN1,IL13RA1,LMCD1,PPIF,CDK1,GUCY1B1,E2F7,DEPDC1B,CD19,CCBE1,LOC102187233,CSF2,EGR1,SPRY4,IL1A,ITGB8,DCLK1,MN1,GEN…
GO:BP	regulation of intracellular signal transduction	GO:1902531	6.3378e-06	5.19806	1081	1167	123	17433	RIPOR2,NTS,PTGS2,RNF125,NRG1,F2R,XDH,WNT5A,BCL2,HPSE,FAM83D,TNIP3,LYN,CCN3,TGFA,PDE4D,LMCD1,PPIF,SPRY4,GEN1,KIF14,ADAM8,CEP55,IQGAP3,NEDD4,REL,IL18R1,GSDME,HIPK2,ATAD5,THBS1,CCN1,MAD2L1,LEP,RORA,FGG,ZDHHC17,NDC80,WWC2,CIT,GPD1L,KRAS,IRAK3,RASA2,SCAI,HIF1A,CD40,PTPRJ,SPRED1,MAP3K5,PELI2,GPAT3,TLR2,ITPR1,RICTOR,NFAT5,PLCG2,CSF1R,LOC102173858,PELI1,CBL,MAP3K20,FOXM1,STYX,CMKLR1,TNFAIP3,EGFR,TAOK1,SF…
GO:BP	response to chemical	GO:0042221	6.43201e-06	5.19165	2873	1167	267	17433	CXADR,RIPOR2,EDN2,LOC102178921,IL1RL2,LEPR,CXCL8,PTGS2,CXCL5,SELE,LOC102170823,RNF125,PPBP,NRG1,EREG,FOXF1,FBXO2,F2R,SLC6A4,PTGIR,XDH,WNT5A,ERO1A,BCL2,LOC102182395,ACKR4,PTGS1,AHR,FFAR3,HPSE,BMP10,TNIP3,LYN,CCN3,HHIP,RFTN1,IL13RA1,PPIF,LOC102182683,NOCT,CCBE1,PLA2G4A,LOC102187233,CSF2,EGR1,SPRY4,IL1A,ITGB8,MN1,SNX10,SCN9A,CALCRL,ADAM8,AKAP6,IQGAP3,NEDD4,RASGRP2,OSMR,IL18R1,SEMA6B,GSDME,HK2,SOCS2,…
GO:BP	G2/M transition of mitotic cell cycle	GO:0000086	6.49128e-06	5.18767	83	1167	23	17433	CDK1,KIF14,MASTL,CENPF,DTL,FBXO5,CDC25C,CLSPN,BRCA1,TICRR,FOXM1,TAOK1,CCNB3,RAD21,CCNA2,RAD51B,ATM,RAD51C,BLM,LATS1,CHEK1,PLK1,CDK14
GO:BP	spindle checkpoint signaling	GO:0031577	6.59181e-06	5.181	31	1167	14	17433	GEN1,TTK,KNTC1,MAD2L1,BUB1,BUB1B,NDC80,AURKB,SPDL1,ATM,ZWINT,PLK1,ZWILCH,TRIP13
GO:BP	peptidyl-amino acid modification	GO:0018193	6.72111e-06	5.17256	877	1167	105	17433	PTGS2,EGLN3,MERTK,NRG1,WNT5A,GALNT3,ERO1A,BCL2,EPHA1,ERRFI1,LYN,TGFA,PPIF,CDK1,CSF2,EGR1,DCLK1,EPHA5,TTK,HIPK2,ALKAL1,LEP,MYOCD,ABL2,UHMK1,ZDHHC17,AURKB,GPD1L,AURKA,NOS2,TET3,HHAT,CD40,SPRED1,TTLL6,SUV39H2,CLSPN,ZDHHC21,RICTOR,PLCG2,CSF1R,BRCA1,FGF7,BRCA2,TTBK2,EGFR,DIP2B,SFRP1,TNFSF18,TGFBR1,FOLH1B,PTPN4,LRP8,CLOCK,NEDD9,PHF19,HASPIN,NOD2,SMG1,P4HA1,PDGFD,ATM,RIF1,DDR2,TFRC,CSNK1G1,SPRED2,PLOD2,…
GO:BP	centrosome cycle	GO:0007098	7.03332e-06	5.15284	97	1167	25	17433	GEN1,KIF11,SGO1,STIL,PLK4,NDC80,AURKA,NEK2,BRCA1,BRCA2,CCNF,PPP1R12A,CEP135,MDM1,NIN,CEP85,CHORDC1,CHEK1,CCP110,CEP72,PLK1,SASS6,CEP76,XPO1,XRCC2
GO:BP	epithelium development	GO:0060429	8.09252e-06	5.09192	813	1167	99	17433	RIPOR2,NRG1,STC1,FOXF1,XDH,RSPO2,WNT5A,BCL2,HPSE,ERRFI1,HHIP,CDK1,E2F7,FMN1,LOC102187233,IQGAP3,CDK6,MEOX1,HS2ST1,E2F8,CCN1,FST,ACVRL1,KIF20B,CLIC4,CCDC88C,PLK4,ARHGEF26,KRAS,SGPP1,SERPINB5,PLS1,LIN7C,HIF1A,SPRED1,SERPINE1,MAFF,ITPK1,S1PR3,TNC,ZDHHC21,PRDM1,FGF7,BRCA2,MAF,PLXNA2,SFRP1,ETV4,TBX3,CHD7,LOC102172692,ZBED6,CLOCK,RARB,MPP5,MEOX2,C1GALT1,MTHFD1L,FZD7,VCL,SMAD5,BMPR2,ESR1,ATM,NR2F2,ADAM9…
GO:BP	mitotic cell cycle checkpoint signaling	GO:0007093	8.78413e-06	5.0563	91	1167	24	17433	CDK1,GEN1,TTK,KNTC1,MAD2L1,BUB1,DTL,BUB1B,NDC80,AURKB,CLSPN,BRCA1,TICRR,MAP3K20,TAOK1,SPDL1,ATM,BLM,ZWINT,CHEK1,PLK1,ZWILCH,RFWD3,TRIP13
GO:BP	negative regulation of cell cycle process	GO:0010948	9.09208e-06	5.04134	200	1167	38	17433	BCL2,CDK1,E2F7,GEN1,TTK,E2F8,DNA2,KNTC1,MAD2L1,BUB1,DTL,BUB1B,NDC80,AURKB,FBXO5,NEK2,CLSPN,BRCA1,TICRR,MAP3K20,TAOK1,SPDL1,CLOCK,RAD21,CRLF3,ATM,CCNF,MDM1,PTPN11,BLM,TNKS,ATRX,ZWINT,CHEK1,PLK1,ZWILCH,RFWD3,TRIP13
GO:BP	cellular biosynthetic process	GO:0044249	9.22971e-06	5.03481	4432	1167	382	17433	EDN2,NTS,LEPR,CXCL8,PTGS2,ELOVL7,LOC102170823,NRG1,EREG,FOXF1,F2R,LOC102169668,SIK1,PRDM6,WNT5A,CDA,GALNT3,BCL2,PTGS1,AHR,FFAR3,ASS1,BMP10,STC2,DEPDC1,PLEK,ID4,LMCD1,GUCY1B1,E2F7,NOCT,PLA2G4A,MYBL1,CSF2,EGR1,IL1A,MN1,GEN1,AK4,B4GALT6,ZNF367,TOP2A,ZDHHC23,ADAM8,PPP1R3C,FOXN2,EAF2,NEDD4,REL,MEOX1,POLQ,ESCO2,HS2ST1,ADGRF1,E2F8,IL18R1,NR4A3,CCNE2,PDE8B,HIPK2,ATAD5,DDAH1,CENPF,RRM2,THBS1,PAWR,CREB5,CC…
GO:BP	positive regulation of cell motility	GO:2000147	1.00669e-05	4.99711	375	1167	57	17433	RIPOR2,EDN2,FOXF1,SHTN1,F2R,WNT5A,BCL2,EPHA1,LYN,CCBE1,ADAM8,NR4A3,THBS1,CCN1,KIF20B,ARHGEF39,FBXO5,HIF1A,CD40,SERPINE1,IRS2,CSF1R,FGF7,SMURF2,CMKLR1,EGFR,CCL20,TNFSF18,TGFBR1,ITGB1,ETS1,NEDD9,FUT4,SOD2,RAC2,BMPR2,ADAMTS1,MOSPD2,ATM,DDR2,MYLK,ADAM9,DOCK5,ANO6,ZC3H12A,SPRY2,DOCK7,FGF10,KITLG,SPAG9,AKT3,FER,PTN,MGAT5,PIK3CB,AGO2,ANXA3
GO:BP	positive regulation of locomotion	GO:0040017	1.03165e-05	4.98647	385	1167	58	17433	RIPOR2,EDN2,CXCL8,FOXF1,SHTN1,F2R,WNT5A,BCL2,EPHA1,LYN,CCBE1,ADAM8,NR4A3,THBS1,CCN1,KIF20B,ARHGEF39,FBXO5,HIF1A,CD40,SERPINE1,IRS2,CSF1R,FGF7,SMURF2,CMKLR1,EGFR,CCL20,TNFSF18,TGFBR1,ITGB1,ETS1,NEDD9,FUT4,SOD2,RAC2,BMPR2,ADAMTS1,MOSPD2,ATM,DDR2,MYLK,ADAM9,DOCK5,ANO6,ZC3H12A,SPRY2,DOCK7,FGF10,KITLG,SPAG9,AKT3,FER,PTN,MGAT5,PIK3CB,AGO2,ANXA3
GO:CC	nuclear lumen	GO:0031981	1.04812e-05	4.97959	3746	1150	317	17757	CXADR,LOC102178921,DUSP2,NRG1,GPR63,NEXMIF,BCL2,HPSE,HSPB3,KNL1,CDK1,E2F7,NUAK1,HDAC9,MYBL1,EGR1,NLRP1,GCFC2,PARPBP,ZNF367,TOP2A,NFKBIZ,FOXN2,EAF2,CDCA2,CDK6,POLQ,ESCO2,HJURP,MASTL,PITPNC1,E2F8,CHML,HIPK2,CENPF,NAV2,SAPCD2,SGO1,PRC1,DNA2,MAD2L1,CENPE,CENPN,NEIL3,BUB1,ZNF395,KIF20B,LOC108636199,FANCI,SMC2,TEAD1,DTL,JAZF1,ECT2,EXO1,UHMK1,FANCD2,CLIC4,RAPH1,BAIAP2L1,PLK4,KIF4A,CAMK4,NR4A2,NDC80,EPAS…
GO:BP	negative regulation of developmental process	GO:0051093	1.16428e-05	4.93394	601	1167	79	17433	TNFRSF11B,GDF10,EREG,SLC6A4,XDH,RSPO2,PRDM6,WNT5A,BCL2,LYN,CCN3,NOCT,SPRY4,ASPM,EAF2,CDK6,SOCS2,THBS1,FST,ACVRL1,MYOCD,RORA,LDLR,WWC2,FBXO5,KRAS,RBL1,HIF1A,SPRED1,UBASH3B,PRTG,SERPINE1,S1PR3,CNTN2,SRGN,USF3,BAMBI,BNIP3,FOXM1,EGFR,DIP2B,SFRP1,TGFBR1,TBX3,ITGB1,CRIM1,ZBED6,HOOK3,RARB,SUZ12,FZD7,ADRB1,BMPR2,ADAMTS1,RC3H2,PAX6,TFRC,NFKBIA,ITPKB,CNTN4,RBPJ,YAP1,KLF7,NPHP3,ROCK1,CORO1C,PTPN11,BHLHE41,Z…
GO:BP	regulation of multicellular organismal development	GO:2000026	1.26593e-05	4.89759	876	1167	104	17433	IL1RL2,CXCL8,AMIGO2,XDH,WNT5A,HPSE,BMP10,EPHA1,ERRFI1,LYN,LAMA3,NOCT,CCBE1,LOC102187233,IL1A,ITGB8,ASPM,NFKBIZ,KIF14,ADAM8,CDK6,HK2,HIPK2,THBS1,CCN1,LEP,FST,ACVRL1,LDLR,FANCD2,FBXO5,RUNX1,SGPP1,HIF1A,CDH4,CD40,SPRED1,UBASH3B,PRTG,SERPINE1,MAFF,S1PR3,ZDHHC21,SRGN,FOS,PRDM1,BRCA1,MAF,DIP2B,SFRP1,ETV4,TGFBR1,TBX3,ITGB1,CHD7,ETS1,LRP8,HOOK3,RARB,TENM4,CTSC,VCL,BMPR2,ADAMTS1,RC3H2,EGLN1,DDR2,PAX6,NFKB…
GO:BP	aromatic compound biosynthetic process	GO:0019438	1.32167e-05	4.87888	2881	1167	266	17433	NTS,ELOVL7,NRG1,EREG,FOXF1,F2R,LOC102169668,SIK1,PRDM6,WNT5A,CDA,AHR,BMP10,DEPDC1,ID4,LMCD1,GUCY1B1,E2F7,MYBL1,CSF2,EGR1,IL1A,MN1,AK4,ZNF367,TOP2A,ADAM8,FOXN2,EAF2,NEDD4,REL,MEOX1,POLQ,ADGRF1,E2F8,IL18R1,NR4A3,HIPK2,CENPF,RRM2,PAWR,CREB5,CCN1,LOC108637897,LEP,FST,GLIS3,ZNF395,ACVRL1,LOC108636199,MYOCD,RORA,TEAD1,DTL,JAZF1,FANCD2,LIN9,MYRFL,CAMK4,NR4A2,WWC2,EPAS1,AURKB,ETV1,IRAK3,RBL1,PDK1,RUNX1,N…
GO:BP	biosynthetic process	GO:0009058	1.39077e-05	4.85675	4557	1167	390	17433	EDN2,NTS,LEPR,CXCL8,PTGS2,ELOVL7,LOC102170823,NRG1,EREG,FOXF1,F2R,LOC102169668,SIK1,PRDM6,WNT5A,CDA,GALNT3,HAS2,BCL2,PTGS1,AHR,FFAR3,ASS1,BMP10,STC2,DEPDC1,PLEK,ID4,LMCD1,GUCY1B1,E2F7,NOCT,PLA2G4A,MYBL1,CSF2,EGR1,IL1A,MN1,GEN1,AK4,B4GALT6,ZNF367,TOP2A,ZDHHC23,ADAM8,PPP1R3C,FOXN2,EAF2,NEDD4,REL,MEOX1,POLQ,ESCO2,HS2ST1,ADGRF1,E2F8,IL18R1,NR4A3,CCNE2,ITPKA,PDE8B,HIPK2,ATAD5,DDAH1,CENPF,RRM2,THBS1,PA…
GO:BP	cell development	GO:0048468	1.44148e-05	4.84119	1320	1167	142	17433	XK,RIPOR2,EDN2,MERTK,NRG1,STC1,SHTN1,WNT5A,BCL2,HPSE,BMP10,EPHA1,LYN,SPRY4,IL1A,DCLK1,HOOK1,B4GALT6,ASPM,KIF14,CDK6,NEDD4,ADGRF1,DNASE1L3,SEMA6B,MSI2,KIF5C,LEP,KIF20B,ABL2,LDLR,UHMK1,CLIC4,RAPH1,CCDC88C,C1H21ORF91,ZDHHC17,NR4A2,EPAS1,ITGA8,ARHGEF26,ETV1,FBXO5,KRAS,AURKA,MAP2,PLS1,HIF1A,CDH4,WASF1,PRTG,BRIP1,TBX18,S1PR3,CNTN2,TNC,ZDHHC21,PRKG1,PRDM1,CSF1R,BRCA2,MAF,DIP2B,SFRP1,TBX3,ITGB1,CHD7,LOC1…
GO:BP	regulation of cell differentiation	GO:0045595	1.9203e-05	4.71663	1020	1167	116	17433	IL1RL2,PTGS2,GDF10,NRG1,EREG,SIK1,XDH,PRDM6,WNT5A,BCL2,BMP10,ERRFI1,LYN,CCN3,NOCT,LOC102187233,CSF2,SPRY4,ASPM,NFKBIZ,KIF14,ADAM8,CDK6,SOCS2,CCN1,LEP,FST,ACVRL1,MYOCD,RORA,LDLR,ECT2,FANCD2,FBXO5,KRAS,AURKA,RUNX1,SGPP1,HIF1A,CDH4,SPRED1,UBASH3B,PRTG,SERPINE1,MAFF,MAP3K5,S1PR3,CNTN2,ZDHHC21,FOS,PRDM1,USF3,BAMBI,MAF,CMKLR1,EGFR,DIP2B,SFRP1,ETV4,TGFBR1,TBX3,ITGB1,CHD7,ETS1,LRP8,CRIM1,ZBED6,CLOCK,NEDD…
GO:CC	midbody	GO:0030496	1.98627e-05	4.70196	132	1150	27	17757	NEXMIF,CDK1,ASPM,KIF14,CEP55,CENPF,PRC1,CENPE,KIF20B,ECT2,UHMK1,CLIC4,KIF4A,KIF20A,AURKB,ANLN,NEK2,CDCA8,SLC2A1,CPEB3,PSRC1,RACGAP1,PKN2,PLK1,INCENP,PIK3CB,IQGAP1
GO:BP	anatomical structure formation involved in morphogenesis	GO:0048646	2.04757e-05	4.68876	783	1167	95	17433	EDN2,LEPR,CXCL8,FOXF1,WNT5A,HPSE,BMP10,EPHA1,CCN3,LAMA3,E2F7,CCBE1,FMN1,IL1A,ITGB8,ESM1,CALCRL,ADAM8,MEOX1,HS2ST1,E2F8,HK2,HIPK2,THBS1,CCN1,LEP,ACVRL1,KIF20B,RORA,CLIC4,EPAS1,ITGA8,NR4A1,HIF1A,CD40,SPRED1,SERPINE1,BRCA1,PLXNA2,TANC1,TNFAIP3,SFRP1,TGFBR1,TBX3,ITGB1,ETS1,LRP8,LAMB3,TENM4,MEOX2,C1GALT1,SAT1,MTHFD1L,JUNB,FZD7,BMPR2,ADAMTS1,ATM,EGLN1,ADAM9,PAX6,HIPK1,ELK3,COL12A1,VEGFA,RBPJ,YAP1,PTPN1…
GO:BP	kinetochore organization	GO:0051383	2.08944e-05	4.67997	16	1167	10	17433	CENPE,CENPN,SMC2,NDC80,CENPT,SMC4,CENPK,CENPH,LOC102187615,CENPW
GO:BP	centromere complex assembly	GO:0034508	2.405e-05	4.61889	20	1167	11	17433	HJURP,CENPE,CENPN,MIS18A,CENPI,HELLS,CENPT,CENPK,CENPH,LOC102187615,CENPW
GO:BP	organic cyclic compound biosynthetic process	GO:1901362	2.41744e-05	4.61664	2965	1167	271	17433	NTS,ELOVL7,NRG1,EREG,FOXF1,F2R,LOC102169668,SIK1,PRDM6,WNT5A,CDA,AHR,BMP10,DEPDC1,ID4,LMCD1,GUCY1B1,E2F7,MYBL1,CSF2,EGR1,IL1A,MN1,AK4,ZNF367,TOP2A,ADAM8,FOXN2,EAF2,NEDD4,REL,MEOX1,POLQ,ADGRF1,E2F8,IL18R1,NR4A3,PDE8B,HIPK2,CENPF,RRM2,PAWR,CREB5,CCN1,LOC108637897,LEP,FST,GLIS3,ZNF395,ACVRL1,LOC108636199,MYOCD,RORA,TEAD1,DTL,JAZF1,FANCD2,LIN9,MYRFL,CAMK4,NR4A2,WWC2,EPAS1,AURKB,ETV1,IRAK3,RBL1,PDK1,R…
GO:BP	response to oxygen-containing compound	GO:1901700	2.64301e-05	4.5779	843	1167	100	17433	LOC102178921,CXCL8,F2R,PTGIR,WNT5A,BCL2,FFAR3,TNIP3,LYN,PPIF,NOCT,LOC102187233,EGR1,MN1,CALCRL,AKAP6,SOCS2,THBS1,PAWR,PTGER4,LEP,RORA,ABL2,TNFSF4,LDLR,ECT2,BAIAP2L1,NR4A2,IRAK3,SLC38A2,NOS2,NPAS4,NR4A1,HTR1B,HIF1A,SERPINE1,MAP3K5,ABCC9,GRAMD1B,TLR2,IRS2,FOS,RAD51,PLCG2,BRCA1,PELI1,ITPR2,TNFAIP3,EGFR,LCOR,SFRP1,TGFBR1,EIF4EBP2,NR3C1,ZBED6,STK26,ABHD2,NOD2,SOD2,EPM2AIP1,PDGFD,ESR1,PHIP,CPEB3,ATM,AN…
GO:BP	epithelial cell differentiation	GO:0030855	2.68526e-05	4.57101	425	1167	61	17433	RIPOR2,NRG1,STC1,FOXF1,XDH,WNT5A,HPSE,ERRFI1,CDK1,E2F7,LOC102187233,CDK6,E2F8,ACVRL1,CLIC4,CCDC88C,PLK4,ARHGEF26,SGPP1,PLS1,HIF1A,SPRED1,SERPINE1,MAFF,S1PR3,ZDHHC21,PRDM1,MAF,ETV4,TBX3,LOC102172692,ZBED6,CLOCK,RARB,C1GALT1,FZD7,VCL,BMPR2,ESR1,NR2F2,ADAM9,PAX6,RBPJ,FAT1,YAP1,KLF7,GDNF,ROCK1,CREB1,PRKX,ATRX,SPRY2,PCNA,CDH2,LATS1,GJA1,FGF10,ACTA2,UPK1B,NCOA3,PGK1
GO:BP	positive regulation of multicellular organismal process	GO:0051240	2.69931e-05	4.56875	957	1167	110	17433	EDN2,IL1RL2,LEPR,CXCL8,PTGS2,EREG,F2R,AMIGO2,WNT5A,BCL2,FFAR3,HPSE,BMP10,EPHA1,PDE4D,CCBE1,CSF2,EGR1,NLRP1,IL1A,ITGB8,ASPM,NFKBIZ,ADAM8,IQGAP3,IL18R1,HK2,HIPK2,ATAD5,THBS1,CCN1,PTGER4,LEP,FST,ACVRL1,MYOCD,RORA,TNFSF4,FGG,EPAS1,GPR3,FBXO5,IRAK3,NOS2,RUNX1,PLS1,HIF1A,PRKAB2,CDH4,CD40,SERPINE1,TLR2,FOS,GATM,PLCG2,CSF1R,BAMBI,BRCA1,PELI1,SMURF2,CMKLR1,FABP4,ENPP4,ETV4,PLA2R1,TGFBR1,ITGB1,CHD7,ETS1,LR…
GO:BP	negative regulation of nitrogen compound metabolic process	GO:0051172	3.04147e-05	4.51692	1566	1167	161	17433	PTGS2,LOC102181552,NRG1,EREG,FOXF1,XDH,PRDM6,WNT5A,CDA,EPHA1,DEPDC1,ERRFI1,LYN,ID4,LMCD1,E2F7,NOCT,CSF2,EGR1,SPRY4,PKIA,PARPBP,NEDD4,POLQ,MASTL,E2F8,SERPINI1,HIPK2,CENPF,THBS1,PAWR,MAD2L1,LEP,FST,ACVRL1,MYOCD,LDLR,JAZF1,NR4A2,WWC2,AURKB,GPD1L,FBXO5,IRAK3,NOS2,NR4A1,PTPRJ,SPRED1,UBASH3B,UHRF1,SERPINE1,ELK4,PRDM1,ZNF281,BRCA1,MAF,FOXM1,STYX,ETS2,FOXP2,FABP4,TNFAIP3,EGFR,SAMD4A,LCOR,PAIP2B,SFRP1,GMN…
GO:BP	microtubule organizing center organization	GO:0031023	3.2742e-05	4.48489	104	1167	25	17433	GEN1,KIF11,SGO1,STIL,PLK4,NDC80,AURKA,NEK2,BRCA1,BRCA2,CCNF,PPP1R12A,CEP135,MDM1,NIN,CEP85,CHORDC1,CHEK1,CCP110,CEP72,PLK1,SASS6,CEP76,XPO1,XRCC2
GO:BP	chromosome separation	GO:0051304	3.53306e-05	4.45185	57	1167	18	17433	GEN1,TTK,KNTC1,MAD2L1,CENPE,BUB1,BUB1B,NDC80,AURKB,FBXO5,SPDL1,CDC6,RAD21,ATM,ZWINT,PLK1,ZWILCH,TRIP13
GO:BP	regulation of protein kinase activity	GO:0045859	3.87457e-05	4.41178	409	1167	59	17433	NRG1,EREG,WNT5A,EPHA1,ERRFI1,LYN,TGFA,SPRY4,PKIA,KIF14,ADAM8,ALKAL1,THBS1,CCN1,CENPE,LEP,MYOCD,ECT2,IRAK3,CD40,PTPRJ,SPRED1,UBASH3B,MAP3K5,CLSPN,CSF1R,CACUL1,FABP4,TNFAIP3,EGFR,SFRP1,CCNB3,LRP8,NEDD9,DUSP16,NOD2,CCNYL1,TPX2,BMPR2,DDR2,NR2F2,ADAM9,PSRC1,MMD,CORO1C,CEP85,CHORDC1,BLM,SPRY2,LATS1,PLK1,KITLG,BMPR1A,PRKAR2A,OSBPL8,PRKAR2B,TAB2,IQGAP1,JAK2
GO:BP	immune system process	GO:0002376	4.09095e-05	4.38818	1622	1167	165	17433	CXADR,RIPOR2,IL6,EDN2,IL1RL2,LEPR,CXCL8,CXCL5,DRB3,SELE,RNF125,PPBP,MERTK,EREG,FOXF1,PAG1,WNT5A,BCL2,LOC102182395,FFAR3,TNIP3,LYN,CCN3,DYSF,PDE4D,PLEK,RFTN1,LOC102182683,CD19,PLA2G4A,LOC102187233,CSF2,EGR1,NLRP1,IL1A,ITGB8,SNX10,LCP1,TOP2A,NFKBIZ,ADAM8,CDK6,POLQ,ESCO2,DNASE1L3,IL18R1,ATAD5,LOC102181854,THBS1,PAWR,PTGER4,LEP,FST,RORA,TNFSF4,LOC102175938,LDLR,LOC102184120,EXO1,FANCD2,CAMK4,EPAS1,IR…
GO:BP	programmed cell death	GO:0012501	4.18449e-05	4.37836	1175	1167	128	17433	TNFRSF11B,PTGS2,EGLN3,LOC102181552,MERTK,AMIGO2,SIK1,WNT5A,ERO1A,BCL2,LOC102170373,LYN,PPIF,CDK1,LOC102187233,CSF2,EGR1,NLRP1,IL1A,TOP2A,KIF14,ADAM8,DNASE1L3,GSDME,HK2,HIPK2,ATAD5,THBS1,PAWR,CCN1,MAD2L1,LOC108636199,MYOCD,FGG,ECT2,NR4A2,AURKB,CIT,KRAS,AURKA,USP53,NOS2,PDK1,SGPP1,MELK,NR4A1,HIF1A,CD40,SERPINE1,MAP3K5,ITPK1,IPMK,ITPR1,IRS2,SRGN,IER3,PLCG2,CSF1R,BRCA1,PELI1,BRCA2,CBL,BNIP3,MAP3K20,T…
GO:BP	positive regulation of macromolecule biosynthetic process	GO:0010557	4.37003e-05	4.35952	1295	1167	138	17433	EREG,FOXF1,F2R,WNT5A,BMP10,E2F7,MYBL1,EGR1,IL1A,TOP2A,EAF2,REL,MEOX1,E2F8,NR4A3,HIPK2,ATAD5,THBS1,PAWR,CREB5,CCN1,DNA2,ZNF395,ACVRL1,MYOCD,RORA,TEAD1,UHMK1,CAMK4,NR4A2,EPAS1,AURKB,ETV1,RUNX1,NPAS4,ATAD2,NR4A1,FOSL1,NEK2,HIF1A,TET3,CD40,MAFF,MAP3K5,KLF6,ELK4,IRS2,FOS,NFAT5,ZNF281,BAMBI,BRCA1,FGF7,BRCA2,MAF,PCGF5,FOXM1,ETS2,EGFR,SAMD4A,SFRP1,ETV4,TGFBR1,TBX3,POU2F1,CHD7,HLTF,KDM7A,NR3C1,ZNF24,ETS1,…
GO:MF	metal ion binding	GO:0046872	4.71847e-05	4.3262	2785	1141	248	17354	LOC102178921,PTGS2,EGLN3,KCNIP1,SELE,LOC102170823,RNF125,SLC6A4,SIK1,XDH,CDA,GALNT3,ATP9A,PTGS1,RNF150,TLL1,LOC108633191,DYSF,HHIP,PDE4D,MMP3,LMCD1,HDAC9,CABP1,CCBE1,PLA2G4A,LOC102175315,LOC102187233,EGR1,IL1A,GEN1,LCP1,G2E3,TOP2A,BARD1,ADAM8,RASGRP2,PCDH17,LNPEP,NR4A3,LPP,SUSD1,PPM1K,PDE8B,DDAH1,THBS1,DNA2,NEIL3,GLIS3,DGKH,RORA,ABL2,LDLR,FGG,VCAN,EXO1,ATP11B,NR4A2,CIT,CA4,MIS18A,RP2,CPD,FBXO5,AT…
GO:BP	organic substance biosynthetic process	GO:1901576	4.87675e-05	4.31187	4492	1167	382	17433	EDN2,NTS,LEPR,PTGS2,ELOVL7,NRG1,EREG,FOXF1,F2R,LOC102169668,SIK1,PRDM6,WNT5A,CDA,GALNT3,HAS2,BCL2,PTGS1,AHR,ASS1,BMP10,DEPDC1,PLEK,ID4,LMCD1,GUCY1B1,E2F7,NOCT,PLA2G4A,MYBL1,CSF2,EGR1,IL1A,MN1,GEN1,AK4,B4GALT6,ZNF367,TOP2A,ZDHHC23,ADAM8,PPP1R3C,FOXN2,EAF2,NEDD4,REL,MEOX1,POLQ,ESCO2,HS2ST1,ADGRF1,E2F8,IL18R1,NR4A3,CCNE2,ITPKA,PDE8B,HIPK2,ATAD5,CENPF,RRM2,THBS1,PAWR,CREB5,CCN1,DNA2,CERS6,LOC10863789…
GO:BP	spindle organization	GO:0007051	5.07594e-05	4.29448	129	1167	28	17433	KIF11,ASPM,CCSAP,STIL,KIF15,CENPE,KIF4A,NDC80,AURKB,FBXO5,AURKA,NEK2,SPC25,CCNB2,CDC20,TACC1,ESPL1,KNSTRN,SMC1A,TPX2,PSRC1,RACGAP1,TNKS,ATRX,TACC3,CEP72,PLK1,BORA
GO:BP	meiosis I	GO:0007127	5.09278e-05	4.29305	71	1167	20	17433	CCNE2,RAD51AP1,FANCD2,FBXO5,AURKA,BRIP1,CCNB2,MSH4,CKS2,BRCA2,MND1,ESPL1,MEI4,ATM,RAD51C,NDC1,UBR2,SYCE2,PLK1,TRIP13
GO:BP	cell surface receptor signaling pathway	GO:0007166	5.27986e-05	4.27738	1802	1167	179	17433	FAM83B,EDN2,IL1RL2,LEPR,GDF10,NRG1,EREG,FOXF1,PTGIR,XDH,RSPO2,WNT5A,BCL2,ACKR4,FFAR3,BMP10,EPHA1,ERRFI1,LYN,CCN3,TGFA,HHIP,PDE4D,PLEK,RFTN1,IL13RA1,DEPDC1B,CD19,CCBE1,CSF2,EGR1,IL1A,ITGB8,ESM1,CALCRL,EPHA5,ASPM,NFKBIZ,OSMR,ADGRF1,IL18R1,TMEM170B,NR4A3,SOCS2,HIPK2,LIFR,THBS1,PAWR,CCN1,GRIA3,LEP,FST,ACVRL1,MYOCD,RORA,GRIK1,FGG,FANCD2,BAIAP2L1,CCDC88C,ZDHHC17,ITGA8,RBMS3,IRAK3,NPAS4,SGPP1,HIF1A,HHAT…
GO:BP	meiosis I cell cycle process	GO:0061982	6.61194e-05	4.17967	72	1167	20	17433	CCNE2,RAD51AP1,FANCD2,FBXO5,AURKA,BRIP1,CCNB2,MSH4,CKS2,BRCA2,MND1,ESPL1,MEI4,ATM,RAD51C,NDC1,UBR2,SYCE2,PLK1,TRIP13
GO:BP	inflammatory response	GO:0006954	6.68423e-05	4.17495	385	1167	56	17433	IL1RL2,PTGS2,PPBP,FOXF1,F2R,WNT5A,PTGS1,FFAR3,LYN,LOC102187233,NLRP1,IL1A,SCN9A,NFKBIZ,ADAM8,DNASE1L3,THBS1,PTGER4,LEP,RORA,TNFSF4,LDLR,FANCD2,TAC1,NOS2,HIF1A,GPR17,SERPINE1,IL36B,TLR2,S1PR3,RICTOR,PLCG2,FABP4,TNFAIP3,ITGB1,CD47,ETS1,CLOCK,NOD2,CTSC,TSPAN2,TNFAIP6,ESR1,NFKBIA,RBPJ,ANO6,ZC3H12A,GGT5,ADAMTS12,SOCS3,PTN,NT5E,LACC1,APPL1,JAK2
GO:BP	meiotic chromosome segregation	GO:0045132	6.79657e-05	4.16771	53	1167	17	17433	TTK,CCNE2,SGO1,SMC2,FANCD2,BRIP1,MSH4,ESPL1,SGO2,MEI4,SMC4,ATM,RAD51C,NDC1,SYCE2,PLK1,TRIP13
GO:BP	heterocycle biosynthetic process	GO:0018130	7.22188e-05	4.14135	2880	1167	262	17433	NTS,ELOVL7,NRG1,EREG,FOXF1,F2R,LOC102169668,SIK1,PRDM6,WNT5A,CDA,AHR,BMP10,DEPDC1,ID4,LMCD1,GUCY1B1,E2F7,MYBL1,CSF2,EGR1,IL1A,MN1,AK4,ZNF367,TOP2A,ADAM8,FOXN2,EAF2,NEDD4,REL,MEOX1,POLQ,ADGRF1,E2F8,IL18R1,NR4A3,HIPK2,CENPF,RRM2,PAWR,CREB5,CCN1,LOC108637897,LEP,FST,GLIS3,ZNF395,ACVRL1,LOC108636199,MYOCD,RORA,TEAD1,DTL,JAZF1,FANCD2,LIN9,MYRFL,CAMK4,NR4A2,WWC2,EPAS1,AURKB,ETV1,IRAK3,RBL1,PDK1,RUNX1,N…
GO:BP	regulation of macromolecule biosynthetic process	GO:0010556	7.74451e-05	4.11101	2711	1167	249	17433	NTS,NRG1,EREG,FOXF1,F2R,SIK1,PRDM6,WNT5A,BCL2,AHR,BMP10,DEPDC1,ID4,LMCD1,E2F7,NOCT,MYBL1,CSF2,EGR1,IL1A,MN1,ZNF367,TOP2A,ADAM8,FOXN2,EAF2,NEDD4,REL,MEOX1,ESCO2,ADGRF1,E2F8,IL18R1,NR4A3,HIPK2,ATAD5,CENPF,THBS1,PAWR,CREB5,CCN1,DNA2,LEP,FST,GLIS3,ZNF395,ACVRL1,LOC108636199,MYOCD,RORA,TEAD1,JAZF1,UHMK1,FANCD2,MYRFL,CAMK4,NR4A2,WWC2,EPAS1,AURKB,ETV1,FBXO5,IRAK3,RBL1,RUNX1,USP37,NPAS4,ATAD2,NR4A1,FOSL1…
GO:BP	developmental process involved in reproduction	GO:0003006	7.87377e-05	4.10382	595	1167	76	17433	PTGS2,MERTK,WNT5A,GALNT3,BCL2,E2F7,LOC102187233,CSF2,IL1A,HOOK1,ASPM,EAF2,E2F8,CCN1,LEP,FST,MYOCD,PLK4,EPAS1,FBXO5,AURKA,KIF18A,SERPINB5,FOSL1,HIF1A,BRIP1,MSH4,TNC,PRDM1,BRCA2,TIPARP,SFRP1,TGFBR1,TBX3,CHD7,STOX2,CLOCK,ABHD2,CCNYL1,QKI,AFF4,JUNB,MEI4,SMAD5,BMPR2,ADAMTS1,ESR1,ATM,CCNF,EGLN1,PDE3A,NR2F2,PTX3,LHFPL2,RAD51C,NRIP1,RBPJ,RACGAP1,NDC1,UBR2,PTPN11,UBE2J1,ATRX,CELF1,LOC102191152,GJA1,FGF10,…
GO:CC	intracellular organelle lumen	GO:0070013	7.95462e-05	4.09938	4020	1150	331	17757	CXADR,LOC102178921,DUSP2,NRG1,GPR63,NEXMIF,BCL2,HPSE,HSPB3,KNL1,CDK1,E2F7,NUAK1,HDAC9,MYBL1,EGR1,NLRP1,GCFC2,AK4,PARPBP,ZNF367,TOP2A,NFKBIZ,FOXN2,EAF2,CDCA2,CDK6,POLQ,ESCO2,HJURP,MASTL,PITPNC1,E2F8,CHML,HIPK2,CENPF,NAV2,SAPCD2,SGO1,PRC1,DNA2,MAD2L1,CENPE,CENPN,NEIL3,BUB1,ZNF395,KIF20B,LOC108636199,FANCI,SMC2,TEAD1,DTL,JAZF1,ECT2,EXO1,UHMK1,FANCD2,CLIC4,RAPH1,BAIAP2L1,PLK4,KIF4A,CAMK4,NR4A2,NDC80,…
GO:CC	membrane-enclosed lumen	GO:0031974	7.95462e-05	4.09938	4020	1150	331	17757	CXADR,LOC102178921,DUSP2,NRG1,GPR63,NEXMIF,BCL2,HPSE,HSPB3,KNL1,CDK1,E2F7,NUAK1,HDAC9,MYBL1,EGR1,NLRP1,GCFC2,AK4,PARPBP,ZNF367,TOP2A,NFKBIZ,FOXN2,EAF2,CDCA2,CDK6,POLQ,ESCO2,HJURP,MASTL,PITPNC1,E2F8,CHML,HIPK2,CENPF,NAV2,SAPCD2,SGO1,PRC1,DNA2,MAD2L1,CENPE,CENPN,NEIL3,BUB1,ZNF395,KIF20B,LOC108636199,FANCI,SMC2,TEAD1,DTL,JAZF1,ECT2,EXO1,UHMK1,FANCD2,CLIC4,RAPH1,BAIAP2L1,PLK4,KIF4A,CAMK4,NR4A2,NDC80,…
GO:CC	organelle lumen	GO:0043233	7.95462e-05	4.09938	4020	1150	331	17757	CXADR,LOC102178921,DUSP2,NRG1,GPR63,NEXMIF,BCL2,HPSE,HSPB3,KNL1,CDK1,E2F7,NUAK1,HDAC9,MYBL1,EGR1,NLRP1,GCFC2,AK4,PARPBP,ZNF367,TOP2A,NFKBIZ,FOXN2,EAF2,CDCA2,CDK6,POLQ,ESCO2,HJURP,MASTL,PITPNC1,E2F8,CHML,HIPK2,CENPF,NAV2,SAPCD2,SGO1,PRC1,DNA2,MAD2L1,CENPE,CENPN,NEIL3,BUB1,ZNF395,KIF20B,LOC108636199,FANCI,SMC2,TEAD1,DTL,JAZF1,ECT2,EXO1,UHMK1,FANCD2,CLIC4,RAPH1,BAIAP2L1,PLK4,KIF4A,CAMK4,NR4A2,NDC80,…
GO:BP	positive regulation of protein metabolic process	GO:0051247	8.28843e-05	4.08153	954	1167	108	17433	LEPR,PTGS2,EGLN3,GDF10,NRG1,EREG,F2R,XDH,WNT5A,BCL2,BMP10,LYN,TGFA,GSAP,CCBE1,CSF2,NLRP1,KIF14,ADAM8,IQGAP3,CDCA2,NEDD4,MASTL,HIPK2,ALKAL1,THBS1,PAWR,CCN1,CENPE,LEP,ACVRL1,FANCI,LDLR,DTL,ECT2,UHMK1,KRAS,AURKA,CD40,UHRF1,MAP3K5,PELI2,CLSPN,CNTN2,RICTOR,PLCG2,CDC20,CSF1R,BRCA1,FGF7,PELI1,CACUL1,TNFAIP3,EGFR,SAMD4A,TIPARP,DIP2B,SLC2A13,TAOK1,TNFSF18,TGFBR1,XIAP,LRP8,BIRC3,NEDD9,PHF19,USP13,NOD2,PRR5…
GO:BP	positive regulation of protein modification process	GO:0031401	8.88642e-05	4.05127	651	1167	81	17433	LEPR,PTGS2,GDF10,NRG1,EREG,WNT5A,BCL2,BMP10,LYN,TGFA,CSF2,KIF14,ADAM8,IQGAP3,CDCA2,MASTL,HIPK2,ALKAL1,THBS1,CCN1,CENPE,LEP,ACVRL1,FANCI,ECT2,KRAS,CD40,MAP3K5,PELI2,CLSPN,RICTOR,PLCG2,CDC20,CSF1R,BRCA1,FGF7,PELI1,CACUL1,EGFR,DIP2B,TAOK1,TNFSF18,TGFBR1,XIAP,LRP8,BIRC3,NEDD9,PHF19,NOD2,PRR5L,TPX2,BMPR2,RIF1,TET1,DDR2,ADAM9,PPP1R12A,TFRC,PSRC1,MMD,MYCBP2,PTPN11,ZC3H12A,SPRY2,DOCK7,LATS1,MARCHF7,MRE11…
GO:BP	growth	GO:0040007	8.92726e-05	4.04928	586	1167	75	17433	EDN2,LEPR,STC1,SLC6A4,RSPO2,WNT5A,CDA,BCL2,BMP10,CCN3,RFTN1,FMN1,DCLK1,ASPM,KIF14,EAF2,SOCS2,LEP,ACVRL1,MYOCD,CLIC4,RAPH1,WWC2,AURKA,PLS1,HIF1A,CDH4,WASF1,PTPRJ,CCNB2,FGF7,BRCA2,EGFR,DIP2B,SFRP1,GINS4,TGFBR1,ITGB1,CHD7,NCAPG2,RARB,NEDD4L,CRLF3,FZD7,ADRB1,VCL,BMPR2,ESR1,RC3H2,ATM,DDR2,PTX3,PSRC1,IGFBP3,RBPJ,YAP1,NIN,CREB1,PTPN11,ATRX,SPRY2,CHEK1,CELF1,BNC2,GJA1,FGF10,BMPR1A,WRN,SOCS6,SOCS3,DUSP6,P…
GO:CC	intracellular anatomical structure	GO:0005622	9.18342e-05	4.037	12838	1150	903	17757	CXADR,FAM83B,RIPOR2,LOC102178921,DUSP2,NTS,PTGS2,EGLN3,ELOVL7,KCNIP1,SELE,RNF125,MERTK,LOC108633924,NRG1,WNK2,STC1,RGS7BP,HAL,FOXF1,SHTN1,FBXO2,F2R,LOC102190925,SLC6A4,GPR63,SIK1,PTGIR,RAB27B,XDH,FANCB,MAB21L2,PRDM6,CDA,LOC102175036,STXBP5L,SLC2A3,LAMP3,NEXMIF,GALNT3,FAM72A,ERO1A,ATP9A,BCL2,PTGS1,HPSE,ASS1,LOC102184089,MYZAP,BMP10,FAM83D,STC2,DEPDC1,ERRFI1,IQGAP2,LYN,CCN3,TGFA,DYSF,PDE4D,LAMA3,PL…
GO:MF	cation binding	GO:0043169	9.35193e-05	4.0291	2848	1141	251	17354	LOC102178921,PTGS2,EGLN3,KCNIP1,SELE,LOC102170823,RNF125,SLC6A4,SIK1,XDH,CDA,GALNT3,ATP9A,PTGS1,RNF150,TLL1,LOC108633191,DYSF,HHIP,PDE4D,MMP3,LMCD1,HDAC9,CABP1,CCBE1,PLA2G4A,LOC102175315,LOC102187233,EGR1,IL1A,GEN1,LCP1,G2E3,TOP2A,BARD1,ADAM8,RASGRP2,PCDH17,LNPEP,NR4A3,LPP,SUSD1,PPM1K,PDE8B,DDAH1,THBS1,DNA2,NEIL3,GLIS3,DGKH,RORA,ABL2,LDLR,FGG,VCAN,EXO1,ATP11B,NR4A2,CIT,CA4,MIS18A,RP2,CPD,FBXO5,AT…
GO:BP	ameboidal-type cell migration	GO:0001667	9.3688e-05	4.02832	291	1167	46	17433	EDN2,STC1,WNT5A,BMP10,CCN3,CCBE1,THBS1,ACVRL1,ANLN,NR4A1,HIF1A,CD40,SPRED1,FGF7,SMURF2,TGFBR1,ITGB1,ETS1,PTPRG,MEOX2,PRR5L,BMPR2,DDR2,NR2F2,ADAM9,DOCK5,GDNF,CORO1C,PKN2,PRKX,PTPN11,NF1,SDC4,ZC3H12A,CDH2,GJA1,FGF10,KITLG,AKT3,FER,PIK3CB,AGO2,IQGAP1,APPL1,ANXA3,ARID5B
GO:BP	positive regulation of catalytic activity	GO:0043085	0.000101658	3.99286	653	1167	81	17433	EDN2,EGLN3,SELE,NRG1,EREG,F2R,XDH,WNT5A,BCL2,EPHA1,LYN,TGFA,PLEK,CD19,NLRP1,KIF14,ADAM8,RASGRP2,MASTL,ALKAL1,THBS1,CCN1,CENPE,LEP,ABL2,ECT2,NR4A2,AURKB,NEK2,ATP7A,CD40,MAP3K5,CLSPN,CDC20,CSF1R,CACUL1,EGFR,ITGB1,LRP8,NEDD9,NOD2,MOB1B,EPM2AIP1,ADRB1,TPX2,BMPR2,PICALM,HMBOX1,DDR2,MTMR9,ADAM9,PPP1R12A,ELMOD2,PSRC1,MMD,GDNF,ROCK1,CORO1C,CHN2,RAB11FIP2,NF1,TNKS,SPRY2,PCNA,DOCK7,MRE11,PLK1,ITGA1,KITLG,B…
GO:BP	positive regulation of phosphate metabolic process	GO:0045937	0.000104275	3.98182	556	1167	72	17433	LEPR,PTGS2,GDF10,NRG1,EREG,WNT5A,BCL2,BMP10,LYN,TGFA,PLEK,CD19,CSF2,KIF14,ADAM8,IQGAP3,CDCA2,HIPK2,ALKAL1,THBS1,CCN1,CENPE,LEP,ACVRL1,ECT2,KRAS,CD40,MAP3K5,PELI2,CLSPN,RICTOR,PLCG2,CSF1R,FGF7,CACUL1,EGFR,TNFSF18,TGFBR1,LRP8,NEDD9,NOD2,PRR5L,MOB1B,FZD7,TPX2,BMPR2,DDR2,MTMR9,ADAM9,PPP1R12A,TFRC,PSRC1,MMD,ACSL3,ROCK1,PTPN11,SPRY2,DOCK7,LATS1,MRE11,PLK1,FGF10,ITGA1,KITLG,BMPR1A,CSF3,PAK2,OSBPL8,FGFR3…
GO:BP	positive regulation of phosphorus metabolic process	GO:0010562	0.000104275	3.98182	556	1167	72	17433	LEPR,PTGS2,GDF10,NRG1,EREG,WNT5A,BCL2,BMP10,LYN,TGFA,PLEK,CD19,CSF2,KIF14,ADAM8,IQGAP3,CDCA2,HIPK2,ALKAL1,THBS1,CCN1,CENPE,LEP,ACVRL1,ECT2,KRAS,CD40,MAP3K5,PELI2,CLSPN,RICTOR,PLCG2,CSF1R,FGF7,CACUL1,EGFR,TNFSF18,TGFBR1,LRP8,NEDD9,NOD2,PRR5L,MOB1B,FZD7,TPX2,BMPR2,DDR2,MTMR9,ADAM9,PPP1R12A,TFRC,PSRC1,MMD,ACSL3,ROCK1,PTPN11,SPRY2,DOCK7,LATS1,MRE11,PLK1,FGF10,ITGA1,KITLG,BMPR1A,CSF3,PAK2,OSBPL8,FGFR3…
GO:BP	response to abiotic stimulus	GO:0009628	0.000106849	3.97123	621	1167	78	17433	RIPOR2,PTGS2,EGLN3,SIK1,BCL2,MMP3,EGR1,IL1A,ADAM8,NEDD4,PDE8B,DDAH1,RAD51AP1,RRH,PTGER4,MYOCD,RORA,DTL,ECT2,FANCD2,NR4A2,EPAS1,AURKB,ETV1,KRAS,USP53,NOS2,PDK1,HTR1B,HIF1A,CD40,RAD54L,ITPR1,FOS,RAD51,BRCA1,BRCA2,ITPR2,TICRR,HSPA6,BNIP3,MAP3K20,TANC1,EGFR,SFRP1,ITGB1,LOC102172692,CLOCK,MAP3K1,SMC1A,ADRB1,ATM,ANO1,CPEB2,MYLK,TRPA1,LOC102175286,NFKBIA,PLOD2,RBPJ,YAP1,RAD54B,RNF168,CHORDC1,BLM,PCNA,CH…
GO:BP	cell cycle checkpoint signaling	GO:0000075	0.000119666	3.92203	126	1167	27	17433	CDK1,GEN1,TTK,DNA2,KNTC1,MAD2L1,BUB1,DTL,BUB1B,NDC80,AURKB,CLSPN,BRCA1,TICRR,MAP3K20,TAOK1,SPDL1,CLOCK,ATM,PTPN11,BLM,ZWINT,CHEK1,PLK1,ZWILCH,RFWD3,TRIP13
GO:BP	nucleobase-containing compound biosynthetic process	GO:0034654	0.000129079	3.88914	2819	1167	256	17433	NTS,ELOVL7,NRG1,EREG,FOXF1,F2R,SIK1,PRDM6,WNT5A,CDA,AHR,BMP10,DEPDC1,ID4,LMCD1,GUCY1B1,E2F7,MYBL1,CSF2,EGR1,IL1A,MN1,AK4,ZNF367,TOP2A,ADAM8,FOXN2,EAF2,NEDD4,REL,MEOX1,POLQ,ADGRF1,E2F8,IL18R1,NR4A3,HIPK2,CENPF,RRM2,PAWR,CREB5,CCN1,LOC108637897,LEP,FST,GLIS3,ZNF395,ACVRL1,LOC108636199,MYOCD,RORA,TEAD1,DTL,JAZF1,FANCD2,LIN9,MYRFL,CAMK4,NR4A2,WWC2,EPAS1,AURKB,ETV1,IRAK3,RBL1,PDK1,RUNX1,NPAS4,ATAD2,NR…
GO:BP	regulation of transcription, DNA-templated	GO:0006355	0.000133257	3.87531	2375	1167	222	17433	NTS,NRG1,EREG,FOXF1,F2R,SIK1,PRDM6,WNT5A,AHR,BMP10,DEPDC1,ID4,LMCD1,E2F7,MYBL1,CSF2,EGR1,IL1A,MN1,ZNF367,TOP2A,ADAM8,FOXN2,EAF2,NEDD4,REL,MEOX1,ADGRF1,E2F8,IL18R1,NR4A3,HIPK2,CENPF,PAWR,CREB5,CCN1,LEP,FST,GLIS3,ZNF395,ACVRL1,LOC108636199,MYOCD,RORA,TEAD1,JAZF1,FANCD2,MYRFL,CAMK4,NR4A2,WWC2,EPAS1,AURKB,ETV1,IRAK3,RBL1,RUNX1,NPAS4,ATAD2,NR4A1,FOSL1,HIF1A,TET3,CD40,UHRF1,MAFF,MAP3K5,JMY,BRIP1,ZFP1,M…
GO:BP	negative regulation of mitotic cell cycle	GO:0045930	0.000136072	3.86623	151	1167	30	17433	BCL2,CDK1,E2F7,GEN1,TTK,KNTC1,MAD2L1,BUB1,DTL,BUB1B,NDC80,AURKB,FBXO5,CLSPN,BRCA1,TICRR,MAP3K20,TAOK1,SPDL1,RAD21,CRLF3,ATM,BTG3,BLM,ZWINT,CHEK1,PLK1,ZWILCH,RFWD3,TRIP13
GO:BP	regulation of nucleic acid-templated transcription	GO:1903506	0.000137894	3.86045	2376	1167	222	17433	NTS,NRG1,EREG,FOXF1,F2R,SIK1,PRDM6,WNT5A,AHR,BMP10,DEPDC1,ID4,LMCD1,E2F7,MYBL1,CSF2,EGR1,IL1A,MN1,ZNF367,TOP2A,ADAM8,FOXN2,EAF2,NEDD4,REL,MEOX1,ADGRF1,E2F8,IL18R1,NR4A3,HIPK2,CENPF,PAWR,CREB5,CCN1,LEP,FST,GLIS3,ZNF395,ACVRL1,LOC108636199,MYOCD,RORA,TEAD1,JAZF1,FANCD2,MYRFL,CAMK4,NR4A2,WWC2,EPAS1,AURKB,ETV1,IRAK3,RBL1,RUNX1,NPAS4,ATAD2,NR4A1,FOSL1,HIF1A,TET3,CD40,UHRF1,MAFF,MAP3K5,JMY,BRIP1,ZFP1,M…
GO:BP	positive regulation of nucleic acid-templated transcription	GO:1903508	0.000141066	3.85058	1152	1167	124	17433	FOXF1,F2R,WNT5A,BMP10,E2F7,MYBL1,EGR1,IL1A,TOP2A,EAF2,REL,MEOX1,E2F8,NR4A3,HIPK2,CREB5,CCN1,ZNF395,ACVRL1,MYOCD,RORA,TEAD1,CAMK4,NR4A2,EPAS1,ETV1,RUNX1,NPAS4,ATAD2,NR4A1,FOSL1,HIF1A,TET3,CD40,MAFF,MAP3K5,KLF6,ELK4,FOS,NFAT5,ZNF281,BAMBI,BRCA1,FGF7,BRCA2,MAF,PCGF5,FOXM1,ETS2,EGFR,SFRP1,ETV4,TGFBR1,TBX3,POU2F1,CHD7,HLTF,KDM7A,NR3C1,ZNF24,ETS1,CCNT1,CLOCK,MDFIC,RARB,CRLF3,NOD2,CKAP2,MEOX2,CCNA2,JUNB…
GO:BP	positive regulation of transcription, DNA-templated	GO:0045893	0.000141066	3.85058	1152	1167	124	17433	FOXF1,F2R,WNT5A,BMP10,E2F7,MYBL1,EGR1,IL1A,TOP2A,EAF2,REL,MEOX1,E2F8,NR4A3,HIPK2,CREB5,CCN1,ZNF395,ACVRL1,MYOCD,RORA,TEAD1,CAMK4,NR4A2,EPAS1,ETV1,RUNX1,NPAS4,ATAD2,NR4A1,FOSL1,HIF1A,TET3,CD40,MAFF,MAP3K5,KLF6,ELK4,FOS,NFAT5,ZNF281,BAMBI,BRCA1,FGF7,BRCA2,MAF,PCGF5,FOXM1,ETS2,EGFR,SFRP1,ETV4,TGFBR1,TBX3,POU2F1,CHD7,HLTF,KDM7A,NR3C1,ZNF24,ETS1,CCNT1,CLOCK,MDFIC,RARB,CRLF3,NOD2,CKAP2,MEOX2,CCNA2,JUNB…
GO:BP	regulation of nucleobase-containing compound metabolic process	GO:0019219	0.000142604	3.84587	2743	1167	250	17433	NTS,NRG1,EREG,FOXF1,F2R,SIK1,PRDM6,WNT5A,CDA,AHR,BMP10,DEPDC1,ID4,LMCD1,E2F7,NOCT,MYBL1,CSF2,EGR1,IL1A,MN1,PARPBP,ZNF367,TOP2A,ADAM8,FOXN2,EAF2,NEDD4,REL,MEOX1,POLQ,ADGRF1,E2F8,IL18R1,NR4A3,HIPK2,ATAD5,RAD51AP1,CENPF,PAWR,CREB5,CCN1,LEP,FST,GLIS3,ZNF395,ACVRL1,LOC108636199,MYOCD,RORA,TEAD1,JAZF1,FANCD2,MYRFL,CAMK4,NR4A2,WWC2,EPAS1,AURKB,MIS18A,ETV1,IRAK3,RBL1,SLC38A2,PDK1,RUNX1,NPAS4,ATAD2,NR4A1,…
GO:BP	positive regulation of RNA biosynthetic process	GO:1902680	0.000148127	3.82937	1153	1167	124	17433	FOXF1,F2R,WNT5A,BMP10,E2F7,MYBL1,EGR1,IL1A,TOP2A,EAF2,REL,MEOX1,E2F8,NR4A3,HIPK2,CREB5,CCN1,ZNF395,ACVRL1,MYOCD,RORA,TEAD1,CAMK4,NR4A2,EPAS1,ETV1,RUNX1,NPAS4,ATAD2,NR4A1,FOSL1,HIF1A,TET3,CD40,MAFF,MAP3K5,KLF6,ELK4,FOS,NFAT5,ZNF281,BAMBI,BRCA1,FGF7,BRCA2,MAF,PCGF5,FOXM1,ETS2,EGFR,SFRP1,ETV4,TGFBR1,TBX3,POU2F1,CHD7,HLTF,KDM7A,NR3C1,ZNF24,ETS1,CCNT1,CLOCK,MDFIC,RARB,CRLF3,NOD2,CKAP2,MEOX2,CCNA2,JUNB…
GO:BP	regulation of RNA biosynthetic process	GO:2001141	0.000152753	3.81601	2379	1167	222	17433	NTS,NRG1,EREG,FOXF1,F2R,SIK1,PRDM6,WNT5A,AHR,BMP10,DEPDC1,ID4,LMCD1,E2F7,MYBL1,CSF2,EGR1,IL1A,MN1,ZNF367,TOP2A,ADAM8,FOXN2,EAF2,NEDD4,REL,MEOX1,ADGRF1,E2F8,IL18R1,NR4A3,HIPK2,CENPF,PAWR,CREB5,CCN1,LEP,FST,GLIS3,ZNF395,ACVRL1,LOC108636199,MYOCD,RORA,TEAD1,JAZF1,FANCD2,MYRFL,CAMK4,NR4A2,WWC2,EPAS1,AURKB,ETV1,IRAK3,RBL1,RUNX1,NPAS4,ATAD2,NR4A1,FOSL1,HIF1A,TET3,CD40,UHRF1,MAFF,MAP3K5,JMY,BRIP1,ZFP1,M…
GO:CC	microtubule	GO:0005874	0.000160026	3.79581	248	1150	38	17757	SHTN1,CDK1,HOOK1,KIF11,ASPM,KIF14,CCSAP,DNAH14,KNTC1,CENPE,KIF23,KIF20A,AURKA,KIF18A,KIF18B,NAV3,NUSAP1,MAP2,KIF22,KIF2C,HOOK3,BICD1,TPX2,LOC102178700,PSRC1,NIN,SKA1,SPRY2,RAB3D,LOC102178426,PLK1,INCENP,KATNAL1,STAU2,TUBA1C,TCP11L1,IQGAP1,CEP57
GO:BP	attachment of spindle microtubules to kinetochore	GO:0008608	0.000160511	3.79449	23	1167	11	17433	KNL1,SGO1,CENPE,ECT2,NDC80,AURKB,NEK2,SPAG5,KIF2C,KNSTRN,RACGAP1
GO:BP	enzyme linked receptor protein signaling pathway	GO:0007167	0.000161672	3.79137	660	1167	81	17433	FAM83B,GDF10,NRG1,EREG,PTGIR,XDH,WNT5A,FFAR3,BMP10,EPHA1,ERRFI1,LYN,TGFA,HHIP,CCBE1,EGR1,ITGB8,ESM1,EPHA5,NR4A3,SOCS2,HIPK2,LIFR,THBS1,CCN1,FST,ACVRL1,MYOCD,BAIAP2L1,ZDHHC17,HIF1A,WASF1,PTPRJ,LTBP1,RASL11B,SPRED1,UBASH3B,IRS2,FOS,CSF1R,BAMBI,FGF7,CBL,SMURF2,EGFR,TIPARP,SFRP1,TGFBR1,EIF4EBP2,NCEH1,CRIM1,MPP5,PDGFD,SMAD5,BMPR2,PHIP,DDR2,ADAM9,IGFBP3,RBPJ,ZEB2,CTDSPL2,PTPN11,SPRY2,LATS1,FGF10,ITGA1,…
GO:BP	female gamete generation	GO:0007292	0.000212821	3.67199	91	1167	22	17433	BCL2,ASPM,TOP2A,TTK,MASTL,MCM8,FBXO5,AURKA,FOSL1,CCNB2,MSH4,BRCA2,MEI4,ADAMTS1,ATM,PDE3A,PTX3,RAD51C,NRIP1,PLK1,PTN,TRIP13
GO:BP	positive regulation of nucleobase-containing compound metabolic process	GO:0045935	0.000217543	3.66245	1354	1167	140	17433	FOXF1,F2R,WNT5A,BMP10,E2F7,NOCT,MYBL1,EGR1,IL1A,TOP2A,EAF2,REL,MEOX1,E2F8,NR4A3,HIPK2,ATAD5,RAD51AP1,CREB5,CCN1,ZNF395,ACVRL1,MYOCD,RORA,TEAD1,CAMK4,NR4A2,EPAS1,AURKB,ETV1,SLC38A2,RUNX1,NPAS4,ATAD2,NR4A1,FOSL1,NEK2,HIF1A,TET3,CD40,MAFF,MAP3K5,KLF6,ELK4,FOS,NFAT5,RAD51,ZNF281,BAMBI,BRCA1,FGF7,BRCA2,MAF,PCGF5,FOXM1,ETS2,EGFR,SFRP1,ETV4,TGFBR1,TBX3,POU2F1,CHD7,HLTF,KDM7A,NR3C1,ZNF24,ETS1,CCNT1,CLOCK…
GO:BP	negative regulation of cell cycle phase transition	GO:1901988	0.000217638	3.66226	171	1167	32	17433	BCL2,CDK1,E2F7,GEN1,TTK,DNA2,KNTC1,MAD2L1,BUB1,DTL,BUB1B,NDC80,AURKB,FBXO5,CLSPN,BRCA1,TICRR,MAP3K20,TAOK1,SPDL1,CLOCK,RAD21,CRLF3,ATM,PTPN11,BLM,ZWINT,CHEK1,PLK1,ZWILCH,RFWD3,TRIP13
GO:BP	cell death	GO:0008219	0.000227685	3.64267	1258	1167	132	17433	TNFRSF11B,PTGS2,EGLN3,LOC102181552,MERTK,AMIGO2,SIK1,WNT5A,ERO1A,BCL2,LOC102170373,LYN,PPIF,CDK1,LOC102187233,CSF2,EGR1,NLRP1,IL1A,TOP2A,KIF14,ADAM8,DNASE1L3,GSDME,HK2,HIPK2,ATAD5,THBS1,PAWR,CCN1,MAD2L1,LOC108636199,MYOCD,FGG,ECT2,NR4A2,AURKB,CIT,KRAS,AURKA,USP53,NOS2,PDK1,SGPP1,MELK,NR4A1,HIF1A,CD40,SERPINE1,MAP3K5,ITPK1,IPMK,ITPR1,IRS2,SRGN,IER3,PLCG2,CSF1R,BRCA1,PELI1,BRCA2,CBL,BNIP3,MAP3K20,T…
GO:BP	muscle structure development	GO:0061061	0.000247038	3.60724	410	1167	57	17433	XK,RIPOR2,NRG1,EREG,FOXF1,SIK1,PRDM6,WNT5A,BCL2,BMP10,CCN3,LOC102187233,EGR1,FOXN2,MYOCD,RORA,EPAS1,ETV1,KRAS,NR4A1,MAFF,MAP3K5,TBX18,FOS,TANC1,TGFBR1,TBX3,ITGB1,CHD7,ZBED6,RARB,MEOX2,SOD2,QKI,FZD7,BMPR2,EGLN1,MYLK,NR2F2,RBPJ,MEF2A,MYOF,CREB1,HOMER1,GPCPD1,BHLHE41,CDH2,GJA1,FGF10,SPAG9,PLEKHM3,BMPR1A,CFL2,SGCD,HIVEP3,CASQ1,ARID5B
GO:BP	nervous system development	GO:0007399	0.000254817	3.59377	1382	1167	142	17433	XK,RIPOR2,EDN2,LEPR,NRG1,SHTN1,AMIGO2,SLC6A4,RSPO2,PRDM6,WNT5A,BCL2,LYN,HHIP,DCLK1,SSPO,B4GALT6,ASPM,KIF14,CDK6,NEDD4,PCDH17,ADGRF1,SEMA6B,GSDME,SOCS2,HIPK2,ARMC4,CENPF,NAV2,KIF5C,LEP,CEP85L,KIF20B,RORA,ABL2,LDLR,ECT2,CSPG5,UHMK1,FANCD2,RAPH1,C1H21ORF91,ZDHHC17,NR4A2,ETV1,KRAS,AURKA,NPAS4,NAV3,MAP2,PLS1,HIF1A,CDH4,WASF1,PRTG,ITPK1,CNTN2,TNC,PRKG1,IRS2,FOS,PRDM1,CDC20,CSF1R,BRCA2,PLXNA2,FOXP2,B3GN…
GO:CC	mitotic spindle	GO:0072686	0.00027217	3.56516	115	1150	23	17757	NEXMIF,FAM83D,CDK1,KIF11,ASPM,CCSAP,CKAP2L,MAD2L1,CENPE,KIF20B,ECT2,AURKB,AURKA,KIF18A,KIF22,SPAG5,CDC6,SMC1A,TPX2,RACGAP1,NIN,TNKS,PLK1
GO:BP	replication fork processing	GO:0031297	0.000278396	3.55534	24	1167	11	17433	GEN1,MMS22L,TRAIP,RAD51,BRCA2,BLM,ATRX,PCNA,MRE11,WRN,RFWD3
GO:BP	apoptotic process	GO:0006915	0.000288388	3.54002	1131	1167	121	17433	TNFRSF11B,PTGS2,EGLN3,LOC102181552,MERTK,AMIGO2,SIK1,WNT5A,ERO1A,BCL2,LOC102170373,LYN,PPIF,CDK1,CSF2,EGR1,NLRP1,IL1A,TOP2A,KIF14,ADAM8,DNASE1L3,GSDME,HK2,HIPK2,ATAD5,THBS1,PAWR,CCN1,MAD2L1,LOC108636199,MYOCD,FGG,ECT2,NR4A2,AURKB,CIT,KRAS,AURKA,USP53,PDK1,SGPP1,MELK,NR4A1,HIF1A,CD40,SERPINE1,MAP3K5,ITPR1,IRS2,IER3,CSF1R,BRCA1,BRCA2,CBL,BNIP3,MAP3K20,TNFAIP3,EGFR,TAOK1,SFRP1,PLA2R1,TGFBR1,TBX3,ITG…
GO:BP	positive regulation of cellular protein metabolic process	GO:0032270	0.000306871	3.51304	897	1167	101	17433	LEPR,PTGS2,EGLN3,GDF10,NRG1,EREG,F2R,XDH,WNT5A,BCL2,BMP10,LYN,TGFA,CCBE1,CSF2,NLRP1,KIF14,ADAM8,IQGAP3,CDCA2,MASTL,HIPK2,ALKAL1,THBS1,CCN1,CENPE,LEP,ACVRL1,FANCI,LDLR,ECT2,UHMK1,KRAS,AURKA,CD40,UHRF1,MAP3K5,PELI2,CLSPN,CNTN2,RICTOR,PLCG2,CDC20,CSF1R,BRCA1,FGF7,PELI1,CACUL1,TNFAIP3,EGFR,SAMD4A,DIP2B,TAOK1,TNFSF18,TGFBR1,XIAP,LRP8,BIRC3,NEDD9,PHF19,USP13,NOD2,PRR5L,TPX2,EIF5A2,ZYG11B,BMPR2,PICALM,R…
GO:CC	outer kinetochore	GO:0000940	0.00031368	3.50351	11	1150	7	17757	CENPF,BUB1B,NDC80,SKA3,SPDL1,SKA1,PLK1
GO:MF	ATP-dependent activity	GO:0140657	0.000318301	3.49716	518	1141	64	17354	ATP9A,NLRP1,KIF11,TOP2A,KIF14,POLQ,ATAD5,DNAH14,NAV2,MCM8,KIF5C,KIF15,DNA2,CENPE,KIF23,KIF20B,SMC2,ERCC6L,KIF4A,ATP11B,KIF20A,ATP13A3,KIF18A,KIF18B,NAV3,ATAD2,ATP7A,RAD54L,ABCC9,BRIP1,KIF22,RAD51,HSPA6,KIF2C,HSPA13,ABCA4,CHD7,HLTF,SMC1A,PIF1,RAD51B,SMC4,ATP10A,RAD51C,ATP8B4,KIF24,RAD54B,BTAF1,ACSL3,KIF1B,SLC4A8,BLM,ATRX,ACSL4,MRE11,CHD9,KATNAL1,DDX3X,TMEM30A,WRN,MCM6,TRIP13,ORC1,XRCC2
GO:BP	chromosome organization involved in meiotic cell cycle	GO:0070192	0.000343846	3.46364	46	1167	15	17433	CCNE2,SMC2,FANCD2,BRIP1,MSH4,RAD51,SGO2,MEI4,SMC4,ATM,RAD51C,NDC1,ATRX,SYCE2,TRIP13
GO:BP	mitotic spindle organization	GO:0007052	0.000358125	3.44596	79	1167	20	17433	KIF11,CCSAP,STIL,KIF15,CENPE,KIF4A,NDC80,AURKB,AURKA,NEK2,SPC25,CDC20,TACC1,SMC1A,TPX2,PSRC1,RACGAP1,TACC3,PLK1,BORA
GO:BP	positive regulation of developmental process	GO:0051094	0.000363883	3.43904	877	1167	99	17433	IL1RL2,CXCL8,PTGS2,AMIGO2,WNT5A,BCL2,HPSE,BMP10,EPHA1,NOCT,CCBE1,LOC102187233,CSF2,IL1A,ITGB8,ASPM,NFKBIZ,ADAM8,IQGAP3,HK2,SOCS2,HIPK2,ATAD5,THBS1,PAWR,CCN1,LEP,FST,ACVRL1,MYOCD,ECT2,C1H21ORF91,FBXO5,AURKA,RUNX1,PLS1,HIF1A,CDH4,CD40,SERPINE1,MAP3K5,FOS,CDC20,BAMBI,BRCA1,BNIP3,SMURF2,CMKLR1,SFRP1,ETV4,TGFBR1,ITGB1,CHD7,ETS1,LRP8,NEDD9,NEDD4L,SOD2,JUNB,SMAD5,BMPR2,PDE3A,RIF1,DDR2,ADAM9,PAX6,TFRC,DO…
GO:BP	developmental growth	GO:0048589	0.000364501	3.4383	425	1167	58	17433	EDN2,LEPR,STC1,SLC6A4,RSPO2,WNT5A,BCL2,BMP10,FMN1,DCLK1,ASPM,SOCS2,LEP,CLIC4,RAPH1,WWC2,AURKA,PLS1,CDH4,WASF1,FGF7,BRCA2,DIP2B,SFRP1,GINS4,TGFBR1,ITGB1,CHD7,NCAPG2,RARB,NEDD4L,FZD7,ADRB1,VCL,BMPR2,ESR1,RC3H2,ATM,DDR2,PTX3,RBPJ,YAP1,NIN,CREB1,PTPN11,ATRX,SPRY2,CHEK1,CELF1,BNC2,GJA1,FGF10,BMPR1A,DUSP6,PTN,IQGAP1,XRCC2,ARID5B
GO:BP	protein localization to chromosome, centromeric region	GO:0071459	0.000376141	3.42465	20	1167	10	17433	KNL1,CDK1,TTK,BUB1B,NDC80,AURKB,SPDL1,HASPIN,CENPQ,ZWILCH
GO:MF	microtubule motor activity	GO:0003777	0.000435628	3.36088	60	1141	16	17354	KIF11,KIF14,DNAH14,KIF5C,KIF15,CENPE,KIF23,KIF20B,KIF4A,KIF20A,KIF18A,KIF18B,KIF22,KIF2C,KIF24,KIF1B
GO:BP	RNA biosynthetic process	GO:0032774	0.000446449	3.35023	2529	1167	231	17433	NTS,NRG1,EREG,FOXF1,F2R,SIK1,PRDM6,WNT5A,AHR,BMP10,DEPDC1,ID4,LMCD1,E2F7,MYBL1,CSF2,EGR1,IL1A,MN1,ZNF367,TOP2A,ADAM8,FOXN2,EAF2,NEDD4,REL,MEOX1,ADGRF1,E2F8,IL18R1,NR4A3,HIPK2,CENPF,PAWR,CREB5,CCN1,LEP,FST,GLIS3,ZNF395,ACVRL1,LOC108636199,MYOCD,RORA,TEAD1,JAZF1,FANCD2,LIN9,MYRFL,CAMK4,NR4A2,WWC2,EPAS1,AURKB,ETV1,IRAK3,RBL1,RUNX1,NPAS4,ATAD2,NR4A1,SCAI,FOSL1,HIF1A,TET3,CD40,UHRF1,MAFF,MAP3K5,JMY,BR…
GO:BP	regulation of cell cycle G2/M phase transition	GO:1902749	0.000453375	3.34354	73	1167	19	17433	CDK1,KIF14,ATAD5,CENPF,DTL,FBXO5,CDC25C,CLSPN,BRCA1,TICRR,TAOK1,CCNB3,RAD21,RAD51B,ATM,RAD51C,BLM,CHEK1,PLK1
GO:BP	regulation of chromosome organization	GO:0033044	0.000455335	3.34167	134	1167	27	17433	GEN1,TOP2A,TTK,KNTC1,MAD2L1,CENPE,BUB1,BUB1B,NDC80,AURKB,FBXO5,NEK2,SPDL1,CDC6,RAD21,PIF1,SMG1,SLF2,ATM,HMBOX1,TNKS,ATRX,ZWINT,MRE11,PLK1,ZWILCH,TRIP13
GO:CC	condensin complex	GO:0000796	0.000464737	3.33279	8	1150	6	17757	SMC2,NCAPH,NCAPG2,NCAPG,SMC4,NCAPD2
GO:BP	establishment of cell polarity	GO:0030010	0.000480937	3.31791	95	1167	22	17433	RIPOR2,FOXF1,SHTN1,WNT5A,LOC102187233,MAD2L1,KIF20B,NDC80,FRMD4B,RICTOR,SPAG5,SPDL1,ITGB1,PAX6,FAT1,RAB11FIP2,SPRY2,DOCK7,PLK1,GJA1,FGF10,WEE1
GO:MF	DNA secondary structure binding	GO:0000217	0.00050675	3.29521	24	1141	10	17354	GEN1,RAD51AP1,CLSPN,LIN54,RAD51B,RAD51C,RAD18,BLM,WRN,XRCC2
GO:BP	negative regulation of metabolic process	GO:0009892	0.000525853	3.27914	2260	1167	210	17433	NTS,LEPR,CXCL8,PTGS2,LOC102181552,RNF125,MERTK,NRG1,EREG,FOXF1,SIK1,XDH,PRDM6,WNT5A,CDA,BCL2,EPHA1,STC2,DEPDC1,ERRFI1,LYN,PLEK,MMP3,ID4,LMCD1,PPIF,MIR125B1,NPR3,E2F7,NOCT,CSF2,EGR1,SPRY4,ITGB8,PKIA,PARPBP,IQGAP3,NEDD4,REL,POLQ,MASTL,E2F8,IL18R1,SERPINI1,HK2,PDE8B,HIPK2,CENPF,THBS1,PAWR,MAD2L1,PTGER4,LEP,FST,ACVRL1,MYOCD,TNFSF4,LDLR,JAZF1,NR4A2,WWC2,AURKB,GPD1L,RBMS3,FBXO5,IRAK3,AURKA,RBL1,NOS2,NA…
GO:BP	negative regulation of organelle organization	GO:0010639	0.000530356	3.27543	241	1167	39	17433	PPIF,GEN1,TOP2A,TTK,KNTC1,MAD2L1,BUB1,BUB1B,NDC80,AURKB,FBXO5,NAV3,GMFB,BNIP3,TTBK2,TAOK1,SPDL1,TMOD3,RAD21,PIF1,CKAP2,TPX2,ATM,CCNF,TFRC,YAP1,MDM1,KIF24,EPS8,TNKS,ATRX,ZWINT,CHEK1,CCP110,PLK1,ATXN7,ZWILCH,PAK2,TRIP13
GO:BP	positive regulation of protein phosphorylation	GO:0001934	0.000633019	3.19858	474	1167	62	17433	LEPR,PTGS2,GDF10,NRG1,EREG,WNT5A,BCL2,BMP10,LYN,TGFA,CSF2,KIF14,ADAM8,IQGAP3,HIPK2,ALKAL1,THBS1,CCN1,CENPE,LEP,ACVRL1,ECT2,KRAS,CD40,MAP3K5,PELI2,CLSPN,RICTOR,PLCG2,CSF1R,FGF7,CACUL1,EGFR,TNFSF18,TGFBR1,LRP8,NEDD9,NOD2,PRR5L,TPX2,BMPR2,DDR2,ADAM9,TFRC,PSRC1,MMD,PTPN11,SPRY2,DOCK7,LATS1,MRE11,PLK1,FGF10,KITLG,BMPR1A,CSF3,PAK2,OSBPL8,FGFR3,TAB2,IQGAP1,JAK2
GO:BP	regulation of transcription by RNA polymerase II	GO:0006357	0.000651328	3.1862	1404	1167	142	17433	FOXF1,PRDM6,WNT5A,LMCD1,E2F7,MYBL1,EGR1,IL1A,ZNF367,TOP2A,EAF2,NEDD4,REL,MEOX1,E2F8,NR4A3,HIPK2,PAWR,CCN1,LEP,FST,GLIS3,ZNF395,ACVRL1,MYOCD,RORA,TEAD1,JAZF1,NR4A2,WWC2,EPAS1,AURKB,ETV1,RBL1,RUNX1,NPAS4,NR4A1,FOSL1,HIF1A,TET3,CD40,UHRF1,MAFF,JMY,BRIP1,MYEF2,KLF6,ELK4,FOS,CKS2,PRDM1,NFAT5,ZNF281,BRCA1,MAF,PCGF5,FOXM1,ETS2,MED13L,EGFR,LCOR,ETV4,SP4,TBX3,POU2F1,CHD7,HLTF,NR3C1,ZNF24,STOX2,ETS1,ZBED6,…
GO:BP	response to lipid	GO:0033993	0.000660104	3.18039	391	1167	54	17433	LOC102178921,CXCL8,F2R,PTGIR,WNT5A,BCL2,FFAR3,TNIP3,LYN,NOCT,LOC102187233,MN1,NEDD4,SOCS2,PTGER4,RORA,ABL2,TNFSF4,LDLR,IRAK3,NOS2,NPAS4,SERPINE1,GRAMD1B,PLCG2,BRCA1,PELI1,TNFAIP3,EGFR,LCOR,SFRP1,TGFBR1,NR3C1,CLOCK,ABHD2,NOD2,ESR1,ATM,ADAM9,NFKBIA,NRIP1,YAP1,CREB1,PDE4B,UFL1,ZC3H12A,LATS1,LOC102191152,FER,NCOA3,RPS6KA3,TAB2,GCH1,JAK2
GO:BP	female meiotic nuclear division	GO:0007143	0.000674957	3.17072	21	1167	10	17433	TOP2A,TTK,MASTL,FBXO5,AURKA,CCNB2,ATM,RAD51C,PLK1,TRIP13
GO:BP	transcription, DNA-templated	GO:0006351	0.000679088	3.16807	2516	1167	229	17433	NTS,NRG1,EREG,FOXF1,F2R,SIK1,PRDM6,WNT5A,AHR,BMP10,DEPDC1,ID4,LMCD1,E2F7,MYBL1,CSF2,EGR1,IL1A,MN1,ZNF367,TOP2A,ADAM8,FOXN2,EAF2,NEDD4,REL,MEOX1,ADGRF1,E2F8,IL18R1,NR4A3,HIPK2,CENPF,PAWR,CREB5,CCN1,LEP,FST,GLIS3,ZNF395,ACVRL1,LOC108636199,MYOCD,RORA,TEAD1,JAZF1,FANCD2,LIN9,MYRFL,CAMK4,NR4A2,WWC2,EPAS1,AURKB,ETV1,IRAK3,RBL1,RUNX1,NPAS4,ATAD2,NR4A1,SCAI,FOSL1,HIF1A,TET3,CD40,UHRF1,MAFF,MAP3K5,JMY,BR…
GO:BP	positive regulation of phosphorylation	GO:0042327	0.000681322	3.16665	507	1167	65	17433	LEPR,PTGS2,GDF10,NRG1,EREG,WNT5A,BCL2,BMP10,LYN,TGFA,CD19,CSF2,KIF14,ADAM8,IQGAP3,HIPK2,ALKAL1,THBS1,CCN1,CENPE,LEP,ACVRL1,ECT2,KRAS,CD40,MAP3K5,PELI2,CLSPN,RICTOR,PLCG2,CSF1R,FGF7,CACUL1,EGFR,TNFSF18,TGFBR1,LRP8,NEDD9,NOD2,PRR5L,MOB1B,FZD7,TPX2,BMPR2,DDR2,ADAM9,TFRC,PSRC1,MMD,PTPN11,SPRY2,DOCK7,LATS1,MRE11,PLK1,FGF10,KITLG,BMPR1A,CSF3,PAK2,OSBPL8,FGFR3,TAB2,IQGAP1,JAK2
GO:BP	positive regulation of RNA metabolic process	GO:0051254	0.000686537	3.16334	1234	1167	128	17433	FOXF1,F2R,WNT5A,BMP10,E2F7,NOCT,MYBL1,EGR1,IL1A,TOP2A,EAF2,REL,MEOX1,E2F8,NR4A3,HIPK2,CREB5,CCN1,ZNF395,ACVRL1,MYOCD,RORA,TEAD1,CAMK4,NR4A2,EPAS1,ETV1,SLC38A2,RUNX1,NPAS4,ATAD2,NR4A1,FOSL1,HIF1A,TET3,CD40,MAFF,MAP3K5,KLF6,ELK4,FOS,NFAT5,ZNF281,BAMBI,BRCA1,FGF7,BRCA2,MAF,PCGF5,FOXM1,ETS2,EGFR,SFRP1,ETV4,TGFBR1,TBX3,POU2F1,CHD7,HLTF,KDM7A,NR3C1,ZNF24,ETS1,CCNT1,CLOCK,MDFIC,RARB,CRLF3,NOD2,CKAP2,MEO…
GO:BP	immune system development	GO:0002520	0.000690688	3.16072	683	1167	81	17433	IL6,IL1RL2,LEPR,MERTK,WNT5A,BCL2,LYN,PLEK,CD19,LOC102187233,CSF2,EGR1,ITGB8,SNX10,TOP2A,NFKBIZ,ADAM8,CDK6,POLQ,ESCO2,IL18R1,ATAD5,PTGER4,LEP,FST,RORA,LOC102184120,EXO1,FANCD2,CAMK4,EPAS1,IRAK3,RUNX1,HIF1A,CD40,UBASH3B,CCNB2,FOS,PRDM1,PLCG2,CSF1R,BRCA2,TNFAIP3,TIPARP,SFRP1,TGFBR1,CHD7,LOC102172692,NCAPG2,TMOD3,ETS1,RTKN2,JUNB,FZD7,TSPAN2,SMAD5,PICALM,RC3H2,ATM,RIF1,CD274,TFRC,NFKBIA,ITPKB,RBPJ,LBR…
GO:BP	spindle localization	GO:0051653	0.000712567	3.14717	31	1167	12	17433	ASPM,MAD2L1,NDC80,NUSAP1,SPAG5,SPDL1,ITGB1,PAX6,SPRY2,PLK1,GJA1,FGF10
GO:BP	regulation of cellular response to stress	GO:0080135	0.000713167	3.14681	465	1167	61	17433	PTGS2,XDH,WNT5A,LYN,NUAK1,PARPBP,CDK6,POLQ,HIPK2,ATAD5,DDAH1,RAD51AP1,PAWR,LEP,FBXO5,RBL1,SLC38A2,HIF1A,SPRED1,MAP3K5,IER3,RAD51,BRCA1,MAP3K20,FOXM1,EGFR,TAOK1,SFRP1,TMEM33,PLA2R1,XIAP,DUSP16,MDFIC,USP13,STK26,NOD2,SMG1,SLF2,SOD2,NAIP,KLHL15,ATM,RIF1,RELL1,FKTN,RNF168,DDIAS,CHORDC1,UFL1,ZC3H12A,PCNA,MCL1,CHEK1,MARCHF7,FGF10,AKT3,BMPR1A,PMAIP1,RFWD3,GCH1,ATF6
GO:BP	regulation of DNA replication	GO:0006275	0.000716577	3.14474	68	1167	18	17433	EREG,E2F7,ESCO2,E2F8,ATAD5,DNA2,FBXO5,USP37,BRCA2,TICRR,EGFR,GMNN,CCNA2,ZBTB38,BLM,ATRX,PCNA,OBI1
GO:BP	nucleic acid-templated transcription	GO:0097659	0.000723076	3.14082	2518	1167	229	17433	NTS,NRG1,EREG,FOXF1,F2R,SIK1,PRDM6,WNT5A,AHR,BMP10,DEPDC1,ID4,LMCD1,E2F7,MYBL1,CSF2,EGR1,IL1A,MN1,ZNF367,TOP2A,ADAM8,FOXN2,EAF2,NEDD4,REL,MEOX1,ADGRF1,E2F8,IL18R1,NR4A3,HIPK2,CENPF,PAWR,CREB5,CCN1,LEP,FST,GLIS3,ZNF395,ACVRL1,LOC108636199,MYOCD,RORA,TEAD1,JAZF1,FANCD2,LIN9,MYRFL,CAMK4,NR4A2,WWC2,EPAS1,AURKB,ETV1,IRAK3,RBL1,RUNX1,NPAS4,ATAD2,NR4A1,SCAI,FOSL1,HIF1A,TET3,CD40,UHRF1,MAFF,MAP3K5,JMY,BR…
GO:BP	response to cytokine	GO:0034097	0.000830268	3.08078	564	1167	70	17433	RIPOR2,EDN2,IL1RL2,LEPR,CXCL8,SELE,RNF125,EREG,FOXF1,WNT5A,BCL2,ACKR4,IL13RA1,CSF2,EGR1,SPRY4,IL1A,SNX10,OSMR,IL18R1,GSDME,HK2,LIFR,LEP,RORA,IRAK3,NOS2,HIF1A,TLR2,TRAIP,NFAT5,CSF1R,BRCA1,IFNAR1,FABP4,SFRP1,TNFSF18,CD47,XIAP,NUP35,NAIP,HELLS,RIF1,LRCH1,CD274,ADAM9,PAX6,LOC102178700,TFRC,HIPK1,NFKBIA,UBXN2A,YAP1,EPS8,CREB1,ZC3H12A,SPRY2,MCL1,JAK1,RBM15,CSF3,ST3GAL6,FER,ADAMTS12,SOCS3,CXCR1,GCH1,APP…
GO:BP	protein localization to condensed chromosome	GO:1903083	0.000847148	3.07204	17	1167	9	17433	KNL1,CDK1,TTK,NDC80,AURKB,SPDL1,HASPIN,CENPQ,ZWILCH
GO:BP	protein localization to kinetochore	GO:0034501	0.000847148	3.07204	17	1167	9	17433	KNL1,CDK1,TTK,NDC80,AURKB,SPDL1,HASPIN,CENPQ,ZWILCH
GO:BP	regulation of G2/M transition of mitotic cell cycle	GO:0010389	0.000875351	3.05782	62	1167	17	17433	CDK1,KIF14,CENPF,DTL,FBXO5,CLSPN,BRCA1,TICRR,TAOK1,CCNB3,RAD21,RAD51B,ATM,RAD51C,BLM,CHEK1,PLK1
GO:BP	cellular response to oxygen-containing compound	GO:1901701	0.000915686	3.03825	654	1167	78	17433	CXCL8,WNT5A,FFAR3,TNIP3,LYN,PPIF,LOC102187233,MN1,CALCRL,AKAP6,SOCS2,PAWR,LEP,RORA,ABL2,TNFSF4,LDLR,ECT2,BAIAP2L1,NR4A2,SLC38A2,NOS2,NPAS4,NR4A1,HTR1B,HIF1A,SERPINE1,MAP3K5,GRAMD1B,TLR2,IRS2,FOS,RAD51,PLCG2,BRCA1,ITPR2,TNFAIP3,EGFR,LCOR,SFRP1,EIF4EBP2,NR3C1,ZBED6,STK26,NOD2,SOD2,PDGFD,ESR1,PHIP,CPEB3,ATM,ANO1,PDE3A,CPEB2,CPEB4,ADAM9,TRPA1,NFKBIA,NRIP1,YAP1,KLF7,ROCK1,RAB11FIP2,CREB1,UBR2,PTPN11,C…
GO:BP	establishment of spindle orientation	GO:0051294	0.00116314	2.93437	22	1167	10	17433	MAD2L1,NDC80,SPAG5,SPDL1,ITGB1,PAX6,SPRY2,PLK1,GJA1,FGF10
GO:BP	establishment of mitotic spindle localization	GO:0040001	0.00116314	2.93437	22	1167	10	17433	MAD2L1,NDC80,NUSAP1,SPDL1,ITGB1,PAX6,SPRY2,PLK1,GJA1,FGF10
GO:BP	DNA repair	GO:0006281	0.00118086	2.9278	357	1167	50	17433	FANCB,GEN1,PARPBP,POLQ,ESCO2,RAD51AP1,MCM8,DNA2,NEIL3,FANCI,MMS22L,DTL,EXO1,FANCD2,RAD54L,BRIP1,KIF22,MSH4,RAD51,BRCA1,BRCA2,POLE,USP45,FOXM1,EGFR,SMC1A,PIF1,SLF2,RAD51B,KLHL15,ATM,RIF1,RRM2B,RAD51C,RAD18,LOC102187615,RAD54B,RNF168,BLM,ATRX,PCNA,CHEK1,TDP1,MRE11,FGF10,POLH,WRN,RFWD3,TRIP13,XRCC2
GO:BP	establishment of spindle localization	GO:0051293	0.001206	2.91865	27	1167	11	17433	MAD2L1,NDC80,NUSAP1,SPAG5,SPDL1,ITGB1,PAX6,SPRY2,PLK1,GJA1,FGF10
GO:BP	DNA recombination	GO:0006310	0.00123027	2.91	184	1167	32	17433	GEN1,PARPBP,POLQ,ATAD5,RAD51AP1,MCM8,MMS22L,EXO1,CD40,RAD54L,BRIP1,RAD51,BRCA1,BRCA2,MND1,PIF1,RAD51B,MEI4,KLHL15,ATM,RIF1,TFRC,RAD51C,RAD54B,UBR2,BLM,CHEK1,MRE11,WRN,RFWD3,TRIP13,XRCC2
GO:BP	negative regulation of programmed cell death	GO:0043069	0.0013175	2.88025	582	1167	71	17433	PTGS2,LOC102181552,MERTK,AMIGO2,WNT5A,BCL2,LOC102170373,PPIF,CDK1,CSF2,KIF14,ADAM8,HIPK2,ATAD5,THBS1,CCN1,MAD2L1,MYOCD,FGG,NR4A2,AURKB,KRAS,AURKA,NR4A1,HIF1A,SERPINE1,IRS2,IER3,PLCG2,CSF1R,BRCA1,PELI1,CBL,BNIP3,TNFAIP3,EGFR,SFRP1,TGFBR1,TBX3,ITGB1,XIAP,NOD2,RTKN2,SOD2,NAIP,HELLS,PHIP,RRM2B,LOC102180906,TFRC,ITPKB,YAP1,GDNF,DDIAS,LIMS2,ZC3H12A,SPRY2,MCL1,MARCHF7,ITGAV,MRE11,PLK1,MDM4,FGF10,KITLG,P…
GO:BP	positive regulation of transferase activity	GO:0051347	0.00131963	2.87955	338	1167	48	17433	NRG1,EREG,WNT5A,LYN,TGFA,CD19,KIF14,ADAM8,MASTL,ALKAL1,THBS1,CCN1,CENPE,LEP,ECT2,AURKB,NEK2,CD40,MAP3K5,CLSPN,CDC20,CSF1R,CACUL1,EGFR,LRP8,NEDD9,NOD2,MOB1B,EPM2AIP1,TPX2,BMPR2,HMBOX1,DDR2,ADAM9,PSRC1,MMD,TNKS,SPRY2,PCNA,MRE11,PLK1,KITLG,BMPR1A,OSBPL8,FGFR3,TAB2,IQGAP1,JAK2
GO:BP	regulation of RNA metabolic process	GO:0051252	0.00136659	2.86436	2565	1167	231	17433	NTS,NRG1,EREG,FOXF1,F2R,SIK1,PRDM6,WNT5A,AHR,BMP10,DEPDC1,ID4,LMCD1,E2F7,NOCT,MYBL1,CSF2,EGR1,IL1A,MN1,ZNF367,TOP2A,ADAM8,FOXN2,EAF2,NEDD4,REL,MEOX1,ADGRF1,E2F8,IL18R1,NR4A3,HIPK2,CENPF,PAWR,CREB5,CCN1,LEP,FST,GLIS3,ZNF395,ACVRL1,LOC108636199,MYOCD,RORA,TEAD1,JAZF1,FANCD2,MYRFL,CAMK4,NR4A2,WWC2,EPAS1,AURKB,ETV1,IRAK3,RBL1,SLC38A2,RUNX1,NPAS4,ATAD2,NR4A1,FOSL1,HIF1A,TET3,CD40,UHRF1,MAFF,MAP3K5,JMY…
GO:BP	female sex differentiation	GO:0046660	0.00138734	2.85782	78	1167	19	17433	MERTK,WNT5A,BCL2,FST,MSH4,BRCA2,TIPARP,SFRP1,TBX3,CHD7,ADAMTS1,ESR1,ATM,NR2F2,PTX3,LHFPL2,NRIP1,FGF10,ARID5B
GO:BP	regulation of transport	GO:0051049	0.00162979	2.78787	1048	1167	111	17433	KCNJ15,LEPR,KCNIP1,SELE,MERTK,NRG1,STC1,FOXF1,F2R,RAB27B,WNT5A,STXBP5L,ATP9A,BCL2,FFAR3,LYN,DYSF,PPIF,CD19,PLA2G4A,IL1A,SCN9A,LCP1,AKAP6,NEDD4,NR4A3,HK2,KCNJ3,REM1,CNST,THBS1,LEP,KIF20B,FGG,ECT2,CSPG5,UHMK1,CLIC4,TUB,GPD1L,NOS2,HTR1B,HIF1A,UBASH3B,SERPINE1,TLR2,KCNC4,IRS2,PLCG2,CBL,KCNJ5,SFRP1,PLA2R1,ITGB1,CHD7,AAK1,CD47,P2RY2,ZBED6,CLOCK,NEDD4L,NOD2,YOD1,PRR5L,BICD1,RAC2,PICALM,ANO1,KCNJ2,MYLK,A…
GO:BP	positive regulation of transcription by RNA polymerase II	GO:0045944	0.00165366	2.78155	859	1167	95	17433	FOXF1,WNT5A,E2F7,MYBL1,EGR1,IL1A,TOP2A,EAF2,REL,MEOX1,E2F8,NR4A3,HIPK2,CCN1,ZNF395,ACVRL1,MYOCD,RORA,TEAD1,NR4A2,EPAS1,ETV1,RUNX1,NPAS4,NR4A1,HIF1A,TET3,CD40,MAFF,KLF6,ELK4,FOS,NFAT5,BRCA1,MAF,PCGF5,FOXM1,ETS2,EGFR,ETV4,TBX3,POU2F1,CHD7,HLTF,NR3C1,ZNF24,ETS1,CCNT1,CLOCK,RARB,CRLF3,NOD2,CKAP2,MEOX2,JUNB,SMAD5,BMPR2,ESR1,PHIP,ATM,EGLN1,GABPB2,NR2F2,PPP1R12A,PAX6,NAMPT,ARNTL2,NFKBIA,ELK3,NRIP1,RBPJ,…
GO:BP	negative regulation of apoptotic process	GO:0043066	0.00171261	2.76634	564	1167	69	17433	PTGS2,LOC102181552,MERTK,AMIGO2,WNT5A,BCL2,LOC102170373,PPIF,CDK1,CSF2,KIF14,ADAM8,HIPK2,ATAD5,THBS1,CCN1,MAD2L1,MYOCD,FGG,NR4A2,AURKB,KRAS,AURKA,NR4A1,HIF1A,SERPINE1,IRS2,IER3,CSF1R,BRCA1,CBL,BNIP3,TNFAIP3,EGFR,SFRP1,TGFBR1,TBX3,ITGB1,XIAP,NOD2,RTKN2,SOD2,NAIP,HELLS,PHIP,RRM2B,LOC102180906,TFRC,ITPKB,YAP1,GDNF,DDIAS,LIMS2,ZC3H12A,SPRY2,MCL1,MARCHF7,ITGAV,MRE11,PLK1,MDM4,FGF10,KITLG,PAK2,SOCS3,RP…
GO:BP	regulation of inflammatory response	GO:0050727	0.00172868	2.76229	205	1167	34	17433	IL1RL2,PTGS2,FOXF1,WNT5A,FFAR3,LYN,NFKBIZ,ADAM8,DNASE1L3,PTGER4,RORA,TNFSF4,LDLR,FANCD2,GPR17,SERPINE1,TLR2,RICTOR,PLCG2,FABP4,TNFAIP3,CD47,ETS1,CLOCK,NOD2,CTSC,TNFAIP6,ESR1,NFKBIA,ADAMTS12,SOCS3,NT5E,LACC1,JAK2
GO:BP	regulation of cell division	GO:0051302	0.00180265	2.74409	110	1167	23	17433	E2F7,ASPM,KIF14,E2F8,PRC1,KIF20B,ECT2,KIF20A,AURKB,CIT,RBL1,KIF18B,BRCA2,CDC6,PAX6,VEGFA,RACGAP1,PKN2,BLM,CCP110,PLK1,INCENP,PTN
GO:BP	microtubule depolymerization	GO:0007019	0.00186637	2.729	28	1167	11	17433	CCSAP,KIF18A,KIF18B,NAV3,KIF2C,TTBK2,TAOK1,CKAP2,TPX2,KIF24,ATXN7
GO:BP	cell cycle DNA replication	GO:0044786	0.00193439	2.71346	23	1167	10	17433	E2F7,E2F8,ATAD5,DNA2,FBXO5,RAD51,BRCA2,GMNN,ATRX,PCNA
GO:BP	regulation of programmed cell death	GO:0043067	0.0019901	2.70113	945	1167	102	17433	PTGS2,LOC102181552,MERTK,AMIGO2,WNT5A,BCL2,LOC102170373,LYN,PPIF,CDK1,CSF2,EGR1,NLRP1,TOP2A,KIF14,ADAM8,GSDME,HIPK2,ATAD5,THBS1,PAWR,CCN1,MAD2L1,MYOCD,FGG,ECT2,NR4A2,AURKB,KRAS,AURKA,NOS2,MELK,NR4A1,HIF1A,CD40,SERPINE1,MAP3K5,IRS2,IER3,PLCG2,CSF1R,BRCA1,PELI1,CBL,BNIP3,MAP3K20,TNFAIP3,EGFR,SFRP1,PLA2R1,TGFBR1,TBX3,ITGB1,XIAP,LRP8,BIRC3,RARB,PHLDA1,STK26,NOD2,CTSC,RTKN2,SOD2,UNC5C,NAIP,HELLS,ESR1,…
GO:BP	regulation of biological quality	GO:0065008	0.00199591	2.69986	2393	1167	217	17433	CXADR,XK,EDN2,LEPR,PTGS2,LOC102170823,MERTK,STC1,RGS7BP,F2R,AMIGO2,SLC6A4,WNT5A,STXBP5L,ERO1A,ATP9A,BCL2,PTGS1,FFAR3,HPSE,STC2,LYN,CCN3,PLEK,PPIF,NPR3,CD19,NOCT,FMN1,PLA2G4A,LOC102187233,EGR1,IL1A,SNX10,ADAM8,AKAP6,IQGAP3,CDK6,NEDD4,IL18R1,HK2,ITPKA,SOCS2,PDE8B,DDAH1,NAV2,LOC102181854,THBS1,LEP,ACVRL1,RORA,ABL2,LDLR,FGG,CSPG5,CLIC4,BAIAP2L1,TUB,EPAS1,GPD1L,GPR3,KRAS,AURKA,TAC1,USP53,NOS2,NPAS4,HT…
GO:BP	double-strand break repair	GO:0006302	0.00200309	2.6983	170	1167	30	17433	GEN1,PARPBP,POLQ,ESCO2,RAD51AP1,MCM8,DNA2,MMS22L,RAD54L,BRIP1,RAD51,BRCA1,BRCA2,FOXM1,SLF2,RAD51B,KLHL15,ATM,RIF1,RAD51C,RAD54B,RNF168,BLM,CHEK1,TDP1,MRE11,WRN,RFWD3,TRIP13,XRCC2
GO:BP	positive regulation of signal transduction	GO:0009967	0.0020371	2.69099	993	1167	106	17433	NTS,GDF10,NRG1,F2R,XDH,RSPO2,WNT5A,HPSE,BMP10,LYN,CCN3,TGFA,LMCD1,DEPDC1B,CCBE1,MN1,GEN1,ESM1,ASPM,ADAM8,IQGAP3,NEDD4,REL,IL18R1,GSDME,HIPK2,THBS1,CCN1,MAD2L1,LEP,ACVRL1,MYOCD,FGG,NDC80,KRAS,HIF1A,WASF1,CD40,PTPRJ,SPRED1,MAP3K5,PELI2,TLR2,CNTN2,RICTOR,NFAT5,PLCG2,CSF1R,BAMBI,PELI1,CBL,MAP3K20,EGFR,TAOK1,SFRP1,TMEM33,PLA2R1,TGFBR1,ITGB1,AAK1,XIAP,CRLF3,NOD2,CTSC,RTKN2,PRR5L,NAIP,BMPR2,RC3H2,ATM,RE…
GO:BP	cell adhesion	GO:0007155	0.00208938	2.67998	887	1167	97	17433	CXADR,RIPOR2,IL1RL2,CXCL8,SELE,MERTK,FOXF1,AMIGO2,PAG1,WNT5A,BCL2,HPSE,ASS1,EPHA1,LYN,CCN3,LAMA3,PLEK,NUAK1,FMN1,SPRY4,ITGB8,SSPO,NFKBIZ,KIF14,ADAM8,CDK6,PCDH17,NR4A3,THBS1,PAWR,CCN1,LEP,ACVRL1,FGG,VCAN,ITGA8,CDH4,PTPRJ,UBASH3B,SERPINE1,TNC,ZDHHC21,PRKG1,NFAT5,PELI1,EGFR,TNFSF18,ITGB1,CD47,ETS1,SPARCL1,NEDD9,FUT4,GPC4,FZD7,RAC2,VCL,TNFAIP6,RC3H2,ATM,KIRREL2,CD274,HAPLN1,ADAM9,PPP1R12A,TFRC,DOCK5,…
GO:CC	nuclear chromosome	GO:0000228	0.00209694	2.67841	138	1150	24	17757	TOP2A,SMC2,NEK2,POLE2,MSH4,RAD51,BRCA1,BRCA2,POLE,GINS1,ANP32E,RAD21,MEI4,AGO3,BLM,ATRX,SYCE2,PCNA,POLA1,CHEK1,NCAPD2,PLK1,INCENP,ORC1
GO:BP	regulation of protein localization	GO:0032880	0.00222016	2.65362	535	1167	66	17433	RIPOR2,F2R,WNT5A,STXBP5L,BCL2,CDK1,IL1A,DCLK1,LCP1,SAPCD2,CNST,LEP,KIF20B,FGG,ECT2,UHMK1,NDC80,GPD1L,NOS2,PLS1,HIF1A,TLR2,IRS2,TTBK2,EGFR,SFRP1,ITGB1,AAK1,ZBED6,CLOCK,NEDD4L,YOD1,PRR5L,BICD1,VCL,SNAP25,PICALM,ANO1,ADAM9,RIC3,CEP135,TFRC,CENPQ,YAP1,KLF7,MMD,PTPN14,RAB23,ACSL3,CTDSPL2,DNAJC27,MYCBP2,PTPN11,UBE2J1,UFL1,ZC3H12A,CDH2,LATS1,CEP72,EDEM1,PLK1,BORA,TMEM30A,APPL1,XPO1,RAB11FIP1
GO:MF	molecular function regulator	GO:0098772	0.00228701	2.64073	1327	1141	128	17354	IL6,EDN2,SST,NTS,CXCL8,KCNIP1,CXCL5,LOC102181552,PPBP,GDF10,NRG1,STC1,EREG,RAB27B,WNT5A,BCL2,LOC102182395,LOC102170373,BMP10,STC2,TGFA,LOC102182683,CSF2,SPRY4,NLRP1,IL1A,PKIA,SSPO,NEDD4,RASGRP2,FAM122B,SERPINI1,CCNE2,CHML,LOC102181854,ALKAL1,FGF11,LEP,FST,TNFSF4,ECT2,CCDC88C,ELMO1,ARHGEF26,CIT,GPD1L,RP2,ARHGEF39,PPP1R14A,FBXO5,RASA2,SERPINB5,FGD6,SPRED1,SERPINE1,IL36B,PRKG1,ITPR1,CKS2,CDC20,FGF7,…
GO:BP	double-strand break repair via homologous recombination	GO:0000724	0.00232902	2.63283	88	1167	20	17433	GEN1,PARPBP,POLQ,RAD51AP1,MCM8,MMS22L,RAD54L,RAD51,BRCA1,BRCA2,RAD51B,KLHL15,ATM,RIF1,RAD51C,RAD54B,CHEK1,MRE11,RFWD3,XRCC2
GO:BP	negative regulation of cell differentiation	GO:0045596	0.00235163	2.62863	428	1167	56	17433	GDF10,EREG,XDH,PRDM6,WNT5A,LYN,CCN3,NOCT,SPRY4,ASPM,CDK6,FST,ACVRL1,MYOCD,RORA,LDLR,KRAS,SPRED1,UBASH3B,PRTG,S1PR3,CNTN2,USF3,BAMBI,EGFR,DIP2B,SFRP1,TGFBR1,TBX3,ITGB1,CRIM1,ZBED6,HOOK3,RARB,SUZ12,FZD7,BMPR2,RC3H2,PAX6,NFKBIA,ITPKB,CNTN4,RBPJ,YAP1,NPHP3,CORO1C,PTPN11,BHLHE41,ZC3H12A,SPRY2,ITGAV,FGF10,RBM15,BMPR1A,ADAMTS12,PTN
GO:MF	DNA binding	GO:0003677	0.00251077	2.60019	1782	1141	163	17354	LOC108633924,FOXF1,BCL2,E2F7,MYBL1,EGR1,NLRP1,GCFC2,GEN1,TOP2A,FOXN2,REL,MEOX1,POLQ,HJURP,E2F8,NR4A3,RAD51AP1,MCM8,CREB5,DNA2,CERS6,NEIL3,LEP,GLIS3,ZNF395,RORA,SMC2,TEAD1,EXO1,LOC102182181,MYRFL,NR4A2,EPAS1,ETV1,RUNX1,NPAS4,NUSAP1,NR4A1,FOSL1,HIF1A,TET3,RAD54L,UHRF1,MAFF,BRIP1,ZFP1,MYEF2,KIF22,CLSPN,KLF6,POLE2,MSH4,LIN54,TBX18,ELK4,FOS,PRDM1,NFAT5,RAD51,PHC3,ZNF281,BRCA1,BRCA2,MAF,POLE,FOXM1,MND1…
GO:BP	peptidyl-serine phosphorylation	GO:0018105	0.00256035	2.5917	190	1167	32	17433	PTGS2,WNT5A,BCL2,CDK1,DCLK1,TTK,HIPK2,UHMK1,AURKB,GPD1L,AURKA,CLSPN,RICTOR,TTBK2,EGFR,TGFBR1,SMG1,ATM,TFRC,CSNK1G1,VRK1,ROCK1,PRKX,TNKS,SPRY2,DOCK7,LATS1,PLK1,CSF3,PAK2,MORC3,CSNK1G3
GO:MF	histone kinase activity	GO:0035173	0.00262367	2.58109	13	1141	7	17354	CDK1,AURKB,AURKA,HASPIN,VRK1,CHEK1,JAK2
GO:BP	response to inorganic substance	GO:0010035	0.0026345	2.5793	237	1167	37	17433	WNT5A,BCL2,PPIF,IL1A,RASGRP2,THBS1,PAWR,FGG,ECT2,CLIC4,SLC38A2,HIF1A,MAP3K5,FOS,RAD51,PLCG2,BNIP3,FABP4,TNFAIP3,EGFR,NEDD4L,STK26,SOD2,JUNB,ADAM9,TRPC1,TRPA1,ITPKB,MEF2A,CREB1,HOMER1,BLM,ATRX,ZC3H12A,GCH1,MTF1,IQGAP1
GO:BP	biological adhesion	GO:0022610	0.00268441	2.57115	892	1167	97	17433	CXADR,RIPOR2,IL1RL2,CXCL8,SELE,MERTK,FOXF1,AMIGO2,PAG1,WNT5A,BCL2,HPSE,ASS1,EPHA1,LYN,CCN3,LAMA3,PLEK,NUAK1,FMN1,SPRY4,ITGB8,SSPO,NFKBIZ,KIF14,ADAM8,CDK6,PCDH17,NR4A3,THBS1,PAWR,CCN1,LEP,ACVRL1,FGG,VCAN,ITGA8,CDH4,PTPRJ,UBASH3B,SERPINE1,TNC,ZDHHC21,PRKG1,NFAT5,PELI1,EGFR,TNFSF18,ITGB1,CD47,ETS1,SPARCL1,NEDD9,FUT4,GPC4,FZD7,RAC2,VCL,TNFAIP6,RC3H2,ATM,KIRREL2,CD274,HAPLN1,ADAM9,PPP1R12A,TFRC,DOCK5,…
GO:CC	intrinsic component of plasma membrane	GO:0031226	0.00269171	2.56997	675	1150	73	17757	KCNIP1,SELE,NRG1,RGS7BP,SLC6A4,HAS2,LOC102184089,EPHA1,LOC108633191,HHIP,CD19,ITGB8,SCN9A,CALCRL,EPHA5,ADAM8,OSMR,PCDH17,LNPEP,IL18R1,KCNJ3,GRIA3,ACVRL1,LOC102175938,CSPG5,ITGA8,CA4,MIGA1,HTR1B,SLC16A3,CDH4,CD40,SLC26A2,ABCC9,TLR2,KCNC4,CNTN2,LRRC8B,SSPN,IFNAR1,PLXNA2,KCNJ5,LRRC8C,CEMIP2,ABCA4,SLC2A13,SLC2A1,ITGB1,CD47,NOD2,KCNK1,SLC39A6,GPC4,ESYT3,BMPR2,MOSPD2,KCNJ2,DDR2,ATP10A,TRPA1,TFRC,SLC16A…
GO:BP	positive regulation of intracellular signal transduction	GO:1902533	0.00271117	2.56684	627	1167	74	17433	NTS,NRG1,F2R,XDH,WNT5A,HPSE,LYN,TGFA,LMCD1,GEN1,ADAM8,IQGAP3,NEDD4,REL,IL18R1,GSDME,HIPK2,THBS1,MAD2L1,LEP,FGG,NDC80,KRAS,CD40,PTPRJ,SPRED1,MAP3K5,PELI2,TLR2,RICTOR,NFAT5,PLCG2,CSF1R,PELI1,CBL,MAP3K20,EGFR,TAOK1,PLA2R1,TGFBR1,ITGB1,XIAP,NOD2,RTKN2,PRR5L,NAIP,RC3H2,ATM,RELL1,ADAM9,TFRC,IGFBP3,AGO3,ITPKB,ROCK1,DNAJC27,PTPN11,ZC3H12A,SPRY2,CDH2,MCL1,ITGAV,FGF10,KITLG,SPAG9,AKT3,CSF3,PMAIP1,OSBPL8,PI…
GO:BP	establishment of mitotic spindle orientation	GO:0000132	0.00284747	2.54554	19	1167	9	17433	MAD2L1,NDC80,SPDL1,ITGB1,PAX6,SPRY2,PLK1,GJA1,FGF10
GO:BP	cellular response to cytokine stimulus	GO:0071345	0.00287489	2.54138	517	1167	64	17433	RIPOR2,EDN2,IL1RL2,LEPR,CXCL8,RNF125,EREG,FOXF1,WNT5A,ACKR4,IL13RA1,CSF2,EGR1,SPRY4,IL1A,SNX10,OSMR,IL18R1,GSDME,HK2,LIFR,LEP,RORA,IRAK3,NOS2,HIF1A,TLR2,TRAIP,NFAT5,CSF1R,BRCA1,IFNAR1,FABP4,SFRP1,TNFSF18,CD47,XIAP,NUP35,NAIP,HELLS,RIF1,LRCH1,PAX6,LOC102178700,TFRC,HIPK1,NFKBIA,UBXN2A,YAP1,EPS8,CREB1,ZC3H12A,SPRY2,JAK1,RBM15,CSF3,ST3GAL6,FER,ADAMTS12,SOCS3,CXCR1,APPL1,JAK2,ARID5B
GO:MF	DNA helicase activity	GO:0003678	0.00293506	2.53238	54	1141	14	17354	POLQ,NAV2,MCM8,DNA2,BRIP1,RAD51,CHD7,PIF1,BLM,ATRX,MRE11,CHD9,WRN,MCM6
GO:BP	cytokinesis	GO:0000910	0.0029949	2.52362	105	1167	22	17433	E2F7,KIF14,CEP55,E2F8,ANK3,PRC1,KIF20B,ECT2,KIF4A,KIF20A,AURKB,CIT,ANLN,NUSAP1,BRCA2,CDC6,CKAP2,RACGAP1,PKN2,CCP110,PLK1,INCENP
GO:BP	regulation of anatomical structure morphogenesis	GO:0022603	0.00304329	2.51666	573	1167	69	17433	TNFRSF11B,XK,CXCL8,RSPO2,WNT5A,EPHA1,CCBE1,SPRY4,IL1A,ITGB8,HK2,HIPK2,THBS1,LEP,ACVRL1,AURKA,HIF1A,CDH4,CD40,SPRED1,SERPINE1,CNTN2,CSF1R,BAMBI,BRCA1,FGF7,BNIP3,TNFAIP3,DIP2B,SFRP1,ITGB1,ETS1,LRP8,NEDD9,FMNL1,NEDD4L,BMPR2,ADAMTS1,ESR1,PHIP,EGLN1,TFRC,DOCK5,NIN,GDNF,ROCK1,CORO1C,EPS8,NF1,ZNRF3,ZC3H12A,SPRY2,NTNG1,ANKRD6,JAK1,PDZD8,GJA1,FGF10,AKT3,BMPR1A,ADAMTS12,BRWD3,DDHD1,VASH2,BTBD7,PIK3CB,AGO2,…
GO:BP	recombinational repair	GO:0000725	0.00339714	2.46889	90	1167	20	17433	GEN1,PARPBP,POLQ,RAD51AP1,MCM8,MMS22L,RAD54L,RAD51,BRCA1,BRCA2,RAD51B,KLHL15,ATM,RIF1,RAD51C,RAD54B,CHEK1,MRE11,RFWD3,XRCC2
GO:BP	protein localization to chromosome	GO:0034502	0.00343804	2.46369	75	1167	18	17433	KNL1,CDK1,TTK,ESCO2,BUB1B,NDC80,AURKB,BRCA2,SPDL1,RAD21,HASPIN,SLF2,ESR1,CENPQ,TNKS,ATRX,PLK1,ZWILCH
GO:BP	regulation of cytokinesis	GO:0032465	0.00366751	2.43563	61	1167	16	17433	E2F7,KIF14,E2F8,PRC1,KIF20B,ECT2,KIF20A,AURKB,CIT,BRCA2,CDC6,RACGAP1,PKN2,CCP110,PLK1,INCENP
GO:BP	neurogenesis	GO:0022008	0.00374434	2.42662	1006	1167	106	17433	XK,RIPOR2,EDN2,LEPR,NRG1,SHTN1,RSPO2,PRDM6,WNT5A,BCL2,LYN,HHIP,DCLK1,B4GALT6,ASPM,CDK6,NEDD4,ADGRF1,SEMA6B,GSDME,SOCS2,HIPK2,NAV2,KIF5C,LEP,CEP85L,KIF20B,RORA,ABL2,LDLR,ECT2,UHMK1,RAPH1,C1H21ORF91,ZDHHC17,NR4A2,ETV1,KRAS,AURKA,NAV3,MAP2,PLS1,HIF1A,CDH4,WASF1,PRTG,CNTN2,TNC,PRKG1,PRDM1,CSF1R,DIP2B,SFRP1,TGFBR1,ITGB1,CHD7,LOC102172692,LRP8,HOOK3,RARB,NEDD4L,SUZ12,TENM4,MPP5,UNC5C,VCL,SNAP25,TSPAN2,…
GO:CC	spindle midzone	GO:0051233	0.00392592	2.40606	25	1150	9	17757	KIF14,CENPE,KIF20B,AURKB,KIF18A,CDC6,RIF1,RACGAP1,PLK1
GO:BP	cellular component organization	GO:0016043	0.00415322	2.38162	5137	1167	415	17433	CXADR,TNFRSF11B,XK,RIPOR2,EDN2,SELE,NRG1,EREG,FOXF1,SHTN1,F2R,AMIGO2,WNT5A,CDA,ERO1A,ATP9A,BCL2,BMP10,EPHA1,IQGAP2,LYN,CCN3,TGFA,PLEK,MMP3,RFTN1,PPIF,GAS2L3,HDAC9,NOCT,FMN1,LOC102187233,CSF2,NLRP1,IL1A,DCLK1,GCFC2,GEN1,SNX10,LCP1,HOOK1,B4GALT6,KIF11,ASPM,TOP2A,KIF14,CEP55,IQGAP3,EAF2,NEDD4,PCDH17,TTK,POLQ,HJURP,MASTL,ADGRF1,CCSAP,PITPNC1,DNASE1L3,DIAPH3,SEMA6B,CCNE2,HK2,SOCS2,ARMC4,RAD51AP1,KCTD1…
GO:BP	DNA-dependent DNA replication maintenance of fidelity	GO:0045005	0.00419191	2.37759	30	1167	11	17433	GEN1,MMS22L,TRAIP,RAD51,BRCA2,BLM,ATRX,PCNA,MRE11,WRN,RFWD3
GO:CC	NMS complex	GO:0031617	0.00446586	2.35009	4	1150	4	17757	NDC80,SPC25,NUF2,SPC24
GO:CC	Ndc80 complex	GO:0031262	0.00446586	2.35009	4	1150	4	17757	NDC80,SPC25,NUF2,SPC24
GO:BP	regulation of cell adhesion	GO:0030155	0.00454141	2.34281	502	1167	62	17433	RIPOR2,IL1RL2,CXCL8,FOXF1,PAG1,WNT5A,BCL2,ASS1,EPHA1,LYN,LAMA3,NUAK1,FMN1,SPRY4,NFKBIZ,KIF14,ADAM8,CDK6,NR4A3,THBS1,PAWR,CCN1,LEP,ACVRL1,FGG,PTPRJ,UBASH3B,SERPINE1,ZDHHC21,PRKG1,NFAT5,PELI1,TNFSF18,CD47,ETS1,NEDD9,FUT4,FZD7,RAC2,VCL,RC3H2,ATM,CD274,ADAM9,PPP1R12A,TFRC,DOCK5,HSD17B12,ITPKB,CORO1C,PRKX,PTPN11,SDC4,SLK,ZC3H12A,MARCHF7,RND1,JAK1,ITGAV,PIK3CB,PPP1CB,JAK2
GO:BP	transcription by RNA polymerase II	GO:0006366	0.00455337	2.34167	1478	1167	144	17433	FOXF1,PRDM6,WNT5A,LMCD1,E2F7,MYBL1,EGR1,IL1A,ZNF367,TOP2A,EAF2,NEDD4,REL,MEOX1,E2F8,NR4A3,HIPK2,PAWR,CCN1,LEP,FST,GLIS3,ZNF395,ACVRL1,MYOCD,RORA,TEAD1,JAZF1,NR4A2,WWC2,EPAS1,AURKB,ETV1,RBL1,RUNX1,NPAS4,NR4A1,FOSL1,HIF1A,TET3,CD40,UHRF1,MAFF,JMY,BRIP1,MYEF2,KLF6,ELK4,FOS,CKS2,PRDM1,NFAT5,ZNF281,BRCA1,MAF,PCGF5,FOXM1,ETS2,MED13L,EGFR,LCOR,ETV4,SP4,TBX3,POU2F1,CHD7,HLTF,NR3C1,ZNF24,NCAPG2,STOX2,ETS1…
GO:BP	positive regulation of vasculature development	GO:1904018	0.0049254	2.30756	108	1167	22	17433	CXCL8,WNT5A,EPHA1,CCBE1,IL1A,ITGB8,HK2,HIPK2,THBS1,ACVRL1,HIF1A,CD40,SERPINE1,BRCA1,ITGB1,ETS1,ZC3H12A,JAK1,AKT3,VASH2,AGO2,ANXA3
GO:BP	positive regulation of angiogenesis	GO:0045766	0.0049254	2.30756	108	1167	22	17433	CXCL8,WNT5A,EPHA1,CCBE1,IL1A,ITGB8,HK2,HIPK2,THBS1,ACVRL1,HIF1A,CD40,SERPINE1,BRCA1,ITGB1,ETS1,ZC3H12A,JAK1,AKT3,VASH2,AGO2,ANXA3
GO:CC	condensed nuclear chromosome	GO:0000794	0.00496927	2.30371	52	1150	13	17757	NEK2,MSH4,RAD51,BRCA1,BRCA2,RAD21,MEI4,AGO3,BLM,SYCE2,CHEK1,PLK1,INCENP
GO:BP	organ growth	GO:0035265	0.00497741	2.303	100	1167	21	17433	LEPR,STC1,SLC6A4,RSPO2,BCL2,BMP10,LEP,WWC2,FGF7,TGFBR1,RARB,ESR1,DDR2,RBPJ,YAP1,PTPN11,SPRY2,BNC2,FGF10,BMPR1A,DUSP6
GO:BP	establishment or maintenance of cell polarity	GO:0007163	0.00525398	2.27951	125	1167	24	17433	RIPOR2,FOXF1,SHTN1,WNT5A,LOC102187233,MAD2L1,KIF20B,NDC80,FRMD4B,RICTOR,SPAG5,KIF2C,SPDL1,ITGB1,PAX6,FAT1,NPHP3,RAB11FIP2,SPRY2,DOCK7,PLK1,GJA1,FGF10,WEE1
GO:BP	regulation of apoptotic process	GO:0042981	0.00534411	2.27212	918	1167	98	17433	PTGS2,LOC102181552,MERTK,AMIGO2,WNT5A,BCL2,LOC102170373,LYN,PPIF,CDK1,CSF2,EGR1,NLRP1,TOP2A,KIF14,ADAM8,GSDME,HIPK2,ATAD5,THBS1,CCN1,MAD2L1,MYOCD,FGG,ECT2,NR4A2,AURKB,KRAS,AURKA,MELK,NR4A1,HIF1A,CD40,SERPINE1,MAP3K5,IRS2,IER3,CSF1R,BRCA1,CBL,BNIP3,MAP3K20,TNFAIP3,EGFR,SFRP1,PLA2R1,TGFBR1,TBX3,ITGB1,XIAP,LRP8,BIRC3,RARB,PHLDA1,STK26,NOD2,CTSC,RTKN2,SOD2,UNC5C,NAIP,HELLS,ESR1,PHIP,ATM,RRM2B,LOC1021…
GO:BP	regulation of cell death	GO:0010941	0.00563989	2.24873	1015	1167	106	17433	PTGS2,LOC102181552,MERTK,AMIGO2,WNT5A,BCL2,LOC102170373,LYN,PPIF,CDK1,CSF2,EGR1,NLRP1,TOP2A,KIF14,ADAM8,GSDME,HIPK2,ATAD5,THBS1,PAWR,CCN1,MAD2L1,MYOCD,FGG,ECT2,NR4A2,AURKB,KRAS,AURKA,NOS2,MELK,NR4A1,HIF1A,CD40,SERPINE1,MAP3K5,IRS2,IER3,PLCG2,CSF1R,BRCA1,PELI1,CBL,BNIP3,MAP3K20,TNFAIP3,EGFR,SFRP1,PLA2R1,TGFBR1,TBX3,ITGB1,XIAP,LRP8,ZBED6,BIRC3,RARB,PHLDA1,STK26,NOD2,CTSC,RTKN2,SOD2,UNC5C,NAIP,HELLS…
GO:BP	cell morphogenesis	GO:0000902	0.00581707	2.2353	640	1167	74	17433	XK,RIPOR2,EDN2,MERTK,NRG1,STC1,SHTN1,WNT5A,BCL2,EPHA1,SPRY4,DCLK1,B4GALT6,KIF14,ADAM8,SEMA6B,KIF5C,KIF20B,ECT2,CLIC4,RAPH1,CCDC88C,ZDHHC17,NR4A2,ITGA8,ARHGEF26,RP2,ETV1,AURKA,PLS1,CDH4,WASF1,CNTN2,CSF1R,BAMBI,DIP2B,ITGB1,LOC102172692,LRP8,NEDD9,FMNL1,NEDD4L,UNC5C,FZD7,VCL,BMPR2,PHIP,PICALM,PAX6,DOCK5,CNTN4,FAT1,YAP1,NIN,GDNF,ROCK1,CORO1C,GFRA3,EPS8,MYCBP2,CREB1,PTPN11,PREX2,DOCK7,NTNG1,LATS1,ITGA…
GO:BP	transmembrane receptor protein tyrosine kinase signaling pathway	GO:0007169	0.00608487	2.21575	409	1167	53	17433	FAM83B,NRG1,EREG,PTGIR,XDH,WNT5A,FFAR3,EPHA1,ERRFI1,LYN,TGFA,HHIP,CCBE1,ESM1,EPHA5,NR4A3,SOCS2,THBS1,MYOCD,BAIAP2L1,ZDHHC17,HIF1A,WASF1,PTPRJ,UBASH3B,IRS2,CSF1R,FGF7,CBL,EGFR,TIPARP,EIF4EBP2,PDGFD,PHIP,DDR2,IGFBP3,RBPJ,PTPN11,SPRY2,FGF10,ITGA1,FER,ADAMTS12,SOCS3,OSBPL8,PIK3CB,FGFR3,STON1,IQGAP1,APPL1,JAK2,CEP57,ARID5B
GO:BP	peptidyl-serine modification	GO:0018209	0.00614325	2.2116	207	1167	33	17433	PTGS2,WNT5A,GALNT3,BCL2,CDK1,DCLK1,TTK,HIPK2,UHMK1,AURKB,GPD1L,AURKA,CLSPN,RICTOR,TTBK2,EGFR,TGFBR1,SMG1,ATM,TFRC,CSNK1G1,VRK1,ROCK1,PRKX,TNKS,SPRY2,DOCK7,LATS1,PLK1,CSF3,PAK2,MORC3,CSNK1G3
GO:CC	centriole	GO:0005814	0.00630199	2.20052	93	1150	18	17757	TOP2A,CCSAP,STIL,PLK4,RP2,HSPA6,TTBK2,CEP128,CCNF,CEP135,MDM1,KIF24,NIN,CCP110,PLK1,SASS6,CEP76,POC1A
GO:BP	tissue migration	GO:0090130	0.00649183	2.18763	217	1167	34	17433	EDN2,STC1,FOXF1,WNT5A,BMP10,CCN3,CCBE1,THBS1,ACVRL1,ANLN,NR4A1,HIF1A,CD40,SPRED1,FGF7,TGFBR1,ITGB1,ETS1,PTPRG,MEOX2,BMPR2,NR2F2,ADAM9,DOCK5,CORO1C,PKN2,PRKX,PTPN11,NF1,ZC3H12A,FGF10,AKT3,PIK3CB,ANXA3
GO:BP	negative regulation of cell death	GO:0060548	0.00666259	2.17636	631	1167	73	17433	PTGS2,LOC102181552,MERTK,AMIGO2,WNT5A,BCL2,LOC102170373,PPIF,CDK1,CSF2,KIF14,ADAM8,HIPK2,ATAD5,THBS1,CCN1,MAD2L1,MYOCD,FGG,NR4A2,AURKB,KRAS,AURKA,NR4A1,HIF1A,SERPINE1,IRS2,IER3,PLCG2,CSF1R,BRCA1,PELI1,CBL,BNIP3,TNFAIP3,EGFR,SFRP1,TGFBR1,TBX3,ITGB1,XIAP,ZBED6,NOD2,RTKN2,SOD2,NAIP,HELLS,PHIP,RRM2B,LOC102180906,TFRC,ITPKB,YAP1,RAD18,GDNF,DDIAS,LIMS2,ZC3H12A,SPRY2,MCL1,MARCHF7,ITGAV,MRE11,PLK1,MDM4,F…
GO:BP	cell activation	GO:0001775	0.00666259	2.17636	631	1167	73	17433	IL6,EDN2,IL1RL2,LEPR,CXCL8,MERTK,FOXF1,F2R,PAG1,WNT5A,BCL2,LYN,DYSF,PLEK,CD19,PLA2G4A,LOC102187233,CSF2,EGR1,ITGB8,LCP1,NFKBIZ,ADAM8,DNASE1L3,IL18R1,ATAD5,LOC102181854,THBS1,PAWR,PTGER4,LEP,RORA,LDLR,FGG,EXO1,FANCD2,CAMK4,CD40,UBASH3B,TLR2,PRKG1,IRS2,PRDM1,PLCG2,PELI1,TNFAIP3,SFRP1,TNFSF18,CHD7,CD47,NOD2,CTSC,FZD7,RAC2,HELLS,RC3H2,ATM,RIF1,CD274,ADAM9,TFRC,RAB27A,ITPKB,RBPJ,SDC4,ZC3H12A,MARCHF7,G…
GO:BP	positive regulation of cell communication	GO:0010647	0.00681322	2.16665	1092	1167	112	17433	NTS,GDF10,NRG1,F2R,XDH,RSPO2,WNT5A,HPSE,BMP10,LYN,CCN3,TGFA,LMCD1,DEPDC1B,CCBE1,MN1,GEN1,ESM1,ASPM,ADAM8,IQGAP3,NEDD4,REL,IL18R1,GSDME,HIPK2,THBS1,CCN1,MAD2L1,LEP,ACVRL1,MYOCD,FGG,NDC80,KRAS,HIF1A,WASF1,CD40,PTPRJ,SPRED1,MAP3K5,PELI2,TLR2,CNTN2,IRS2,RICTOR,NFAT5,PLCG2,CSF1R,BAMBI,PELI1,CBL,MAP3K20,EGFR,TAOK1,SFRP1,TMEM33,PLA2R1,TGFBR1,ITGB1,AAK1,XIAP,CRLF3,NOD2,CTSC,RTKN2,PRR5L,NAIP,SNAP25,BMPR2,…
GO:CC	nuclear envelope	GO:0005635	0.00701985	2.15367	269	1150	36	17757	DUSP2,PTGS2,BCL2,PLA2G4A,AKAP6,DNASE1L3,CENPF,MAD2L1,NUP62CL,NR4A1,SCAI,SLC16A3,NUP210,BRIP1,NEMP1,ITPR1,BNIP3,TMPO,TMEM33,NUP35,RAC2,EIF5A2,OSBPL3,RIF1,AGPAT5,NUP58,NDC1,LMNB1,LBR,ARL6IP6,TNKS,NUP43,OSBPL8,GCH1,LMNB2,XPO1
GO:BP	regulation of gene expression	GO:0010468	0.00738523	2.13164	3612	1167	304	17433	NTS,IL1RL2,CXCL8,RNF125,MERTK,NRG1,EREG,FOXF1,F2R,SLC6A4,SIK1,XDH,PRDM6,WNT5A,BCL2,AHR,FFAR3,HPSE,BMP10,STC2,DEPDC1,LYN,PDE4D,ID4,LMCD1,MIR125B1,E2F7,NOCT,CCBE1,MYBL1,LOC102187233,CSF2,EGR1,NLRP1,IL1A,ITGB8,MN1,ZNF367,TOP2A,ADAM8,IQGAP3,FOXN2,EAF2,CDK6,NEDD4,REL,MEOX1,ADGRF1,E2F8,IL18R1,NR4A3,HIPK2,ATAD5,CENPF,THBS1,PAWR,CREB5,CCN1,PTGER4,LEP,FST,GLIS3,ZNF395,ACVRL1,LOC108636199,MYOCD,RORA,TNFSF4…
GO:BP	kinetochore assembly	GO:0051382	0.00755948	2.12151	12	1167	7	17433	CENPE,CENPN,CENPT,CENPK,CENPH,LOC102187615,CENPW
GO:BP	organelle localization	GO:0051640	0.0078895	2.10295	308	1167	43	17433	FOXF1,ATP9A,FAM83D,LYN,PLEK,ASPM,KIF14,PCDH17,CENPF,MAD2L1,CENPE,NDC80,AURKB,KIF18A,NUSAP1,EXOC6,HIF1A,KIF22,CDCA8,SPAG5,KIF2C,FAM91A1,SPDL1,ITGB1,HOOK3,BICD1,RAC2,ESYT3,ATM,PAX6,RAB27A,PSRC1,CENPQ,MEF2A,SDC4,SPRY2,CDH2,PDZD8,PLK1,GJA1,FGF10,SPAG9,XPO1
GO:BP	regulation of angiogenesis	GO:0045765	0.00832852	2.07943	191	1167	31	17433	CXCL8,WNT5A,EPHA1,CCBE1,IL1A,ITGB8,HK2,HIPK2,THBS1,LEP,ACVRL1,HIF1A,CD40,SPRED1,SERPINE1,BRCA1,ITGB1,ETS1,ADAMTS1,EGLN1,ROCK1,NF1,ZC3H12A,SPRY2,JAK1,AKT3,VASH2,PIK3CB,AGO2,ANXA3,PGK1
GO:CC	cell leading edge	GO:0031252	0.00865336	2.06282	240	1150	33	17757	RIPOR2,SHTN1,IQGAP2,PLEK,LCP1,CDK6,RAPH1,FRMD4B,KIF18A,WASF1,JMY,PLCG2,CDC42BPA,EGFR,ITGB1,SLC39A6,UNC5C,RAC2,MYLK,FAT1,CORO1C,PKN2,EPS8,SLK,SPRY2,CDH2,ITGAV,KITLG,FER,ACAP2,STON1,IQGAP1,APPL1
GO:BP	negative regulation of intracellular signal transduction	GO:1902532	0.00875038	2.05797	361	1167	48	17433	RIPOR2,PTGS2,RNF125,XDH,BCL2,TNIP3,LYN,CCN3,PDE4D,PPIF,SPRY4,ATAD5,THBS1,RORA,WWC2,CIT,GPD1L,IRAK3,RASA2,SCAI,HIF1A,PTPRJ,SPRED1,ITPR1,FOXM1,TNFAIP3,SFRP1,ITGB1,DUSP16,RTKN2,SOD2,HELLS,ESR1,ATM,PDE3A,RRM2B,FKTN,TRIM59,RNF149,DDIAS,UBR2,NF1,ZC3H12A,SPRY2,MARCHF7,RCAN1,DUSP6,PIK3CB
GO:BP	regulation of microtubule-based process	GO:0032886	0.00881395	2.05483	173	1167	29	17433	GEN1,CCSAP,ARMC4,STIL,KIF15,PLK4,KIF18A,NAV3,TTLL6,TTBK2,TAOK1,CKAP2,STMN1,BICD1,TPX2,CCNF,PSRC1,MDM1,NIN,SKA1,ROCK1,CHORDC1,RASSF7,PLK1,BORA,CEP76,CEP70,ATXN7,XPO1
GO:CC	plasma membrane region	GO:0098590	0.00893609	2.04885	663	1150	70	17757	CXADR,RIPOR2,LEPR,SELE,RGS7BP,F2R,SLC51B,GABRA4,TGFA,PLEK,OSMR,PCDH17,SLC38A1,MASTL,KCNJ3,ANK3,GRIA3,GRIK1,LDLR,ECT2,CSPG5,PLK4,KIF20A,CA4,RP2,KIF18A,HTR1B,LIN7C,SLC16A3,ATP7A,F2RL2,ITPK1,SLC4A7,CNTN2,PLCG2,CBL,EGFR,SLC2A1,ITGB1,LIPE,LRP8,STK26,NOD2,KCNK1,SLC39A6,SNAP25,BMPR2,PICALM,ANO1,MYLK,TFRC,SLC16A10,SLC22A13,FAT1,ADGRL2,RACGAP1,CORO1C,PKN2,EPS8,SLC4A8,SPRY2,NTNG1,CDH2,ITGAV,GJA1,BMPR1A,PRK…
GO:BP	leukocyte activation	GO:0045321	0.00894199	2.04857	557	1167	66	17433	IL6,EDN2,IL1RL2,LEPR,CXCL8,MERTK,FOXF1,PAG1,WNT5A,BCL2,LYN,DYSF,CD19,PLA2G4A,LOC102187233,CSF2,EGR1,ITGB8,LCP1,NFKBIZ,ADAM8,DNASE1L3,IL18R1,ATAD5,THBS1,PAWR,PTGER4,LEP,RORA,LDLR,EXO1,FANCD2,CAMK4,CD40,IRS2,PRDM1,PLCG2,PELI1,TNFAIP3,SFRP1,TNFSF18,CHD7,CD47,NOD2,CTSC,FZD7,RAC2,HELLS,RC3H2,ATM,RIF1,CD274,ADAM9,TFRC,RAB27A,ITPKB,RBPJ,SDC4,ZC3H12A,MARCHF7,GJA1,KMT2E,FGF10,FER,ANXA3,JAK2
GO:BP	positive regulation of signaling	GO:0023056	0.00917803	2.03725	1099	1167	112	17433	NTS,GDF10,NRG1,F2R,XDH,RSPO2,WNT5A,HPSE,BMP10,LYN,CCN3,TGFA,LMCD1,DEPDC1B,CCBE1,MN1,GEN1,ESM1,ASPM,ADAM8,IQGAP3,NEDD4,REL,IL18R1,GSDME,HIPK2,THBS1,CCN1,MAD2L1,LEP,ACVRL1,MYOCD,FGG,NDC80,KRAS,HIF1A,WASF1,CD40,PTPRJ,SPRED1,MAP3K5,PELI2,TLR2,CNTN2,IRS2,RICTOR,NFAT5,PLCG2,CSF1R,BAMBI,PELI1,CBL,MAP3K20,EGFR,TAOK1,SFRP1,TMEM33,PLA2R1,TGFBR1,ITGB1,AAK1,XIAP,CRLF3,NOD2,CTSC,RTKN2,PRR5L,NAIP,SNAP25,BMPR2,…
GO:BP	placenta development	GO:0001890	0.0092559	2.03358	112	1167	22	17433	PTGS2,E2F7,CSF2,E2F8,CCN1,LEP,PLK4,EPAS1,FOSL1,HIF1A,PRDM1,STOX2,JUNB,BMPR2,CCNF,EGLN1,NR2F2,RBPJ,RBM15,SOCS3,PTN,VASH2
GO:BP	DNA duplex unwinding	GO:0032508	0.00933888	2.02971	58	1167	15	17433	TOP2A,POLQ,NAV2,MCM8,DNA2,BRIP1,RAD51,CHD7,PIF1,BLM,ATRX,MRE11,CHD9,WRN,MCM6
GO:BP	negative regulation of cell migration	GO:0030336	0.0096494	2.0155	183	1167	30	17433	NRG1,STC1,BCL2,BMP10,EPHA1,CCN3,THBS1,PTGER4,ACVRL1,MYOCD,CLIC4,NAV3,SCAI,PTPRJ,SPRED1,SERPINE1,PRKG1,SFRP1,PTPRG,STK26,ABHD2,MEOX2,TNFAIP6,LRCH1,NR2F2,CORO1C,NF1,GJA1,BMPR1A,OSBPL8
GO:BP	negative regulation of molecular function	GO:0044092	0.00995751	2.00185	661	1167	75	17433	RIPOR2,LEPR,PTGS2,LOC102181552,SIK1,EPHA1,ERRFI1,LYN,PPIF,SPRY4,PKIA,NEDD4,MASTL,SERPINI1,REM1,THBS1,MAD2L1,MYOCD,AURKB,FBXO5,IRAK3,AURKA,NR4A1,NEK2,PTPRJ,SPRED1,UBASH3B,SERPINE1,TRAIP,IRS2,PELI1,STYX,CMKLR1,FABP4,TTBK2,TNFAIP3,SFRP1,XIAP,CRIM1,DUSP16,PIF1,NEDD4L,NOD2,NAIP,ESR1,PICALM,RLIM,LOC102180906,LRCH1,NR2F2,PPP1R12A,PTX3,NFKBIA,BTAF1,ROCK1,CORO1C,CEP85,CHORDC1,MED13,TNKS,UFL1,ZC3H12A,SPRY2…
GO:BP	establishment of organelle localization	GO:0051656	0.0101369	1.9941	231	1167	35	17433	FOXF1,ATP9A,FAM83D,LYN,KIF14,CENPF,MAD2L1,CENPE,NDC80,AURKB,KIF18A,NUSAP1,EXOC6,HIF1A,KIF22,CDCA8,SPAG5,KIF2C,FAM91A1,SPDL1,ITGB1,HOOK3,BICD1,RAC2,ATM,PAX6,RAB27A,PSRC1,CENPQ,SDC4,SPRY2,PLK1,GJA1,FGF10,XPO1
GO:BP	cell aging	GO:0007569	0.010374	1.98405	73	1167	17	17433	BCL2,NUAK1,CDK6,PAWR,FBXO5,RBL1,SERPINE1,BRCA2,FOXM1,PLA2R1,TBX3,ATM,AKT3,BMPR1A,WRN,MORC3,PRELP
GO:BP	cell-substrate adhesion	GO:0031589	0.0103772	1.98392	241	1167	36	17433	MERTK,FOXF1,BCL2,HPSE,EPHA1,FMN1,SPRY4,ITGB8,KIF14,CDK6,THBS1,CCN1,ACVRL1,FGG,ITGA8,PTPRJ,SERPINE1,ITGB1,NEDD9,FZD7,RAC2,VCL,ADAM9,DOCK5,HSD17B12,CORO1C,PRKX,SLK,EPDR1,ITGAV,ITGA1,FER,ADAMTS12,PIK3CB,STON1,JAK2
GO:BP	tissue remodeling	GO:0048771	0.0107778	1.96747	113	1167	22	17433	LEPR,F2R,IL1A,SNX10,ADAM8,LEP,ACVRL1,EPAS1,HTR1B,HIF1A,UBASH3B,SFRP1,CHD7,BMPR2,DDR2,TFRC,RBPJ,ROCK1,RAB3D,GJA1,FGF10,PTN
GO:CC	chromosome, telomeric region	GO:0000781	0.0107794	1.96741	88	1150	17	17757	DNA2,RAD51,BRCA2,PIF1,ATM,HMBOX1,RIF1,CBX5,BLM,TNKS,ATRX,HAT1,CHEK1,MRE11,WRN,PPP1CB,ORC1
GO:BP	macromolecule localization	GO:0033036	0.0108447	1.96478	1886	1167	174	17433	RIPOR2,F2R,SLC51B,LOC102186008,WNT5A,STXBP5L,ATP9A,BCL2,HPSE,FAM83D,PLEK,RFTN1,KNL1,CDK1,PLA2G4A,IL1A,DCLK1,SNX10,CALCRL,LCP1,HOOK1,ZDHHC23,KIF14,CEP55,NEDD4,ARL5B,TTK,ESCO2,PITPNC1,CHML,HK2,CENPF,ANK3,SAPCD2,AP1S3,STIL,CNST,THBS1,KIF5C,LEP,KIF20B,LDLR,FGG,ECT2,UHMK1,BUB1B,ZDHHC17,ATP11B,TUB,NDC80,AURKB,GPD1L,AURKA,NUP62CL,NOS2,SGPP1,EXOC6,PLS1,LIN7C,HIF1A,LTBP1,TMED5,TLR2,CNTN2,IRS2,ARL6,STARD4,…
GO:BP	response to ionizing radiation	GO:0010212	0.0112924	1.94722	105	1167	21	17433	BCL2,EGR1,RAD51AP1,ECT2,FANCD2,RAD54L,RAD51,BRCA1,BRCA2,TICRR,MAP3K20,SFRP1,CLOCK,ATM,YAP1,RAD54B,RNF168,BLM,WRN,RFWD3,XRCC2
GO:BP	response to external stimulus	GO:0009605	0.0115014	1.93925	1605	1167	152	17433	CXADR,RIPOR2,EDN2,LOC102178921,IL1RL2,CXCL8,PTGS2,CXCL5,RNF125,PPBP,NRG1,EREG,FOXF1,F2R,SIK1,PTGIR,WNT5A,BCL2,LOC102182395,ACKR4,FFAR3,HPSE,TNIP3,LYN,CCN3,LOC102182683,NOCT,NLRP1,ITGB8,DCLK1,MN1,NFKBIZ,ADAM8,CDK6,DNASE1L3,SEMA6B,GSDME,RRH,LOC102181854,THBS1,KIF5C,PTGER4,LEP,MYOCD,RORA,TNFSF4,LOC102175938,LDLR,FGG,FANCD2,BAIAP2L1,NR4A2,ETV1,IRAK3,USP53,NOS2,NR4A1,FOSL1,HIF1A,CDH4,CD40,PTPRJ,GPR17,…
GO:BP	epithelial cell migration	GO:0010631	0.0115732	1.93655	213	1167	33	17433	EDN2,STC1,WNT5A,BMP10,CCN3,CCBE1,THBS1,ACVRL1,ANLN,NR4A1,HIF1A,CD40,SPRED1,FGF7,TGFBR1,ITGB1,ETS1,PTPRG,MEOX2,BMPR2,NR2F2,ADAM9,DOCK5,CORO1C,PKN2,PRKX,PTPN11,NF1,ZC3H12A,FGF10,AKT3,PIK3CB,ANXA3
GO:BP	regulation of vasculature development	GO:1901342	0.0115921	1.93584	194	1167	31	17433	CXCL8,WNT5A,EPHA1,CCBE1,IL1A,ITGB8,HK2,HIPK2,THBS1,LEP,ACVRL1,HIF1A,CD40,SPRED1,SERPINE1,BRCA1,ITGB1,ETS1,ADAMTS1,EGLN1,ROCK1,NF1,ZC3H12A,SPRY2,JAK1,AKT3,VASH2,PIK3CB,AGO2,ANXA3,PGK1
GO:CC	chromocenter	GO:0010369	0.0122301	1.91257	12	1150	6	17757	ESCO2,AURKB,OIP5,CDCA8,CBX5,INCENP
GO:MF	cis-regulatory region sequence-specific DNA binding	GO:0000987	0.0130994	1.88275	453	1141	53	17354	FOXF1,E2F7,MYBL1,REL,MEOX1,E2F8,ZNF395,RORA,TEAD1,NR4A2,EPAS1,ETV1,RUNX1,NPAS4,FOSL1,HIF1A,UHRF1,KLF6,ELK4,FOS,PRDM1,NFAT5,ZNF281,ETS2,TIPARP,ETV4,TBX3,POU2F1,CHD7,NR3C1,ETS1,CLOCK,SUZ12,MEOX2,JUNB,SMAD5,ESR1,ZFHX3,PAX6,ARNTL2,ELK3,NRIP1,RBPJ,YAP1,KLF7,MEF2A,ELF1,CREB1,BHLHE41,ZNF516,BHLHE40,ATF6,MTF1
GO:BP	peptidyl-tyrosine phosphorylation	GO:0018108	0.0139305	1.85603	254	1167	37	17433	MERTK,NRG1,EPHA1,ERRFI1,LYN,TGFA,CSF2,EPHA5,TTK,ALKAL1,LEP,ABL2,CD40,RICTOR,PLCG2,CSF1R,FGF7,EGFR,SFRP1,TNFSF18,PTPN4,LRP8,NEDD9,NOD2,PDGFD,DDR2,PTPN11,JAK1,FGF10,KITLG,WEE1,CSF3,FER,PAK2,SOCS3,FGFR3,JAK2
GO:BP	epithelium migration	GO:0090132	0.0141951	1.84786	215	1167	33	17433	EDN2,STC1,WNT5A,BMP10,CCN3,CCBE1,THBS1,ACVRL1,ANLN,NR4A1,HIF1A,CD40,SPRED1,FGF7,TGFBR1,ITGB1,ETS1,PTPRG,MEOX2,BMPR2,NR2F2,ADAM9,DOCK5,CORO1C,PKN2,PRKX,PTPN11,NF1,ZC3H12A,FGF10,AKT3,PIK3CB,ANXA3
GO:BP	DNA geometric change	GO:0032392	0.0147116	1.83234	60	1167	15	17433	TOP2A,POLQ,NAV2,MCM8,DNA2,BRIP1,RAD51,CHD7,PIF1,BLM,ATRX,MRE11,CHD9,WRN,MCM6
GO:CC	mitotic spindle pole	GO:0097431	0.0152037	1.81805	29	1150	9	17757	FAM83D,ASPM,KIF20B,AURKB,AURKA,SMC1A,NIN,TNKS,PLK1
GO:BP	regulation of cellular localization	GO:0060341	0.0152339	1.81719	521	1167	62	17433	RIPOR2,FOXF1,F2R,ATP9A,BCL2,LYN,CDK1,CD19,DCLK1,LCP1,NEDD4,PCDH17,SAPCD2,CNST,LEP,KIF20B,ECT2,UHMK1,NDC80,AURKB,GPD1L,PLS1,HIF1A,UBASH3B,TTBK2,EGFR,ITGB1,CHD7,ZBED6,NEDD4L,YOD1,PRR5L,BICD1,RAC2,PICALM,ANO1,PPP1R12A,RIC3,TRPC1,TFRC,CENPQ,YAP1,KLF7,PTPN14,RAB23,ACSL3,CTDSPL2,DNAJC27,PTPN11,UBE2J1,SDC4,ZC3H12A,CDH2,LATS1,CEP72,EDEM1,PLK1,TMEM30A,DNAJC13,CASQ1,APPL1,XPO1
GO:BP	positive regulation of inflammatory response	GO:0050729	0.0153336	1.81436	75	1167	17	17433	PTGS2,WNT5A,FFAR3,NFKBIZ,ADAM8,PTGER4,TNFSF4,LDLR,SERPINE1,TLR2,PLCG2,FABP4,CD47,ETS1,CLOCK,CTSC,NFKBIA
GO:MF	cytoskeletal motor activity	GO:0003774	0.0154045	1.81235	103	1141	19	17354	KIF11,KIF14,LOC106503395,DNAH14,KIF5C,KIF15,CENPE,KIF23,KIF20B,KIF4A,KIF20A,KIF18A,MYH13,KIF18B,MYO7B,KIF22,KIF2C,KIF24,KIF1B
GO:BP	circulatory system process	GO:0003013	0.0160565	1.79435	296	1167	41	17433	EDN2,PTGS2,STC1,F2R,PTGS1,FFAR3,BMP10,NPR3,DDAH1,NAV2,TMEM65,ACVRL1,FGG,EPAS1,GPD1L,HTR1B,PTPRJ,ABCC9,TBX18,ZDHHC21,PRKG1,KCNJ5,SLC2A1,CHD7,P2RY2,NCALD,ADRB1,SMAD5,BMPR2,PDE3A,KCNJ2,DOCK5,YAP1,MEF2A,CACNA2D1,PDE4B,ZC3H12A,GJA1,ACTA2,SGCD,GCH1
GO:BP	negative regulation of macromolecule metabolic process	GO:0010605	0.0163119	1.78749	2121	1167	191	17433	NTS,CXCL8,PTGS2,LOC102181552,RNF125,MERTK,NRG1,EREG,FOXF1,XDH,PRDM6,WNT5A,EPHA1,STC2,DEPDC1,ERRFI1,LYN,ID4,LMCD1,MIR125B1,E2F7,NOCT,CSF2,EGR1,SPRY4,ITGB8,PKIA,PARPBP,IQGAP3,NEDD4,REL,POLQ,MASTL,E2F8,SERPINI1,HIPK2,CENPF,THBS1,PAWR,MAD2L1,PTGER4,LEP,FST,ACVRL1,MYOCD,TNFSF4,LDLR,JAZF1,NR4A2,WWC2,AURKB,GPD1L,RBMS3,FBXO5,IRAK3,AURKA,RBL1,NOS2,NAV3,NR4A1,HIF1A,MIR365A,PTPRJ,SPRED1,UBASH3B,UHRF1,SERPIN…
GO:BP	muscle cell differentiation	GO:0042692	0.0164642	1.78346	236	1167	35	17433	XK,RIPOR2,EREG,FOXF1,SIK1,PRDM6,BCL2,BMP10,CCN3,LOC102187233,MYOCD,RORA,KRAS,TBX18,TANC1,TBX3,ITGB1,ZBED6,RARB,SOD2,QKI,FZD7,BMPR2,RBPJ,MEF2A,MYOF,HOMER1,BHLHE41,CDH2,FGF10,SPAG9,BMPR1A,CFL2,SGCD,CASQ1
GO:BP	cellular process	GO:0009987	0.0165154	1.78211	15881	1167	1102	17433	CXADR,FAM83B,TNFRSF11B,XK,RIPOR2,IL6,EDN2,SST,LOC102178921,DUSP2,NTS,IL1RL2,KCNJ15,LEPR,CXCL8,PTGS2,EGLN3,ELOVL7,KCNIP1,LOC102174841,SELE,LOC102170823,LOC102181552,RNF125,PPBP,GDF10,MERTK,NRG1,WNK2,STC1,RGS7BP,EREG,HAL,FOXF1,SHTN1,FBXO2,F2R,CNGA3,AMIGO2,LOC102169668,PTGDR,SLC6A4,GPR63,PAG1,SIK1,PTGIR,RAB27B,XDH,SLC16A6,RSPO2,FANCB,MAB21L2,KCNH7,PRDM6,LOC102186008,WNT5A,CDA,LOC102175036,STXBP5L,SL…
GO:BP	sister chromatid cohesion	GO:0007062	0.0181931	1.74009	47	1167	13	17433	SGO1,BUB1,KIF22,CDC20,RAD21,SMC1A,HASPIN,SLF2,SGO2,RAD51C,TNKS,ATRX,MRE11
GO:BP	peptidyl-tyrosine modification	GO:0018212	0.0183052	1.73743	257	1167	37	17433	MERTK,NRG1,EPHA1,ERRFI1,LYN,TGFA,CSF2,EPHA5,TTK,ALKAL1,LEP,ABL2,CD40,RICTOR,PLCG2,CSF1R,FGF7,EGFR,SFRP1,TNFSF18,PTPN4,LRP8,NEDD9,NOD2,PDGFD,DDR2,PTPN11,JAK1,FGF10,KITLG,WEE1,CSF3,FER,PAK2,SOCS3,FGFR3,JAK2
GO:BP	generation of neurons	GO:0048699	0.0185056	1.7327	921	1167	96	17433	XK,RIPOR2,EDN2,NRG1,SHTN1,RSPO2,WNT5A,BCL2,LYN,HHIP,DCLK1,B4GALT6,ASPM,NEDD4,ADGRF1,SEMA6B,GSDME,SOCS2,HIPK2,KIF5C,LEP,CEP85L,KIF20B,RORA,ABL2,LDLR,ECT2,UHMK1,RAPH1,C1H21ORF91,ZDHHC17,NR4A2,ETV1,AURKA,MAP2,PLS1,HIF1A,CDH4,WASF1,PRTG,CNTN2,TNC,PRKG1,PRDM1,CSF1R,DIP2B,SFRP1,TGFBR1,ITGB1,CHD7,LOC102172692,LRP8,HOOK3,NEDD4L,TENM4,MPP5,UNC5C,VCL,SNAP25,TSPAN2,MBOAT1,BMPR2,PICALM,NR2F2,PAX6,HIPK1,CNTN4…
GO:BP	positive regulation of cellular component organization	GO:0051130	0.0185707	1.73117	661	1167	74	17433	RIPOR2,SELE,NRG1,EREG,AMIGO2,WNT5A,BMP10,EPHA1,LYN,TGFA,PLEK,MMP3,PPIF,FMN1,CSF2,IL1A,LCP1,RAD51AP1,ABL2,BAIAP2L1,PLK4,AURKB,ANLN,AURKA,NAV3,NEK2,HIF1A,CDH4,WASF1,PTPRJ,SERPINE1,RICTOR,PLCG2,CDC20,CBL,BNIP3,TGFBR1,LRP8,RAD21,SLF2,BICD1,RAC2,EIF5A2,BMPR2,ESR1,ATM,HMBOX1,DDR2,ATP10A,ADAM9,CEP135,TFRC,PSRC1,CNOT6L,ADGRL2,NIN,CORO1C,SDC4,TNKS,ATRX,LRRN1,CNOT6,CCP110,MRE11,ATL3,CSF3,CFL2,FER,TMEM30A,G…
GO:BP	hemopoiesis	GO:0030097	0.019086	1.71928	604	1167	69	17433	IL6,IL1RL2,LEPR,MERTK,WNT5A,BCL2,LYN,PLEK,CD19,LOC102187233,CSF2,EGR1,ITGB8,SNX10,TOP2A,NFKBIZ,ADAM8,CDK6,ESCO2,IL18R1,PTGER4,LEP,FST,RORA,LOC102184120,FANCD2,CAMK4,EPAS1,RUNX1,HIF1A,UBASH3B,FOS,PRDM1,PLCG2,CSF1R,BRCA2,TIPARP,SFRP1,CHD7,LOC102172692,NCAPG2,TMOD3,ETS1,RTKN2,JUNB,FZD7,TSPAN2,SMAD5,PICALM,RC3H2,ATM,TFRC,NFKBIA,ITPKB,RBPJ,LBR,CREB1,PRKX,PTPN11,UFL1,ZC3H12A,KMT2E,KITLG,RBM15,CSF3,TTC7…
GO:BP	protein modification by small protein conjugation or removal	GO:0070647	0.0193786	1.71268	685	1167	76	17433	RNF125,FBXO2,BCL2,EGR1,G2E3,NEDD4,MASTL,MAD2L1,FANCI,DTL,EPAS1,MINDY2,FBXO5,USP53,USP37,HIF1A,UHRF1,PELI2,TRAIP,CDC20,LOC102173858,BRCA1,PELI1,HERC6,CBL,PCGF5,USP45,USP49,TNFAIP3,RSPRY1,ZNRF2,TGFBR1,XIAP,UBE2QL1,BIRC3,LTN1,NEDD4L,USP13,SUZ12,NOD2,YOD1,HERC3,GAN,KLHL15,RC3H2,RLIM,CCNF,FEM1C,UBXN2A,RAD18,RNF168,RNF2,FBXO30,RNF149,MYCBP2,UBR2,RNF11,UBE2J1,ZNRF3,TNKS,UFL1,ZC3H12A,SPRY2,SPOPL,MARCHF7,…
GO:BP	blood circulation	GO:0008015	0.0196788	1.706	278	1167	39	17433	EDN2,PTGS2,STC1,F2R,PTGS1,FFAR3,BMP10,NPR3,DDAH1,NAV2,TMEM65,ACVRL1,FGG,EPAS1,GPD1L,HTR1B,PTPRJ,ABCC9,TBX18,ZDHHC21,PRKG1,KCNJ5,CHD7,P2RY2,NCALD,ADRB1,SMAD5,BMPR2,PDE3A,KCNJ2,DOCK5,MEF2A,CACNA2D1,PDE4B,ZC3H12A,GJA1,ACTA2,SGCD,GCH1
GO:BP	hematopoietic or lymphoid organ development	GO:0048534	0.0196875	1.70581	639	1167	72	17433	IL6,IL1RL2,LEPR,MERTK,WNT5A,BCL2,LYN,PLEK,CD19,LOC102187233,CSF2,EGR1,ITGB8,SNX10,TOP2A,NFKBIZ,ADAM8,CDK6,ESCO2,IL18R1,PTGER4,LEP,FST,RORA,LOC102184120,FANCD2,CAMK4,EPAS1,RUNX1,HIF1A,UBASH3B,CCNB2,FOS,PRDM1,PLCG2,CSF1R,BRCA2,TIPARP,SFRP1,TGFBR1,CHD7,LOC102172692,NCAPG2,TMOD3,ETS1,RTKN2,JUNB,FZD7,TSPAN2,SMAD5,PICALM,RC3H2,ATM,TFRC,NFKBIA,ITPKB,RBPJ,LBR,CREB1,PRKX,PTPN11,UFL1,ZC3H12A,KMT2E,FGF10,KI…
GO:CC	synaptonemal complex	GO:0000795	0.0204786	1.6887	30	1150	9	17757	MSH4,RAD51,BRCA1,BRCA2,MEI4,BLM,SYCE2,PLK1,INCENP
GO:CC	synaptonemal structure	GO:0099086	0.0204786	1.6887	30	1150	9	17757	MSH4,RAD51,BRCA1,BRCA2,MEI4,BLM,SYCE2,PLK1,INCENP
GO:CC	lateral element	GO:0000800	0.0214674	1.66822	13	1150	6	17757	RAD51,BRCA1,BRCA2,MEI4,BLM,INCENP
GO:MF	four-way junction DNA binding	GO:0000400	0.0217528	1.66249	12	1141	6	17354	GEN1,RAD51B,RAD51C,BLM,WRN,XRCC2
GO:CC	Golgi apparatus	GO:0005794	0.0224073	1.64961	908	1150	88	17757	RNF125,RAB27B,GALNT3,ATP9A,PTGS1,LOC102184089,LYN,GSAP,CABP1,PLA2G4A,B4GALT6,G2E3,NEDD4,POLQ,ESCO2,HS2ST1,CNST,LDLR,CSPG5,UHMK1,ZDHHC17,KIF20A,CA4,RP2,HHAT,ATP7A,TMED5,CLSPN,TLR2,ZDHHC21,PRKG1,SRGN,FGF7,SLC24A5,CBL,PCGF5,FUT11,FAM91A1,MAN1A2,FNDC3A,CLCN5,SERINC5,PARM1,HOOK3,STK26,NOD2,FUT4,CHSY1,BICD1,SLC35A3,SNAP25,FAM20B,CSGALNACT2,LYSMD3,LOC102180906,RAB27A,ATP8B4,UBXN2A,SLC22A13,MMGT1,VRK1,MM…
GO:BP	fibroblast migration	GO:0010761	0.0234647	1.62958	35	1167	11	17433	CCN3,THBS1,ITGB1,PRR5L,DDR2,CORO1C,SDC4,FER,IQGAP1,APPL1,ARID5B
GO:BP	centrosome duplication	GO:0051298	0.0237144	1.62499	55	1167	14	17433	GEN1,STIL,PLK4,NDC80,BRCA2,CCNF,CEP135,MDM1,CHORDC1,CCP110,CEP72,SASS6,CEP76,XPO1
GO:BP	positive regulation of gene expression	GO:0010628	0.0237711	1.62395	783	1167	84	17433	NTS,IL1RL2,CXCL8,NRG1,EREG,F2R,SLC6A4,WNT5A,FFAR3,HPSE,BMP10,PDE4D,NOCT,CCBE1,LOC102187233,CSF2,EGR1,NLRP1,IL1A,ITGB8,ADAM8,IQGAP3,IL18R1,ATAD5,THBS1,PAWR,PTGER4,LEP,MYOCD,RORA,TNFSF4,LDLR,UHMK1,RBMS3,KRAS,IRAK3,SLC38A2,NOS2,RUNX1,HIF1A,CD40,SERPINE1,TLR2,CNTN2,TNC,PRDM1,NFAT5,PLCG2,CSF1R,BRCA1,PELI1,MAF,EGFR,SAMD4A,PLA2R1,TGFBR1,ETS1,NOD2,QKI,EIF5A2,ESR1,ATM,RIF1,TET1,CD274,PAX6,TFRC,RAB27A,AGO3…
GO:MF	anaphase-promoting complex binding	GO:0010997	0.0240359	1.61914	8	1141	5	17354	FBXO5,CLSPN,CDC20,CCNF,PLK1
GO:BP	negative regulation of locomotion	GO:0040013	0.0242493	1.6153	201	1167	31	17433	NRG1,STC1,WNT5A,BCL2,BMP10,EPHA1,CCN3,THBS1,PTGER4,ACVRL1,MYOCD,CLIC4,NAV3,SCAI,PTPRJ,SPRED1,SERPINE1,PRKG1,SFRP1,PTPRG,STK26,ABHD2,MEOX2,TNFAIP6,LRCH1,NR2F2,CORO1C,NF1,GJA1,BMPR1A,OSBPL8
GO:BP	protein ubiquitination	GO:0016567	0.0246498	1.60819	529	1167	62	17433	RNF125,FBXO2,BCL2,G2E3,NEDD4,MASTL,MAD2L1,FANCI,DTL,FBXO5,UHRF1,PELI2,TRAIP,CDC20,LOC102173858,BRCA1,PELI1,HERC6,CBL,PCGF5,TNFAIP3,RSPRY1,ZNRF2,TGFBR1,XIAP,UBE2QL1,BIRC3,LTN1,NEDD4L,SUZ12,NOD2,HERC3,GAN,KLHL15,RC3H2,RLIM,CCNF,FEM1C,UBXN2A,RAD18,RNF168,RNF2,FBXO30,RNF149,MYCBP2,UBR2,RNF11,UBE2J1,ZNRF3,TNKS,UFL1,SPRY2,SPOPL,MARCHF7,PLK1,SOCS6,SOCS3,RFWD3,MDM2,OBI1,TRIM33,ENC1
GO:BP	sex differentiation	GO:0007548	0.025471	1.59395	173	1167	28	17433	MERTK,WNT5A,BCL2,ASPM,FST,KIF18A,BRIP1,MSH4,BRCA2,TIPARP,SFRP1,TGFBR1,TBX3,CHD7,ADAMTS1,ESR1,ATM,NR2F2,PTX3,LHFPL2,NRIP1,PTPN11,ATRX,GJA1,FGF10,KITLG,BMPR1A,ARID5B
GO:BP	negative regulation of phosphorus metabolic process	GO:0010563	0.0269839	1.56889	292	1167	40	17433	XDH,CDA,EPHA1,ERRFI1,LYN,PLEK,SPRY4,PKIA,MASTL,MYOCD,GPD1L,IRAK3,PTPRJ,SPRED1,UBASH3B,IRS2,FABP4,TNFAIP3,SFRP1,DUSP16,PRR5L,KIRREL2,NR2F2,PAX6,SPRED2,ROCK1,CORO1C,CEP85,CHORDC1,ZC3H12A,SPRY2,LATS1,PLK1,PRKAR2A,PPP4R4,SOCS3,DUSP6,MGAT5,PRKAR2B,IQGAP1
GO:BP	cellular response to lipid	GO:0071396	0.0269839	1.56889	292	1167	40	17433	CXCL8,WNT5A,FFAR3,TNIP3,LYN,LOC102187233,MN1,NEDD4,RORA,ABL2,TNFSF4,LDLR,NOS2,NPAS4,SERPINE1,GRAMD1B,PLCG2,BRCA1,TNFAIP3,EGFR,LCOR,SFRP1,NR3C1,CLOCK,ABHD2,NOD2,ESR1,ATM,ADAM9,NFKBIA,NRIP1,YAP1,CREB1,PDE4B,UFL1,ZC3H12A,LATS1,LOC102191152,NCOA3,JAK2
GO:BP	negative regulation of phosphate metabolic process	GO:0045936	0.0269839	1.56889	292	1167	40	17433	XDH,CDA,EPHA1,ERRFI1,LYN,PLEK,SPRY4,PKIA,MASTL,MYOCD,GPD1L,IRAK3,PTPRJ,SPRED1,UBASH3B,IRS2,FABP4,TNFAIP3,SFRP1,DUSP16,PRR5L,KIRREL2,NR2F2,PAX6,SPRED2,ROCK1,CORO1C,CEP85,CHORDC1,ZC3H12A,SPRY2,LATS1,PLK1,PRKAR2A,PPP4R4,SOCS3,DUSP6,MGAT5,PRKAR2B,IQGAP1
GO:MF	ubiquitin-protein transferase activity	GO:0004842	0.0270056	1.56855	276	1141	36	17354	RNF125,G2E3,NEDD4,DTL,UHRF1,PELI2,TRAIP,BRCA1,PELI1,HERC6,CBL,SMURF2,TNFAIP3,RSPRY1,ZNRF2,XIAP,UBE2QL1,BIRC3,LTN1,NEDD4L,HERC3,RC3H2,RLIM,RAD18,TRIM59,RNF168,FBXO30,RNF149,MYCBP2,UBR2,RNF11,UBE2J1,ZNRF3,RFWD3,MDM2,OBI1
GO:CC	integral component of plasma membrane	GO:0005887	0.0276157	1.55884	626	1150	65	17757	KCNIP1,SELE,NRG1,SLC6A4,HAS2,LOC102184089,EPHA1,LOC108633191,HHIP,CD19,ITGB8,SCN9A,CALCRL,EPHA5,ADAM8,OSMR,PCDH17,LNPEP,IL18R1,KCNJ3,GRIA3,ACVRL1,LOC102175938,CSPG5,ITGA8,MIGA1,HTR1B,SLC16A3,CDH4,CD40,SLC26A2,ABCC9,TLR2,KCNC4,LRRC8B,SSPN,IFNAR1,PLXNA2,KCNJ5,LRRC8C,CEMIP2,ABCA4,SLC2A13,SLC2A1,ITGB1,CD47,KCNK1,SLC39A6,ESYT3,BMPR2,MOSPD2,KCNJ2,DDR2,ATP10A,TRPA1,TFRC,SLC16A10,ADGRL2,EPS8,ZNRF3,CDH2,I…
GO:BP	response to endogenous stimulus	GO:0009719	0.0278224	1.5556	894	1167	93	17433	LEPR,CXCL8,WNT5A,BCL2,FFAR3,BMP10,LYN,HHIP,EGR1,ITGB8,AKAP6,NEDD4,SOCS2,HIPK2,THBS1,CCN1,LEP,FST,ACVRL1,MYOCD,TNFSF4,LDLR,BAIAP2L1,NR4A2,TAC1,NPAS4,NR4A1,HTR1B,WASF1,LTBP1,RASL11B,SPRED1,IRS2,FOS,RAD51,BAMBI,BRCA1,FGF7,ITPR2,SMURF2,SFRP1,TGFBR1,ITGB1,EIF4EBP2,NR3C1,CRIM1,CLOCK,SMC1A,ABHD2,NOD2,MPP5,EPM2AIP1,PDGFD,SMAD5,BMPR2,ESR1,PHIP,ZFHX3,CPEB3,PDE3A,CPEB2,CPEB4,LOC102180906,ADAM9,RBPJ,YAP1,ZEB…
GO:BP	negative regulation of cellular biosynthetic process	GO:0031327	0.0281692	1.55023	1028	1167	104	17433	LEPR,NRG1,EREG,FOXF1,SIK1,PRDM6,WNT5A,DEPDC1,PLEK,ID4,LMCD1,E2F7,NOCT,CSF2,EGR1,NEDD4,E2F8,PDE8B,HIPK2,CENPF,PAWR,LEP,FST,ACVRL1,MYOCD,JAZF1,NR4A2,WWC2,AURKB,FBXO5,UHRF1,ELK4,PRDM1,ZNF281,BRCA1,BRCA2,MAF,SLC24A5,FOXM1,ETS2,FOXP2,FABP4,SAMD4A,LCOR,PAIP2B,SFRP1,GMNN,TBX3,POU2F1,BASP1,EIF4EBP2,NR3C1,ZNF24,SRP9,ZBED6,CLOCK,PHF19,RARB,PIF1,SUZ12,SMAD5,ZBTB21,BMPR2,ESR1,ZFHX3,CPEB3,RLIM,HMBOX1,CPEB2,RI…
GO:BP	negative regulation of cell motility	GO:2000146	0.0285801	1.54394	193	1167	30	17433	NRG1,STC1,BCL2,BMP10,EPHA1,CCN3,THBS1,PTGER4,ACVRL1,MYOCD,CLIC4,NAV3,SCAI,PTPRJ,SPRED1,SERPINE1,PRKG1,SFRP1,PTPRG,STK26,ABHD2,MEOX2,TNFAIP6,LRCH1,NR2F2,CORO1C,NF1,GJA1,BMPR1A,OSBPL8
GO:BP	multicellular organismal reproductive process	GO:0048609	0.0298665	1.52482	454	1167	55	17433	PTGS2,MERTK,GALNT3,BCL2,LOC102187233,EGR1,HOOK1,ASPM,TOP2A,TTK,MASTL,MCM8,FST,FANCD2,FBXO5,AURKA,KIF18A,FOSL1,BRIP1,CCNB2,MSH4,PRDM1,BRCA2,TGFBR1,ITGB1,STOX2,CLOCK,ABHD2,CCNYL1,QKI,AFF4,JUNB,MEI4,SMAD5,BMPR2,ADAMTS1,ESR1,ATM,PDE3A,NR2F2,PTX3,RAD51C,NRIP1,RACGAP1,NDC1,UBR2,PTPN11,UBE2J1,ATRX,CELF1,PLK1,GJA1,PTN,TRIP13,CEP57
GO:BP	metaphase plate congression	GO:0051310	0.0299558	1.52352	49	1167	13	17433	FAM83D,KIF14,CENPF,CENPE,NDC80,AURKB,KIF18A,KIF22,CDCA8,KIF2C,SPDL1,PSRC1,CENPQ
GO:BP	response to calcium ion	GO:0051592	0.0306844	1.51308	71	1167	16	17433	WNT5A,PPIF,RASGRP2,THBS1,FGG,ECT2,CLIC4,FOS,PLCG2,JUNB,ADAM9,TRPC1,ITPKB,MEF2A,HOMER1,IQGAP1
GO:BP	negative regulation of protein metabolic process	GO:0051248	0.030746	1.51221	694	1167	76	17433	PTGS2,LOC102181552,NRG1,XDH,EPHA1,ERRFI1,LYN,NOCT,SPRY4,PKIA,MASTL,SERPINI1,HIPK2,THBS1,MAD2L1,MYOCD,LDLR,GPD1L,FBXO5,IRAK3,NOS2,NR4A1,PTPRJ,SPRED1,UBASH3B,SERPINE1,BRCA1,STYX,FABP4,TNFAIP3,EGFR,SAMD4A,PAIP2B,SFRP1,EIF4EBP2,XIAP,SRP9,CRIM1,DUSP16,PRR5L,NAIP,PICALM,CPEB3,CPEB2,KIRREL2,LOC102180906,NR2F2,PAX6,PTX3,SPRED2,AGO3,ROCK1,CORO1C,CEP85,CHORDC1,MYCBP2,UFL1,ZC3H12A,SPRY2,SPOPL,CNOT6,LATS1,MA…
GO:BP	multicellular organism reproduction	GO:0032504	0.0316548	1.49956	466	1167	56	17433	PTGS2,MERTK,GALNT3,BCL2,LOC102187233,EGR1,HOOK1,ASPM,TOP2A,TTK,MASTL,MCM8,FST,FANCD2,FBXO5,AURKA,KIF18A,FOSL1,BRIP1,CCNB2,MSH4,PRDM1,BRCA2,SFRP1,TGFBR1,ITGB1,STOX2,CLOCK,ABHD2,CCNYL1,QKI,AFF4,JUNB,MEI4,SMAD5,BMPR2,ADAMTS1,ESR1,ATM,PDE3A,NR2F2,PTX3,RAD51C,NRIP1,RACGAP1,NDC1,UBR2,PTPN11,UBE2J1,ATRX,CELF1,PLK1,GJA1,PTN,TRIP13,CEP57
GO:BP	negative regulation of multicellular organismal process	GO:0051241	0.0317643	1.49806	648	1167	72	17433	TNFRSF11B,RNF125,MERTK,STC1,SLC6A4,RSPO2,WNT5A,BCL2,BMP10,LYN,NPR3,EAF2,CDK6,REL,IL18R1,SOCS2,THBS1,PTGER4,ACVRL1,MYOCD,TNFSF4,LDLR,FGG,WWC2,IRAK3,NAV3,HIF1A,SPRED1,UBASH3B,PRTG,SERPINE1,TRAIP,PRKG1,SRGN,USF3,BRCA2,CMKLR1,TNFAIP3,EGFR,DIP2B,SFRP1,TGFBR1,PTPRG,HOOK3,RARB,NOD2,CTSC,MEOX2,CHSY1,FZD7,ADRB1,BMPR2,ADAMTS1,RC3H2,CD274,NR2F2,DOCK5,RBPJ,KLF7,ROCK1,CORO1C,PTPN11,PDE4B,ZC3H12A,SPRY2,GJA1,BM…
GO:BP	regulation of MAPK cascade	GO:0043408	0.0319197	1.49594	444	1167	54	17433	NRG1,F2R,XDH,WNT5A,FAM83D,LYN,TGFA,SPRY4,ADAM8,IQGAP3,GSDME,HIPK2,THBS1,CCN1,LEP,FGG,ZDHHC17,IRAK3,CD40,PTPRJ,SPRED1,MAP3K5,PELI2,PLCG2,CSF1R,FOXM1,STYX,EGFR,TAOK1,SFRP1,TGFBR1,XIAP,DUSP16,MDFIC,NOD2,NAIP,RELL1,ADAM9,IGFBP3,FKTN,ROCK1,RNF149,DNAJC27,PTPN11,NF1,ZC3H12A,SPRY2,CDH2,FGF10,KITLG,SPAG9,DUSP6,FGFR3,IQGAP1
GO:BP	regulation of attachment of spindle microtubules to kinetochore	GO:0051988	0.0320985	1.49351	10	1167	6	17433	ECT2,AURKB,NEK2,SPAG5,KNSTRN,RACGAP1
GO:BP	meiotic spindle organization	GO:0000212	0.0320985	1.49351	10	1167	6	17433	ASPM,FBXO5,AURKA,CCNB2,ESPL1,ATRX
GO:BP	positive regulation of organelle organization	GO:0010638	0.0321548	1.49275	336	1167	44	17433	EREG,WNT5A,BMP10,EPHA1,TGFA,PLEK,PPIF,FMN1,CSF2,IL1A,LCP1,RAD51AP1,BAIAP2L1,PLK4,AURKB,AURKA,NAV3,NEK2,HIF1A,WASF1,RICTOR,BNIP3,TGFBR1,RAD21,SLF2,ATM,HMBOX1,CEP135,PSRC1,CNOT6L,NIN,SDC4,TNKS,ATRX,CNOT6,CCP110,MRE11,ATL3,CSF3,CFL2,FER,G3BP2,DDHD1,PMAIP1
GO:BP	cell morphogenesis involved in differentiation	GO:0000904	0.0340304	1.46813	445	1167	54	17433	XK,RIPOR2,EDN2,MERTK,STC1,WNT5A,BCL2,EPHA1,SPRY4,DCLK1,B4GALT6,KIF14,SEMA6B,KIF5C,CLIC4,RAPH1,CCDC88C,ZDHHC17,NR4A2,ITGA8,ARHGEF26,ETV1,PLS1,CDH4,CNTN2,CSF1R,DIP2B,ITGB1,LOC102172692,LRP8,NEDD9,UNC5C,FZD7,VCL,BMPR2,PICALM,PAX6,DOCK5,CNTN4,FAT1,NIN,GDNF,CORO1C,GFRA3,MYCBP2,CREB1,PTPN11,PREX2,DOCK7,NTNG1,LATS1,ITGAV,FER,PTN
GO:MF	double-stranded DNA binding	GO:0003690	0.0341701	1.46635	868	1141	86	17354	FOXF1,E2F7,MYBL1,EGR1,NLRP1,FOXN2,REL,MEOX1,E2F8,RAD51AP1,CREB5,GLIS3,ZNF395,RORA,TEAD1,NR4A2,EPAS1,ETV1,RUNX1,NPAS4,NR4A1,FOSL1,HIF1A,UHRF1,MAFF,ZFP1,KLF6,MSH4,TBX18,ELK4,FOS,PRDM1,NFAT5,RAD51,ZNF281,BRCA1,MAF,FOXM1,MND1,ETS2,TIPARP,ETV4,TBX3,POU2F1,CHD7,NR3C1,MCM10,ETS1,ZBED6,CCNT1,CLOCK,RARB,SUZ12,MEOX2,JUNB,RAD51B,SMAD5,ESR1,ZFHX3,HMBOX1,GABPB2,PURB,PAX6,ARNTL2,ELK3,NRIP1,RBPJ,YAP1,KLF7,MEF2A…
GO:MF	signaling receptor binding	GO:0005102	0.0342536	1.46529	981	1141	95	17354	CXADR,FAM83B,IL6,EDN2,SST,NTS,CXCL8,CXCL5,PPBP,GDF10,NRG1,STC1,EREG,F2R,RSPO2,WNT5A,LOC102182395,BMP10,STC2,LYN,CCN3,TGFA,LAMA3,LOC102182683,CSF2,IL1A,ESM1,LCP1,NEDD4,SEMA6B,SOCS2,LIFR,LOC102181854,ALKAL1,THBS1,CCN1,FGF11,LEP,FST,TNFSF4,FGG,CCDC88C,SORBS1,ZDHHC17,TUB,PTPRJ,RASL11B,SPRED1,SERPINE1,IL36B,TLR2,S1PR3,IRS2,BAMBI,FGF7,GMFB,CBL,TACC1,FABP4,CCL20,SFRP1,TNFSF18,PMCH,TGFBR1,ITGB1,PTPN4,AAK…
GO:BP	response to metal ion	GO:0010038	0.0348242	1.45812	148	1167	25	17433	WNT5A,BCL2,PPIF,IL1A,RASGRP2,THBS1,FGG,ECT2,CLIC4,HIF1A,FOS,PLCG2,BNIP3,FABP4,EGFR,NEDD4L,JUNB,ADAM9,TRPC1,ITPKB,MEF2A,CREB1,HOMER1,MTF1,IQGAP1
GO:BP	positive regulation of kinase activity	GO:0033674	0.0353675	1.4514	285	1167	39	17433	NRG1,EREG,WNT5A,LYN,TGFA,CD19,KIF14,ADAM8,ALKAL1,THBS1,CCN1,CENPE,LEP,ECT2,CD40,MAP3K5,CLSPN,CSF1R,CACUL1,EGFR,LRP8,NEDD9,NOD2,MOB1B,TPX2,BMPR2,DDR2,ADAM9,PSRC1,MMD,SPRY2,MRE11,KITLG,BMPR1A,OSBPL8,FGFR3,TAB2,IQGAP1,JAK2
GO:BP	macromolecule biosynthetic process	GO:0009059	0.0376863	1.42382	3765	1167	310	17433	NTS,NRG1,EREG,FOXF1,F2R,SIK1,PRDM6,WNT5A,GALNT3,HAS2,BCL2,AHR,BMP10,DEPDC1,ID4,LMCD1,E2F7,NOCT,MYBL1,CSF2,EGR1,IL1A,MN1,GEN1,B4GALT6,ZNF367,TOP2A,ZDHHC23,ADAM8,PPP1R3C,FOXN2,EAF2,NEDD4,REL,MEOX1,POLQ,ESCO2,HS2ST1,ADGRF1,E2F8,IL18R1,NR4A3,CCNE2,HIPK2,ATAD5,CENPF,THBS1,PAWR,CREB5,CCN1,DNA2,LEP,FST,GLIS3,ZNF395,ACVRL1,LOC108636199,MYOCD,RORA,MMS22L,TEAD1,DTL,JAZF1,UHMK1,FANCD2,LIN9,MYRFL,CAMK4,ZDHHC…
GO:BP	chemotaxis	GO:0006935	0.0381976	1.41796	392	1167	49	17433	CXADR,RIPOR2,EDN2,CXCL8,CXCL5,PPBP,NRG1,WNT5A,LOC102182395,ACKR4,LYN,CCN3,LOC102182683,ADAM8,SEMA6B,LOC102181854,THBS1,KIF5C,ETV1,NR4A1,CDH4,PTPRJ,SERPINE1,CNTN2,CSF1R,FGF7,CMKLR1,CCL20,NOD2,UNC5C,RAC2,TNFAIP6,BMPR2,MOSPD2,PAX6,CCL17,CNTN4,GDNF,ANO6,GFRA3,MYCBP2,PDE4B,ITGAV,LOC102191152,FGF10,ITGA1,FER,CXCR1,PTN
GO:BP	cellular localization	GO:0051641	0.038653	1.41282	1888	1167	171	17433	RIPOR2,FOXF1,F2R,SLC6A4,LOC102186008,WNT5A,STXBP5L,ERO1A,ATP9A,BCL2,FAM83D,LYN,PLEK,PPIF,KNL1,CDK1,CD19,DCLK1,SNX10,LCP1,HOOK1,ASPM,ZDHHC23,KIF14,NEDD4,ARL5B,PCDH17,TTK,ESCO2,CHML,HK2,CENPF,ANK3,SAPCD2,AP1S3,STIL,CNST,MAD2L1,CENPE,LEP,KIF20B,LDLR,ECT2,CSPG5,UHMK1,CCDC88C,BUB1B,TUB,NDC80,AURKB,GPD1L,AURKA,KIF18A,NUP62CL,NUSAP1,SGPP1,EXOC6,PLS1,LIN7C,HIF1A,UBASH3B,KIF22,CDCA8,CNTN2,ITPR1,SPAG5,PLCG…
GO:BP	aging	GO:0007568	0.0387605	1.41161	122	1167	22	17433	BCL2,NUAK1,CDK6,PAWR,LEP,FBXO5,RBL1,RAD54L,SERPINE1,BRCA2,FOXM1,PLA2R1,TBX3,SOD2,PICALM,ATM,RAD54B,AKT3,BMPR1A,WRN,MORC3,PRELP
GO:BP	signal transduction in response to DNA damage	GO:0042770	0.0395726	1.40261	131	1167	23	17433	CDK1,E2F7,HIPK2,ATAD5,DTL,SPRED1,CLSPN,BRCA1,BRCA2,MAP3K20,FOXM1,TAOK1,PLA2R1,CLOCK,ATM,PTPN11,BLM,ATRX,CHEK1,MARCHF7,PLK1,PMAIP1,RFWD3
GO:BP	myeloid leukocyte activation	GO:0002274	0.0395726	1.40261	131	1167	23	17433	EDN2,CXCL8,FOXF1,WNT5A,LYN,DYSF,PLA2G4A,CSF2,ITGB8,DNASE1L3,THBS1,RORA,LDLR,CAMK4,PLCG2,CTSC,RAC2,ADAM9,RBPJ,KMT2E,FER,ANXA3,JAK2
GO:BP	carbohydrate derivative metabolic process	GO:1901135	0.0413026	1.38402	759	1167	81	17433	ELOVL7,FBXO2,XDH,CDA,GALNT3,HAS2,BCL2,HPSE,PDE4D,GUCY1B1,FAR2,ITGB8,AK4,B4GALT6,HS2ST1,HK2,PDE8B,RRM2,PAWR,LEP,RORA,GPD1L,MGAT4A,LOC102176691,GFPT1,GPD2,PDK1,HIF1A,TET3,PNP,GUCY1A1,GPAT3,B3GALT2,PAPSS2,CEMIP2,FUT11,MAN1A2,DCK,B3GNT5,PDE4C,ENPP4,LDHC,PHLDA1,FUT4,EOGT,C1GALT1,CHSY1,CSGALNACT2,TNFAIP6,A3GALT2,RRM2B,PTX3,H6PD,FKTN,RAB23,LOC102187810,AMD1,UBE2J1,GNE,GLA,PDE4B,PRPS2,UGDH,TMTC2,PANK3,ED…
GO:MF	protein serine kinase activity	GO:0106310	0.0416107	1.3808	129	1141	21	17354	WNK2,MASTL,PLK4,AURKB,CIT,AURKA,PRKG1,CDC42BPA,LOC102190263,SMG1,PAK3,ATM,PRKG2,CSNK1G1,ROCK1,SLK,CHEK1,PLK1,AKT3,RPS6KA3,CSNK1G3
GO:BP	negative regulation of cellular component movement	GO:0051271	0.0429498	1.36704	197	1167	30	17433	NRG1,STC1,BCL2,BMP10,EPHA1,CCN3,THBS1,PTGER4,ACVRL1,MYOCD,CLIC4,NAV3,SCAI,PTPRJ,SPRED1,SERPINE1,PRKG1,SFRP1,PTPRG,STK26,ABHD2,MEOX2,TNFAIP6,LRCH1,NR2F2,CORO1C,NF1,GJA1,BMPR1A,OSBPL8
GO:BP	lung growth	GO:0060437	0.0434462	1.36205	4	1167	4	17433	RSPO2,FGF7,SPRY2,FGF10
GO:BP	response to radiation	GO:0009314	0.045092	1.3459	288	1167	39	17433	SIK1,BCL2,MMP3,EGR1,NEDD4,PDE8B,RAD51AP1,RRH,DTL,ECT2,FANCD2,AURKB,KRAS,HIF1A,RAD54L,RAD51,BRCA1,BRCA2,TICRR,MAP3K20,TANC1,EGFR,SFRP1,ITGB1,CLOCK,SMC1A,ATM,LOC102175286,YAP1,RAD54B,RNF168,BLM,PCNA,CHEK1,POLH,BHLHE40,WRN,RFWD3,XRCC2
GO:BP	cytoskeleton-dependent cytokinesis	GO:0061640	0.0457402	1.3397	58	1167	14	17433	CEP55,ANK3,KIF20B,ECT2,KIF4A,KIF20A,AURKB,CIT,ANLN,NUSAP1,CKAP2,RACGAP1,PLK1,INCENP
GO:MF	ubiquitin-like protein transferase activity	GO:0019787	0.0457718	1.3394	294	1141	37	17354	RNF125,G2E3,NEDD4,DTL,UHRF1,PELI2,TRAIP,BRCA1,PELI1,HERC6,CBL,SMURF2,TNFAIP3,RSPRY1,ZNRF2,XIAP,UBE2QL1,BIRC3,LTN1,NEDD4L,HERC3,RC3H2,RLIM,RAD18,TRIM59,RNF168,FBXO30,RNF149,MYCBP2,UBR2,RNF11,UBE2J1,ZNRF3,UFL1,RFWD3,MDM2,OBI1
GO:BP	negative regulation of transferase activity	GO:0051348	0.046093	1.33636	169	1167	27	17433	EPHA1,ERRFI1,LYN,SPRY4,PKIA,MAD2L1,MYOCD,FBXO5,IRAK3,PTPRJ,SPRED1,UBASH3B,IRS2,FABP4,TNFAIP3,SFRP1,DUSP16,PIF1,NR2F2,CORO1C,CEP85,CHORDC1,SPRY2,LATS1,PLK1,PRKAR2A,PRKAR2B
GO:BP	taxis	GO:0042330	0.0467762	1.32997	395	1167	49	17433	CXADR,RIPOR2,EDN2,CXCL8,CXCL5,PPBP,NRG1,WNT5A,LOC102182395,ACKR4,LYN,CCN3,LOC102182683,ADAM8,SEMA6B,LOC102181854,THBS1,KIF5C,ETV1,NR4A1,CDH4,PTPRJ,SERPINE1,CNTN2,CSF1R,FGF7,CMKLR1,CCL20,NOD2,UNC5C,RAC2,TNFAIP6,BMPR2,MOSPD2,PAX6,CCL17,CNTN4,GDNF,ANO6,GFRA3,MYCBP2,PDE4B,ITGAV,LOC102191152,FGF10,ITGA1,FER,CXCR1,PTN
GO:MF	RNA polymerase II cis-regulatory region sequence-specific DNA binding	GO:0000978	0.0468744	1.32906	429	1141	49	17354	FOXF1,E2F7,MYBL1,REL,MEOX1,E2F8,ZNF395,RORA,NR4A2,EPAS1,ETV1,RUNX1,NPAS4,FOSL1,HIF1A,KLF6,ELK4,FOS,PRDM1,NFAT5,ZNF281,ETS2,ETV4,TBX3,POU2F1,CHD7,NR3C1,ETS1,CLOCK,SUZ12,MEOX2,JUNB,SMAD5,ESR1,ZFHX3,PAX6,ARNTL2,ELK3,NRIP1,RBPJ,YAP1,KLF7,MEF2A,ELF1,CREB1,BHLHE41,BHLHE40,ATF6,MTF1
GO:BP	mitotic cytokinesis	GO:0000281	0.0479278	1.31941	51	1167	13	17433	CEP55,ANK3,KIF20B,ECT2,KIF4A,KIF20A,CIT,ANLN,NUSAP1,CKAP2,RACGAP1,PLK1,INCENP
GO:BP	embryo development	GO:0009790	0.0480128	1.31864	798	1167	84	17433	RIPOR2,CXCL8,FOXF1,RSPO2,MAB21L2,WNT5A,LAMA3,E2F7,NOCT,LOC102187233,CSF2,TOP2A,MEOX1,HS2ST1,E2F8,KIAA1217,HIPK2,CCN1,ACVRL1,KIF20B,PLK4,EPAS1,ITGA8,PLS1,FOSL1,NEK2,HIF1A,TET3,MAFF,ITPK1,CCNB2,RICTOR,PRDM1,ZNF281,BRCA1,BRCA2,PLXNA2,MAP3K20,SFRP1,GINS4,TGFBR1,TBX3,ITGB1,CHD7,LOC102172692,NCAPG2,STOX2,TANC2,ZBED6,LAMB3,RARB,MEOX2,MTHFD1L,PGAP1,JUNB,FZD7,BMPR2,CENPU,ATM,EGLN1,NR2F2,PAX6,HIPK1,COL12A1…
GO:BP	regulation of protein serine/threonine kinase activity	GO:0071900	0.0494927	1.30546	228	1167	33	17433	WNT5A,LYN,TGFA,SPRY4,PKIA,ADAM8,THBS1,MYOCD,IRAK3,CD40,PTPRJ,MAP3K5,CSF1R,TNFAIP3,EGFR,SFRP1,CCNB3,DUSP16,NOD2,CCNYL1,BMPR2,NR2F2,ADAM9,PSRC1,CHORDC1,BLM,SPRY2,LATS1,PLK1,KITLG,BMPR1A,PRKAR2A,PRKAR2B

## Sheet: Sheet2
KEGG enrichement results of upregualted genes in DPCsCO versus DPCs
source	term_name	term_id	adjusted_p_value	negative_log10_of_adjusted_p_value	term_size	query_size	intersection_size	effective_domain_size	intersections
KEGG	Cell cycle	KEGG:04110	1.04442e-06	5.98113	128	604	31	7667	CDK1,CDK6,TTK,CCNE2,MAD2L1,BUB1,BUB1B,CCNB1,RBL1,CDC25C,CCNB2,CDC20,ESPL1,CCNB3,CDC6,RAD21,SMC1A,CCNA2,ATM,DBF4,CDC14A,YWHAZ,PCNA,CHEK1,SKP2,PLK1,WEE1,MCM6,MDM2,PTTG1,ORC1
KEGG	Cellular senescence	KEGG:04218	0.00012425	3.9057	156	604	31	7667	IL6,CXCL8,CDK1,IL1A,LOC102168905,CDK6,CCNE2,HIPK2,LIN9,CCNB1,KRAS,RBL1,SERPINE1,CCNB2,LIN54,ITPR1,ITPR2,FOXM1,TGFBR1,CCNB3,ETS1,CCNA2,ATM,HIPK1,IGFBP3,CHEK1,MRE11,AKT3,MDM2,PIK3CB,PPP1CB
KEGG	Oocyte meiosis	KEGG:04114	0.00134101	2.87257	118	604	24	7667	CDK1,CCNE2,SGO1,MAD2L1,BUB1,CCNB1,FBXO5,AURKA,CDC25C,CCNB2,ITPR1,CDC20,ITPR2,ESPL1,SMC1A,CPEB3,CPEB2,CPEB4,SLK,YWHAZ,PLK1,RPS6KA3,PPP1CB,PTTG1
KEGG	Homologous recombination	KEGG:03440	0.00226066	2.64576	38	604	12	7667	BARD1,RAD54L,BRIP1,RAD51,BRCA1,BRCA2,ATM,RAD51C,RAD54B,BLM,MRE11,XRCC2
KEGG	TNF signaling pathway	KEGG:04668	0.00270284	2.56818	115	604	23	7667	IL6,PTGS2,SELE,LOC102182395,MMP3,LOC102182683,CSF2,IL18R1,CREB5,MAP3K8,MAP3K5,FOS,TNFAIP3,CCL20,BIRC3,NOD2,JUNB,NFKBIA,CREB1,AKT3,SOCS3,PIK3CB,TAB2
KEGG	p53 signaling pathway	KEGG:04115	0.00335593	2.47419	79	604	18	7667	BCL2,CDK1,CDK6,CCNE2,RRM2,THBS1,CCNB1,SERPINB5,SERPINE1,CCNB2,ATM,RRM2B,IGFBP3,CHEK1,MDM4,GTSE1,PMAIP1,MDM2
KEGG	HIF-1 signaling pathway	KEGG:04066	0.00931534	2.0308	108	604	21	7667	IL6,EGLN3,BCL2,HK2,LOC102175938,NOS2,PDK1,HIF1A,SERPINE1,PLCG2,EGFR,SLC2A1,LDHC,EGLN1,TFRC,VEGFA,LOC102187810,LDH-A,AKT3,PIK3CB,PGK1
KEGG	Small cell lung cancer	KEGG:05222	0.00940246	2.02676	85	604	18	7667	PTGS2,BCL2,LAMA3,CDK6,CCNE2,NOS2,CKS2,ITGB1,XIAP,BIRC3,LAMB3,RARB,NFKBIA,CKS1B,SKP2,ITGAV,AKT3,PIK3CB
KEGG	Platelet activation	KEGG:04611	0.0182876	1.73784	113	604	21	7667	F2R,PTGIR,PTGS1,LYN,GUCY1B1,PLA2G4A,RASGRP2,FGG,GUCY1A1,PRKG1,ITPR1,PLCG2,ITPR2,ITGB1,MYLK,PRKG2,PPP1R12A,ROCK1,AKT3,PIK3CB,PPP1CB
KEGG	Progesterone-mediated oocyte maturation	KEGG:04914	0.0235536	1.62794	91	604	18	7667	CDK1,MAD2L1,BUB1,CCNB1,KRAS,AURKA,CDC25C,CCNB2,KIF22,CCNB3,CCNA2,CPEB3,CPEB2,CPEB4,PLK1,AKT3,RPS6KA3,PIK3CB
KEGG	Purine metabolism	KEGG:00230	0.0259066	1.58659	124	604	22	7667	XDH,PDE4D,GUCY1B1,AK4,PDE8B,RRM2,LOC102176691,PNP,PGM2,GUCY1A1,PAPSS2,DCK,PDE4C,ENPP4,PDE3A,RRM2B,ENTPD1,PDE4B,PRPS2,LOC102180455,PFAS,NT5E
KEGG	Fanconi anemia pathway	KEGG:03460	0.0280072	1.55273	48	604	12	7667	FANCB,FANCI,FANCD2,BRIP1,RAD51,BRCA1,BRCA2,RMI2,RAD51C,LOC102187615,BLM,POLH
KEGG	Pathways in cancer	KEGG:05200	0.0477187	1.32131	506	604	61	7667	IL6,CXCL8,PTGS2,EGLN3,F2R,WNT5A,BCL2,HHIP,LAMA3,IL13RA1,BIRC5,CDK6,RASGRP2,CCNE2,PTGER4,EPAS1,KRAS,NOS2,RUNX1,HIF1A,FOS,CKS2,RAD51,PLCG2,CSF1R,FGF7,BRCA2,CBL,IFNAR1,GNB4,EGFR,SLC2A1,TGFBR1,ITGB1,XIAP,ETS1,BIRC3,LAMB3,RARB,CCNA2,RAC2,LPAR2,ESR1,EGLN1,NFKBIA,VEGFA,CKS1B,ROCK1,GNG12,JAK1,SKP2,ITGAV,FGF10,KITLG,AKT3,PMAIP1,NCOA3,MDM2,PIK3CB,APPL1,JAK2
KEGG	Human T-cell leukemia virus 1 infection	KEGG:05166	0.0490953	1.30896	219	604	32	7667	IL6,CSF2,EGR1,LOC102168905,CCNE2,CREB5,MAD2L1,BUB1B,KRAS,FOSL1,CD40,CCNB2,ELK4,FOS,CDC20,ETS2,SLC2A1,TGFBR1,ESPL1,XIAP,ETS1,MAP3K1,CCNA2,ATM,NFKBIA,CREB1,CHEK1,JAK1,AKT3,PIK3CB,PTTG1,XPO1

## Sheet: Sheet3
GO enrichement results of downregualted genes in DPCsCO versus DPCs
source	term_name	term_id	adjusted_p_value	negative_log10_of_adjusted_p_value	term_size	query_size	intersection_size	effective_domain_size	intersections
GO:BP	anatomical structure development	GO:0048856	1.72113e-12	11.7642	3741	573	205	17433	PRLR,MGP,TPPP3,PTPRR,FGL1,CAMK2A,AGTR1,GCNT1,SFRP2,BTN2A2,SERPINF1,AMOT,LOC102177231,ADAMTS16,BMPER,WNT2,SIX2,PLXDC1,MMRN2,SLC1A3,RND2,PRKCZ,WNT5B,EYA1,NUPR1,OLFM2,CHAC1,PCSK5,VAV1,CARD10,MXRA8,EFEMP1,MYORG,ECM1,MSTN,LOC102175348,ROBO2,LOC102177821,LTA,TSSK2,LRRN3,CEBPA,DRC1,MYO15A,HMOX1,SYT3,PKHD1,ADGRB2,BCL2L11,PTHLH,ADAMTS15,PAPPA2,RSAD2,ATF5,IGSF10,BCAN,CCDC154,ZNF385A,CXCL14,WDR38,RNF112,ITG…
GO:BP	system development	GO:0048731	7.14169e-12	11.1462	3112	573	178	17433	PRLR,MGP,TPPP3,FGL1,CAMK2A,AGTR1,GCNT1,SFRP2,BTN2A2,SERPINF1,AMOT,LOC102177231,ADAMTS16,BMPER,WNT2,SIX2,PLXDC1,MMRN2,SLC1A3,RND2,PRKCZ,WNT5B,EYA1,NUPR1,CHAC1,PCSK5,VAV1,CARD10,MXRA8,EFEMP1,MYORG,ECM1,MSTN,ROBO2,LOC102177821,LTA,LRRN3,CEBPA,DRC1,MYO15A,HMOX1,SYT3,PKHD1,ADGRB2,BCL2L11,PTHLH,PAPPA2,RSAD2,ATF5,IGSF10,BCAN,CCDC154,ZNF385A,CXCL14,WDR38,RNF112,SEMA6A,COL13A1,PALM,PSD,CCR4,LOC102181148,S…
GO:BP	multicellular organism development	GO:0007275	1.47251e-11	10.8319	3359	573	187	17433	PRLR,MGP,TPPP3,PTPRR,FGL1,CAMK2A,AGTR1,GCNT1,SFRP2,BTN2A2,SERPINF1,AMOT,LOC102177231,ADAMTS16,BMPER,WNT2,SIX2,PLXDC1,MMRN2,SLC1A3,RND2,PRKCZ,WNT5B,EYA1,NUPR1,CHAC1,PCSK5,VAV1,CARD10,MXRA8,EFEMP1,MYORG,ECM1,MSTN,ROBO2,LOC102177821,LTA,LRRN3,CEBPA,DRC1,MYO15A,HMOX1,SYT3,PKHD1,ADGRB2,BCL2L11,PTHLH,PAPPA2,RSAD2,ATF5,IGSF10,BCAN,CCDC154,ZNF385A,CXCL14,WDR38,RNF112,ITGB5,SEMA6A,FURIN,COL13A1,BBC3,PALM,…
GO:BP	developmental process	GO:0032502	4.46156e-11	10.3505	4037	573	212	17433	PRLR,MGP,TPPP3,PTPRR,FGL1,CAMK2A,AGTR1,GCNT1,APOD,SFRP2,BTN2A2,SERPINF1,AMOT,LOC102177231,ADAMTS16,BMPER,WNT2,SIX2,PLXDC1,MMRN2,SLC1A3,RND2,PRKCZ,WNT5B,EYA1,NUPR1,OLFM2,YPEL3,CHAC1,PCSK5,VAV1,CARD10,MXRA8,EFEMP1,MYORG,ECM1,MSTN,LOC102175348,ROBO2,LOC102177821,LTA,TSSK2,LRRN3,CEBPA,DRC1,MYO15A,HMOX1,SYT3,PKHD1,ADGRB2,BCL2L11,PTHLH,ADAMTS15,PAPPA2,RSAD2,ATF5,IGSF10,BCAN,CCDC154,ZNF385A,CXCL14,WDR38…
GO:CC	extracellular region	GO:0005576	9.69779e-11	10.0133	1363	578	96	17757	MGP,FGL1,APOD,SFRP2,INHBE,SERPINF1,ANGPTL1,ADAMTS16,BMPER,WNT2,MMRN2,IL33,LIPG,WNT5B,EMILIN2,PODN,NUPR1,OLFM2,PCSK5,PAPLN,EFEMP1,ECM1,MSTN,CCL19,CCL26,MFAP4,LTA,ANPEP,FGF22,PKHD1,PTHLH,GPT,DPT,ADAMTS14,ADAMTS15,IGSF10,IGFALS,BCAN,GSTM3,CXCL14,PCSK1N,S100A13,FAP,TGFB2,LGI3,CCL27,SMOC1,LOC106503728,ADAMTS17,ADAMTS18,WFIKKN1,KLHDC8B,C1QTNF6,MAP28,LOC100860781,NTN3,MDK,APOE,LGALS3,BMP2,GDF9,APC2,PLA2…
GO:MF	protein binding	GO:0005515	1.38799e-10	9.85761	6916	593	322	17354	PRLR,TPPP3,GPR37,CAMK2A,AGTR1,TNNT3,GPNMB,RASD2,LOC102190481,SFRP2,INHBE,BTN2A2,LOC102175572,LOC102169149,AMOT,ANGPTL1,LOC102176527,BMPER,PLEKHA7,WNT2,DUSP26,CREB3L3,MMRN2,ACKR1,IL33,LIPG,PRKCZ,WNT5B,ISLR,EMILIN2,TSPAN33,PODN,PPFIBP2,FGFR4,ITGA11,RHPN1,CHAC1,VAV1,CCDC80,ABCG1,PPP2R2B,EFEMP1,ECM1,MSTN,FIBIN,CCL19,LOC102175348,CCL26,CPZ,ROBO2,LOC102168445,LTA,TMEM88,FGF22,RGS1,LRRN3,CEBPA,AKAP12,MY…
GO:BP	anatomical structure morphogenesis	GO:0009653	7.5721e-09	8.12078	1808	573	114	17433	FGL1,AGTR1,GCNT1,SFRP2,SERPINF1,AMOT,LOC102177231,ADAMTS16,BMPER,WNT2,SIX2,PLXDC1,MMRN2,SLC1A3,RND2,PRKCZ,EYA1,PCSK5,CARD10,EFEMP1,ECM1,LOC102175348,ROBO2,LOC102177821,MYO15A,HMOX1,SYT3,PKHD1,ADGRB2,BCL2L11,ADAMTS15,PAPPA2,CCDC154,ZNF385A,ITGB5,SEMA6A,FURIN,COL13A1,PALM,LOC102181148,TGFB2,CLDN4,CACNA1C,HNF1A,HOXC9,NRL,HOXB6,LRIG3,EFNA1,ZFPM1,MDK,APOE,TRIM46,BMP2,PLXND1,NRP1,SCN1B,TBX20,CD248,OSR2…
GO:BP	regulation of developmental process	GO:0050793	1.97599e-08	7.70421	1632	573	105	17433	PRLR,MGP,SFRP2,BTN2A2,SERPINF1,AMOT,BMPER,WNT2,SIX2,RND2,PRKCZ,EYA1,NUPR1,OLFM2,YPEL3,EFEMP1,ECM1,MSTN,LOC102175348,ROBO2,LRRN3,CEBPA,HMOX1,SYT3,PKHD1,ADGRB2,BCL2L11,PTHLH,ZNF385A,CXCL14,RNF112,SEMA6A,PALM,TGFB2,SMOC1,CLDN4,EFNA1,ZFPM1,MDK,APOE,HSF4,BMP2,PLXND1,NRP1,BEND6,TP73,TBX20,OSR2,PTCH2,GAMT,MEDAG,EPHB3,CREB3L1,PLK2,ZNF219,PKN1,TMEM79,DVL1,SEMA7A,GDF15,SEZ6,EGR2,DDIT3,P4HTM,VAT1,MMP14,VDR,…
GO:CC	cell periphery	GO:0071944	4.452e-08	7.35144	3503	578	177	17757	MGP,GPR37,PTPRR,SCARA5,AGTR1,NIBAN1,PCDH10,SLC47A1,AMOT,WNT2,ABCA6,PLXDC1,MMRN2,SLC1A3,ADGRD1,GAS1,PRKCZ,MMP27,TSPAN33,PODN,SCN2B,FGFR4,ITGA11,MMP28,APBB1IP,CCDC80,ABCG1,EFEMP1,COL5A3,ECM1,MFAP4,LAPTM4B,SLC43A2,LOC102177821,TMEM88,ANPEP,MUC13,RGS1,AKAP12,PKHD1,ADGRB2,BDKRB2,TENM1,SLC40A1,GPR135,TJP3,ADRA1D,EFNA4,PKP1,ADAMTS15,BCAN,ZMYND10,LOC102187998,ITGB5,MAPK8IP1,PALM,CLIC2,FAP,TMPRSS2,DNM1,DP…
GO:BP	cell surface receptor signaling pathway	GO:0007166	6.68559e-08	7.17486	1802	573	111	17433	PRLR,PTPRR,APOD,SFRP2,BTN2A2,ANGPTL1,BMPER,WNT2,MMRN2,ACKR1,ADGRD1,PDK4,PRKCZ,WNT5B,EYA1,FGFR4,ITGA11,CHAC1,VAV1,EFEMP1,MYORG,ECM1,MSTN,CCL26,TMEM88,FGF22,CEBPA,HMOX1,ADGRB2,BCL2L11,EFNA4,ITGB5,SEMA6A,SESN3,CCR4,LOC102181148,PMEPA1,TGFB2,GRB14,HNF1A,HIC1,WFIKKN1,SH2B2,STX1A,EFNA1,MDK,APOE,CARD14,LGALS3,ARRB1,ZNF423,IL11RA,BMP2,PLXND1,NRP1,BEND6,APC2,TBX20,HOMER3,SLC27A4,EPHB4,EPHB3,INHBB,GLIS2,CR…
GO:BP	multicellular organismal process	GO:0032501	1.06148e-07	6.97409	5090	573	239	17433	PRLR,MGP,TPPP3,PTPRR,HSD11B2,FGL1,CAMK2A,AGTR1,TNNT3,GPNMB,GCNT1,APOD,SFRP2,BTN2A2,SERPINF1,AMOT,LOC102177231,ADAMTS16,BMPER,WNT2,SIX2,PLXDC1,MMRN2,SLC1A3,RND2,LIPG,PDK4,PRKCZ,WNT5B,EYA1,NUPR1,SCN2B,CHAC1,PCSK5,VAV1,CARD10,MXRA8,EFEMP1,MYORG,ECM1,MSTN,ROBO2,LOC102177821,LTA,TSSK2,LRRN3,CEBPA,DRC1,MYO15A,HMOX1,SYT3,PKHD1,ADGRB2,BDKRB2,BCL2L11,PTHLH,PAPPA2,RSAD2,ATF5,IGSF10,BCAN,CCDC154,ZNF385A,CXC…
GO:BP	positive regulation of biological process	GO:0048518	1.16862e-06	5.93233	4114	573	199	17433	PRLR,GPR37,AGTR1,NIBAN1,GPNMB,SFRP2,BTN2A2,LOC102169149,SERPINF1,AMOT,BMPER,WNT2,SIX2,DUSP26,CREB3L3,SLC1A3,RND2,LIPG,PRKCZ,WNT5B,EYA1,NUPR1,BMF,OLFM2,YPEL3,FGFR4,VAV1,CCDC80,CARD10,ABCG1,MYORG,ECM1,MSTN,CCL19,CCL26,ROBO2,LTA,LRRN3,CEBPA,AKAP12,HMOX1,SYT3,PKHD1,BCL2L11,LARP6,PKP1,RSAD2,ATF5,ZMYND10,ZNF385A,CXCL14,RNF112,FURIN,MAPK8IP1,BBC3,PALM,CLIC2,FAP,TMPRSS2,MIR324,TGFB2,CERS1,CLDN4,HNF1A,HIC…
GO:BP	animal organ development	GO:0048513	1.50355e-06	5.82288	2305	573	128	17433	PRLR,MGP,TPPP3,FGL1,AGTR1,GCNT1,SFRP2,BTN2A2,SERPINF1,LOC102177231,ADAMTS16,BMPER,WNT2,SIX2,PRKCZ,WNT5B,EYA1,NUPR1,PCSK5,VAV1,EFEMP1,MYORG,ECM1,MSTN,ROBO2,LOC102177821,LTA,CEBPA,DRC1,MYO15A,PKHD1,BCL2L11,PTHLH,PAPPA2,RSAD2,ATF5,BCAN,CCDC154,ZNF385A,CXCL14,WDR38,RNF112,COL13A1,TGFB2,SRPK3,SMOC1,CLDN4,CACNA1C,HNF1A,HOXC9,ADAMTS18,NRL,HOXB6,LRIG3,EFNA1,ZFPM1,MDK,ZNF423,HSF4,BMP2,PLXND1,NRP1,TP73,TBX…
GO:BP	regulation of cell communication	GO:0010646	1.63862e-06	5.78552	2187	573	123	17433	PRLR,GPR37,PTPRR,APOD,SFRP2,BTN2A2,LOC102169149,AMOT,BMPER,DUSP26,MMRN2,SLC1A3,PRKCZ,EYA1,NUPR1,CNIH3,FGFR4,CHAC1,MYORG,ECM1,MSTN,CCL19,TMEM88,RGS1,AKAP12,HMOX1,PKHD1,BDKRB2,RSAD2,ZNF385A,SEMA6A,FURIN,MAPK8IP1,BBC3,PALM,SESN3,DNM1,MIR324,PSD,PMEPA1,TGFB2,GRB14,HNF1A,HIC1,SQSTM1,WFIKKN1,MC1R,HIPK4,RASGRF1,STX1A,EFNA1,MDK,APOE,PIK3IP1,LGALS3,ITPR3,RASAL3,ARRB1,ZNF423,BMP2,NRP1,BEND6,APC2,TBX20,CAMK…
GO:BP	regulation of signal transduction	GO:0009966	2.06695e-06	5.68467	1956	573	113	17433	PRLR,GPR37,PTPRR,APOD,SFRP2,BTN2A2,LOC102169149,AMOT,BMPER,DUSP26,MMRN2,PRKCZ,EYA1,NUPR1,CNIH3,FGFR4,CHAC1,MYORG,ECM1,MSTN,CCL19,TMEM88,RGS1,AKAP12,HMOX1,PKHD1,BDKRB2,RSAD2,ZNF385A,SEMA6A,FURIN,MAPK8IP1,BBC3,PALM,SESN3,PSD,PMEPA1,TGFB2,GRB14,HNF1A,HIC1,SQSTM1,WFIKKN1,MC1R,HIPK4,RASGRF1,STX1A,EFNA1,MDK,APOE,PIK3IP1,LGALS3,RASAL3,ARRB1,ZNF423,BMP2,NRP1,BEND6,APC2,TBX20,CAMK2N1,HEXIM1,HOMER3,LAMTOR4…
GO:CC	extracellular matrix	GO:0031012	2.31184e-06	5.63604	214	578	26	17757	MGP,WNT2,MMRN2,MMP27,MMP28,CCDC80,EFEMP1,COL5A3,ECM1,MFAP4,ADAMTS15,BCAN,TGFB2,LOC102190399,APOE,LTBP4,MMP17,MMP14,OMD,P3H2,COL1A1,MFAP2,ECM2,MMP11,VWA1,GPC2
GO:CC	external encapsulating structure	GO:0030312	2.55101e-06	5.59329	215	578	26	17757	MGP,WNT2,MMRN2,MMP27,MMP28,CCDC80,EFEMP1,COL5A3,ECM1,MFAP4,ADAMTS15,BCAN,TGFB2,LOC102190399,APOE,LTBP4,MMP17,MMP14,OMD,P3H2,COL1A1,MFAP2,ECM2,MMP11,VWA1,GPC2
GO:BP	regulation of signaling	GO:0023051	4.27279e-06	5.36929	2197	573	122	17433	PRLR,GPR37,PTPRR,APOD,SFRP2,BTN2A2,LOC102169149,AMOT,BMPER,DUSP26,MMRN2,SLC1A3,PRKCZ,EYA1,NUPR1,CNIH3,FGFR4,CHAC1,MYORG,ECM1,MSTN,CCL19,TMEM88,RGS1,AKAP12,HMOX1,PKHD1,BDKRB2,RSAD2,ZNF385A,SEMA6A,FURIN,MAPK8IP1,BBC3,PALM,SESN3,DNM1,MIR324,PSD,PMEPA1,TGFB2,GRB14,HNF1A,HIC1,SQSTM1,WFIKKN1,MC1R,HIPK4,RASGRF1,STX1A,EFNA1,MDK,APOE,PIK3IP1,LGALS3,ITPR3,RASAL3,ARRB1,ZNF423,BMP2,NRP1,BEND6,APC2,TBX20,CAMK…
GO:BP	regulation of response to stimulus	GO:0048583	4.77098e-06	5.32139	2545	573	136	17433	PRLR,GPR37,PTPRR,APOD,SFRP2,BTN2A2,LOC102169149,AMOT,BMPER,DUSP26,MMRN2,PRKCZ,EYA1,NUPR1,YPEL3,CNIH3,FGFR4,MMP28,CHAC1,VAV1,MYORG,ECM1,MSTN,CCL19,CCL26,ROBO2,LTA,TMEM88,RGS1,CEBPA,AKAP12,HMOX1,PKHD1,BDKRB2,RSAD2,ZNF385A,CXCL14,SEMA6A,FURIN,MAPK8IP1,BBC3,PALM,SESN3,PSD,PMEPA1,EFHD1,TGFB2,GRB14,CLDN4,HNF1A,ADAMTS18,HIC1,SQSTM1,WFIKKN1,MC1R,HIPK4,SH2B2,RASGRF1,STX1A,EFNA1,ZDHHC1,MDK,APOE,PIK3IP1,LGA…
GO:BP	regulation of multicellular organismal process	GO:0051239	6.32061e-06	5.19924	1781	573	104	17433	PRLR,MGP,PTPRR,AGTR1,TNNT3,GPNMB,APOD,SFRP2,BTN2A2,SERPINF1,AMOT,BMPER,WNT2,SIX2,MMRN2,RND2,LIPG,PDK4,PRKCZ,NUPR1,SCN2B,CARD10,EFEMP1,ECM1,ROBO2,LTA,LRRN3,HMOX1,ADGRB2,BCL2L11,PTHLH,RSAD2,RNF112,SEMA6A,FURIN,MIR324,TGFB2,CACNA1C,ADAMTS18,MC1R,STX1A,EFNA1,ZFPM1,SCAMP5,MDK,APOE,ARRB1,ZNF423,MYLIP,BMP2,PLXND1,NRP1,SCN1B,TP73,TBX20,OSR2,PTCH2,HOMER3,GAMT,EPHB3,INHBB,CASQ2,CREB3L1,NR1H3,PLK2,ZNF219,MA…
GO:BP	biological regulation	GO:0065007	6.73131e-06	5.1719	9665	573	385	17433	PRLR,MGP,GPR37,PTPRR,SCARA5,CAMK2A,AGTR1,NIBAN1,TNNT3,GPNMB,APOD,SFRP2,MIRLET7A,BTN2A2,LOC102169149,BCL11A,MIR33B,SERPINF1,AMOT,ANGPTL1,BMPER,WNT2,SIX2,DUSP26,OTOF,CREB3L3,MMRN2,ACKR1,SLC1A3,IL33,RND2,LIPG,ADGRD1,GAS1,PDK4,PRKCZ,WNT5B,PLEKHG4,PODN,EYA1,CRABP1,NUPR1,BMF,OLFM2,YPEL3,SCN2B,CNIH3,FGFR4,ITGA11,MMP28,RHPN1,APBB1IP,CHAC1,PCSK5,PAPLN,VAV1,MIR199A1,CCDC80,CARD10,ABCG1,PPP2R2B,EFEMP1,TSC22…
GO:BP	positive regulation of cellular process	GO:0048522	8.79858e-06	5.05559	3729	573	181	17433	PRLR,GPR37,AGTR1,NIBAN1,GPNMB,SFRP2,BTN2A2,LOC102169149,SERPINF1,BMPER,WNT2,SIX2,DUSP26,CREB3L3,SLC1A3,RND2,PRKCZ,WNT5B,EYA1,NUPR1,BMF,OLFM2,YPEL3,FGFR4,VAV1,CCDC80,CARD10,ABCG1,MYORG,ECM1,MSTN,CCL19,CCL26,ROBO2,LRRN3,CEBPA,AKAP12,HMOX1,SYT3,PKHD1,BCL2L11,LARP6,RSAD2,ATF5,ZMYND10,ZNF385A,CXCL14,RNF112,MAPK8IP1,BBC3,PALM,CLIC2,FAP,MIR324,TGFB2,CERS1,CLDN4,HNF1A,HIC1,HOXC13,SQSTM1,MC1R,NRL,STX1A,EF…
GO:BP	localization	GO:0051179	1.24036e-05	4.90645	4555	573	211	17433	PRLR,PTPRR,LOC102178109,SCARA5,MB,CAMK2A,AGTR1,KCNK5,GPNMB,GCNT1,APOD,ABCA10,SFRP2,SLC47A1,AMOT,BMPER,ABCA6,SIX2,OTOF,MMRN2,SLC1A3,LIPG,GAS1,PRKCZ,WNT5B,TSPAN33,PODN,OLFM2,SCN2B,CNIH3,FGFR4,ITGA11,MMP28,VAV1,CARD10,ABCG1,ECM1,MSTN,CCL19,SLC22A23,CCL26,OCA2,SLC43A2,LOC102177821,TMEM88,SLC46A3,PIEZO2,SLC7A10,DRC1,HMOX1,SYT3,PKHD1,BDKRB2,TRIM29,SLC40A1,BCL2L11,DPEP1,MAP1LC3C,DDX4,RSAD2,IGSF10,ZMYND1…
GO:BP	negative regulation of biological process	GO:0048519	2.78979e-05	4.55443	3838	573	183	17433	PRLR,GPR37,PTPRR,NIBAN1,GPNMB,APOD,SFRP2,MIRLET7A,BTN2A2,BCL11A,MIR33B,SERPINF1,AMOT,BMPER,SIX2,DUSP26,MMRN2,GAS1,PDK4,PRKCZ,PODN,EYA1,NUPR1,BMF,MMP28,CHAC1,PAPLN,MIR199A1,CARD10,EFEMP1,ECM1,MSTN,CCL19,ROBO2,SLC43A2,TMEM88,CEBPA,HMOX1,PKHD1,ADGRB2,BDKRB2,TRIM29,PTHLH,DPT,PKP1,RSAD2,ATF5,ZNF385A,CXCL14,PCSK1N,SEMA6A,FURIN,MAPK8IP1,BBC3,PALM,CLIC2,FAP,SESN3,MIR324,MIR125A,PMEPA1,TGFB2,GRB14,CERS1,A…
GO:BP	anatomical structure formation involved in morphogenesis	GO:0048646	2.80611e-05	4.55189	783	573	57	17433	AGTR1,SFRP2,SERPINF1,AMOT,BMPER,WNT2,SIX2,PLXDC1,MMRN2,EYA1,CARD10,ECM1,HMOX1,ADGRB2,BCL2L11,ADAMTS15,ZNF385A,ITGB5,SEMA6A,FURIN,TGFB2,HNF1A,EFNA1,ZFPM1,MDK,BMP2,PLXND1,NRP1,TBX20,EPHB4,EPHB3,CREB3L1,PLK2,ZNF219,PKN1,SOX2,DVL1,GDF15,EGR2,PERP,MMP14,FOXH1,MTHFR,TEK,CAMK1,COL1A1,TCTA,SIX1,ADA,VASH1,DYRK1B,THBS3,NBEAL2,CDK5,LEMD2,TFAP2B,DVL2
GO:BP	negative regulation of cellular process	GO:0048523	6.03026e-05	4.21966	3267	573	160	17433	PRLR,GPR37,PTPRR,NIBAN1,GPNMB,APOD,SFRP2,BTN2A2,BCL11A,SERPINF1,BMPER,SIX2,DUSP26,MMRN2,GAS1,PDK4,PRKCZ,PODN,EYA1,NUPR1,BMF,MMP28,CHAC1,PAPLN,CARD10,EFEMP1,ECM1,MSTN,CCL19,SLC43A2,TMEM88,CEBPA,HMOX1,PKHD1,BDKRB2,TRIM29,PTHLH,DPT,PKP1,RSAD2,ATF5,ZNF385A,CXCL14,PCSK1N,SEMA6A,FURIN,MAPK8IP1,BBC3,PALM,CLIC2,FAP,SESN3,PMEPA1,TGFB2,GRB14,CERS1,ADAMTS18,HIC1,SQSTM1,WFIKKN1,EFNA1,ZFPM1,SCAMP5,MDK,APOE,PI…
GO:BP	enzyme linked receptor protein signaling pathway	GO:0007167	6.53106e-05	4.18502	660	573	50	17433	PRLR,PTPRR,APOD,SFRP2,ANGPTL1,BMPER,MMRN2,PDK4,PRKCZ,FGFR4,EFEMP1,MYORG,MSTN,FGF22,EFNA4,ITGB5,SEMA6A,SESN3,PMEPA1,TGFB2,GRB14,HNF1A,WFIKKN1,SH2B2,EFNA1,ZNF423,BMP2,NRP1,TBX20,SLC27A4,EPHB4,EPHB3,INHBB,CREB3L1,GDF15,LTBP4,VEPH1,PDK2,FOXH1,TEK,FSTL3,ALK,INPP5K,DAB2,AKT1S1,ZNF703,TFAP2B,NDN,IGFBP5,MVB12B
GO:BP	cell migration	GO:0016477	8.59125e-05	4.06594	978	573	65	17433	PTPRR,CAMK2A,AGTR1,GPNMB,GCNT1,APOD,SFRP2,AMOT,BMPER,SIX2,MMRN2,WNT5B,PODN,FGFR4,ITGA11,MMP28,VAV1,CARD10,ECM1,MSTN,CCL19,CCL26,HMOX1,DPEP1,IGSF10,CXCL14,ITGB5,FAP,CCR4,TGFB2,CCL27,CLDN4,EFNA1,MDK,APOE,TRIM46,LGALS3,BMP2,PLXND1,NRP1,TBX20,CD248,PSTPIP2,EPHB4,EPHB3,PLK2,PKN1,S100A2,CCL25,MMP14,TEK,PBXIP1,COL1A1,SIX1,HYAL2,ADA,DUSP22,VASH1,DAB2,ACAP3,CDK5,IL23A,NDN,IGFBP5,BAX
GO:CC	extracellular space	GO:0005615	8.72909e-05	4.05903	693	578	49	17757	APOD,SFRP2,SERPINF1,ANGPTL1,BMPER,MMRN2,IL33,LIPG,PODN,PCSK5,EFEMP1,ECM1,MSTN,CCL19,CCL26,LTA,ANPEP,PKHD1,GPT,ADAMTS15,IGFALS,CXCL14,PCSK1N,S100A13,FAP,TGFB2,CCL27,C1QTNF6,APOE,BMP2,PLA2G6,CCL25,GDF15,ARSG,LIPC,MMP14,ITM2B,FSTL3,COL1A1,CLCF1,VASH1,CLEC3B,CST3,SPOCK1,LGALS4,LOXL1,IL23A,PLTP,IGFBP5
GO:BP	cellular developmental process	GO:0048869	0.000103775	3.98391	2647	573	135	17433	PRLR,CAMK2A,SFRP2,BTN2A2,SERPINF1,AMOT,WNT2,SIX2,SLC1A3,RND2,PRKCZ,WNT5B,EYA1,NUPR1,OLFM2,YPEL3,CHAC1,VAV1,MXRA8,EFEMP1,MYORG,ECM1,MSTN,ROBO2,TSSK2,CEBPA,SYT3,PTHLH,ADAMTS15,RSAD2,ATF5,IGSF10,ZNF385A,CXCL14,WDR38,RNF112,ITGB5,SEMA6A,PSD,CCR4,LOC102181148,SEMA6C,TGFB2,SMOC1,WFIKKN1,NRL,SH2B2,RASGRF1,EFNA1,ZFPM1,MDK,APOE,TRIM46,LGALS3,HSF4,TST,MYLIP,BMP2,NRP1,GDF9,BEND6,SCN1B,TBX20,OSR2,PTCH2,MDFI,…
GO:BP	locomotion	GO:0040011	0.000109292	3.96141	1227	573	76	17433	GPR37,PTPRR,CAMK2A,AGTR1,GPNMB,GCNT1,APOD,SFRP2,AMOT,BMPER,SIX2,MMRN2,WNT5B,PODN,FGFR4,ITGA11,MMP28,VAV1,CARD10,ECM1,MSTN,CCL19,CCL26,ROBO2,DRC1,HMOX1,LSP1,DPEP1,DDX4,IGSF10,CXCL14,ITGB5,FAP,CCR4,LOC102181148,TGFB2,CCL27,CLDN4,EFNA1,MDK,APOE,TRIM46,LGALS3,BMP2,PLXND1,NRP1,SCN1B,TBX20,CD248,PSTPIP2,EPHB4,EPHB3,PLK2,PKN1,S100A2,CCL25,DVL1,EGR2,MMP14,TEK,PBXIP1,COL1A1,SIX1,HYAL2,ADA,DUSP22,VASH1,DAB…
GO:CC	collagen-containing extracellular matrix	GO:0062023	0.000116255	3.93459	135	578	18	17757	MGP,WNT2,MMRN2,CCDC80,EFEMP1,COL5A3,ECM1,MFAP4,ADAMTS15,TGFB2,LOC102190399,LTBP4,OMD,P3H2,COL1A1,ECM2,VWA1,GPC2
GO:BP	cellular response to chemical stimulus	GO:0070887	0.00013243	3.87801	1912	573	105	17433	PRLR,GPR37,CAMK2A,AGTR1,SFRP2,LOC102169149,BMPER,WNT2,CREB3L3,MMRN2,ACKR1,SLC1A3,GAS1,PDK4,PRKCZ,FGFR4,MMP28,VAV1,ECM1,MSTN,CCL19,CCL26,ROBO2,FGF22,CEBPA,HMOX1,BDKRB2,LSP1,DPEP1,GSTM3,CXCL14,RNF112,ITGB5,SEMA6A,BBC3,PALM,CLIC2,SESN3,MIR324,CCR4,PMEPA1,EFHD1,TGFB2,CCL27,GRB14,CERS1,RCSD1,WFIKKN1,SH2B2,MDK,APOE,CARD14,LGALS3,ZNF423,IL11RA,BMP2,NRP1,TBX20,LAMTOR4,SLC27A4,PLA2G6,INHBB,CASQ2,SESN2,CRE…
GO:BP	skeletal system development	GO:0001501	0.000137745	3.86092	371	573	34	17433	SFRP2,SIX2,WNT5B,EYA1,PCSK5,EFEMP1,ECM1,PTHLH,PAPPA2,CCDC154,ZNF385A,COL13A1,HOXC9,WFIKKN1,HOXB6,ZFPM1,MDK,HOXC6,BMP2,OSR2,MDFI,ZNF219,HOXB5,MMP14,VDR,PBXIP1,COL1A1,SIX1,HYAL2,HYAL3,IFITM5,THBS3,HOXC10,PKDCC
GO:BP	regulation of biological process	GO:0050789	0.000146654	3.83371	9136	573	362	17433	PRLR,MGP,GPR37,PTPRR,CAMK2A,AGTR1,NIBAN1,TNNT3,GPNMB,APOD,SFRP2,MIRLET7A,BTN2A2,LOC102169149,BCL11A,MIR33B,SERPINF1,AMOT,ANGPTL1,BMPER,WNT2,SIX2,DUSP26,CREB3L3,MMRN2,ACKR1,SLC1A3,IL33,RND2,LIPG,ADGRD1,GAS1,PDK4,PRKCZ,WNT5B,PODN,EYA1,NUPR1,BMF,OLFM2,YPEL3,SCN2B,CNIH3,FGFR4,ITGA11,MMP28,RHPN1,APBB1IP,CHAC1,PAPLN,VAV1,MIR199A1,CCDC80,CARD10,ABCG1,EFEMP1,TSC22D3,MYORG,ECM1,MSTN,FIBIN,CCL19,LOC1021753…
GO:BP	cell differentiation	GO:0030154	0.00016434	3.78426	2591	573	132	17433	PRLR,CAMK2A,SFRP2,BTN2A2,SERPINF1,AMOT,WNT2,SIX2,SLC1A3,RND2,PRKCZ,WNT5B,EYA1,NUPR1,OLFM2,CHAC1,VAV1,MXRA8,EFEMP1,MYORG,ECM1,MSTN,ROBO2,TSSK2,CEBPA,SYT3,PTHLH,ADAMTS15,RSAD2,ATF5,IGSF10,ZNF385A,CXCL14,WDR38,RNF112,ITGB5,SEMA6A,PSD,CCR4,LOC102181148,SEMA6C,TGFB2,SMOC1,WFIKKN1,NRL,SH2B2,RASGRF1,EFNA1,ZFPM1,MDK,APOE,TRIM46,LGALS3,HSF4,TST,MYLIP,BMP2,NRP1,GDF9,BEND6,SCN1B,TBX20,OSR2,PTCH2,MDFI,MAPK12…
GO:BP	negative regulation of signal transduction	GO:0009968	0.00020562	3.68693	872	573	59	17433	PTPRR,APOD,SFRP2,BTN2A2,BMPER,DUSP26,MMRN2,PRKCZ,EYA1,CHAC1,ECM1,MSTN,TMEM88,HMOX1,PKHD1,BDKRB2,ZNF385A,SEMA6A,MAPK8IP1,PALM,SESN3,PMEPA1,GRB14,HIC1,WFIKKN1,EFNA1,MDK,APOE,PIK3IP1,LGALS3,RASAL3,ARRB1,BMP2,BEND6,APC2,TBX20,CAMK2N1,SLC27A4,SESN2,GLIS2,CREB3L1,SOX2,GDF15,VEPH1,DDIT3,MMP14,FOXH1,FSTL3,INPP5K,HYAL2,ADA,DAB2,TMEM25,LOC102170232,AKT1S1,CRY2,LEMD2,IGFBP5,BAX
GO:BP	regulation of localization	GO:0032879	0.00032689	3.4856	1777	573	98	17433	PTPRR,CAMK2A,GPNMB,APOD,SFRP2,AMOT,BMPER,MMRN2,LIPG,GAS1,WNT5B,PODN,SCN2B,CNIH3,MMP28,CARD10,ABCG1,ECM1,MSTN,CCL19,CCL26,SLC43A2,HMOX1,TRIM29,RSAD2,IGSF10,CXCL14,FURIN,BBC3,CLIC2,TGFB2,LGI3,CLDN4,CACNA1C,HNF1A,KCNAB3,SQSTM1,RASGRF1,STX1A,EFNA1,ZDHHC1,SCAMP5,MDK,APOE,LGALS3,ITPR3,ARRB1,BMP2,PLXND1,NRP1,SCN1B,PLA2G6,INHBB,PACSIN3,CASQ2,SESN2,GLIS2,NR1H3,PLK2,PKN1,DVL1,ORAI1,CACNA1G,DDIT3,MMP14,TEK,…
GO:BP	animal organ morphogenesis	GO:0009887	0.000347233	3.45938	717	573	51	17433	FGL1,GCNT1,SFRP2,ADAMTS16,WNT2,SIX2,EYA1,EFEMP1,LOC102177821,MYO15A,PKHD1,BCL2L11,PAPPA2,CCDC154,COL13A1,TGFB2,HNF1A,HOXC9,NRL,HOXB6,LRIG3,EFNA1,ZFPM1,MDK,BMP2,PLXND1,NRP1,TBX20,OSR2,GAMT,MDFI,DVL1,PERP,HOXB5,MMP14,FOXH1,VDR,COL1A1,SIX1,ANKRD1,HYAL2,MFAP2,DAB2,IFITM5,THBS3,ROM1,LEMD2,TFAP2B,DVL2,IGFBP5,BAX
GO:BP	cell motility	GO:0048870	0.000353556	3.45154	1105	573	69	17433	PTPRR,CAMK2A,AGTR1,GPNMB,GCNT1,APOD,SFRP2,AMOT,BMPER,SIX2,MMRN2,WNT5B,PODN,FGFR4,ITGA11,MMP28,VAV1,CARD10,ECM1,MSTN,CCL19,CCL26,DRC1,HMOX1,DPEP1,DDX4,IGSF10,CXCL14,ITGB5,FAP,CCR4,TGFB2,CCL27,CLDN4,EFNA1,MDK,APOE,TRIM46,LGALS3,BMP2,PLXND1,NRP1,TBX20,CD248,PSTPIP2,EPHB4,EPHB3,PLK2,PKN1,S100A2,CCL25,MMP14,TEK,PBXIP1,COL1A1,SIX1,HYAL2,ADA,DUSP22,VASH1,DAB2,ACAP3,CDK5,IL23A,PLTP,CEP131,NDN,IGFBP5,BAX
GO:BP	localization of cell	GO:0051674	0.000353556	3.45154	1105	573	69	17433	PTPRR,CAMK2A,AGTR1,GPNMB,GCNT1,APOD,SFRP2,AMOT,BMPER,SIX2,MMRN2,WNT5B,PODN,FGFR4,ITGA11,MMP28,VAV1,CARD10,ECM1,MSTN,CCL19,CCL26,DRC1,HMOX1,DPEP1,DDX4,IGSF10,CXCL14,ITGB5,FAP,CCR4,TGFB2,CCL27,CLDN4,EFNA1,MDK,APOE,TRIM46,LGALS3,BMP2,PLXND1,NRP1,TBX20,CD248,PSTPIP2,EPHB4,EPHB3,PLK2,PKN1,S100A2,CCL25,MMP14,TEK,PBXIP1,COL1A1,SIX1,HYAL2,ADA,DUSP22,VASH1,DAB2,ACAP3,CDK5,IL23A,PLTP,CEP131,NDN,IGFBP5,BAX
GO:BP	regulation of cellular process	GO:0050794	0.000408229	3.3891	8463	573	338	17433	PRLR,GPR37,PTPRR,CAMK2A,AGTR1,NIBAN1,GPNMB,APOD,SFRP2,BTN2A2,LOC102169149,BCL11A,SERPINF1,AMOT,ANGPTL1,BMPER,WNT2,SIX2,DUSP26,CREB3L3,MMRN2,ACKR1,SLC1A3,IL33,RND2,LIPG,ADGRD1,GAS1,PDK4,PRKCZ,WNT5B,PODN,EYA1,NUPR1,BMF,OLFM2,YPEL3,SCN2B,CNIH3,FGFR4,ITGA11,MMP28,RHPN1,APBB1IP,CHAC1,PAPLN,VAV1,CCDC80,CARD10,ABCG1,EFEMP1,TSC22D3,MYORG,ECM1,MSTN,FIBIN,CCL19,CCL26,ROBO2,SLC43A2,LTA,TMEM88,FGF22,RGS1,LRR…
GO:BP	negative regulation of cell communication	GO:0010648	0.000468988	3.32884	915	573	60	17433	PTPRR,APOD,SFRP2,BTN2A2,BMPER,DUSP26,MMRN2,PRKCZ,EYA1,CHAC1,ECM1,MSTN,TMEM88,HMOX1,PKHD1,BDKRB2,ZNF385A,SEMA6A,MAPK8IP1,PALM,SESN3,PMEPA1,GRB14,HIC1,WFIKKN1,EFNA1,MDK,APOE,PIK3IP1,LGALS3,RASAL3,ARRB1,BMP2,BEND6,APC2,TBX20,CAMK2N1,SLC27A4,INHBB,SESN2,GLIS2,CREB3L1,SOX2,GDF15,VEPH1,DDIT3,MMP14,FOXH1,FSTL3,INPP5K,HYAL2,ADA,DAB2,TMEM25,LOC102170232,AKT1S1,CRY2,LEMD2,IGFBP5,BAX
GO:BP	negative regulation of signaling	GO:0023057	0.000505124	3.2966	917	573	60	17433	PTPRR,APOD,SFRP2,BTN2A2,BMPER,DUSP26,MMRN2,PRKCZ,EYA1,CHAC1,ECM1,MSTN,TMEM88,HMOX1,PKHD1,BDKRB2,ZNF385A,SEMA6A,MAPK8IP1,PALM,SESN3,PMEPA1,GRB14,HIC1,WFIKKN1,EFNA1,MDK,APOE,PIK3IP1,LGALS3,RASAL3,ARRB1,BMP2,BEND6,APC2,TBX20,CAMK2N1,SLC27A4,INHBB,SESN2,GLIS2,CREB3L1,SOX2,GDF15,VEPH1,DDIT3,MMP14,FOXH1,FSTL3,INPP5K,HYAL2,ADA,DAB2,TMEM25,LOC102170232,AKT1S1,CRY2,LEMD2,IGFBP5,BAX
GO:BP	negative regulation of response to stimulus	GO:0048585	0.00065541	3.18349	1101	573	68	17433	GPR37,PTPRR,APOD,SFRP2,BTN2A2,BMPER,DUSP26,MMRN2,PRKCZ,EYA1,MMP28,CHAC1,ECM1,MSTN,ROBO2,TMEM88,HMOX1,PKHD1,BDKRB2,ZNF385A,SEMA6A,MAPK8IP1,PALM,SESN3,PMEPA1,GRB14,ADAMTS18,HIC1,WFIKKN1,EFNA1,MDK,APOE,PIK3IP1,LGALS3,RASAL3,ARRB1,BMP2,BEND6,APC2,PDCD1,TBX20,CAMK2N1,SLC27A4,SESN2,GLIS2,CREB3L1,NR1H3,PLK2,SOX2,DVL1,GDF15,VEPH1,DDIT3,MMP14,FOXH1,FSTL3,FAM3A,INPP5K,HYAL2,ADA,DAB2,TMEM25,LOC102170232,AKT…
GO:BP	cellular response to stimulus	GO:0051716	0.000827486	3.08224	5552	573	238	17433	PRLR,GPR37,PTPRR,SCARA5,CAMK2A,AGTR1,NIBAN1,GPNMB,APOD,SFRP2,BTN2A2,LOC102169149,AMOT,ANGPTL1,BMPER,WNT2,DUSP26,CREB3L3,MMRN2,ACKR1,SLC1A3,IL33,RND2,ADGRD1,GAS1,PDK4,PRKCZ,WNT5B,EYA1,NUPR1,BMF,YPEL3,CNIH3,FGFR4,ITGA11,MMP28,RHPN1,APBB1IP,CHAC1,VAV1,CARD10,EFEMP1,MYORG,ECM1,MSTN,FIBIN,CCL19,CCL26,MFAP4,ROBO2,LTA,TMEM88,FGF22,RGS1,CEBPA,AKAP12,HMOX1,SH2D3A,PKHD1,ADGRB2,BDKRB2,BCL2L11,PTHLH,GPR135,L…
GO:BP	signaling	GO:0023052	0.000949501	3.0225	4882	573	214	17433	PRLR,GPR37,PTPRR,CAMK2A,AGTR1,GPNMB,APOD,SFRP2,BTN2A2,LOC102169149,AMOT,ANGPTL1,BMPER,WNT2,DUSP26,OTOF,CREB3L3,MMRN2,ACKR1,SLC1A3,IL33,RND2,ADGRD1,PDK4,PRKCZ,WNT5B,EYA1,NUPR1,SCN2B,CNIH3,FGFR4,ITGA11,RHPN1,APBB1IP,CHAC1,VAV1,CARD10,EFEMP1,MYORG,ECM1,MSTN,FIBIN,CCL19,CCL26,LOC102177821,LTA,TMEM88,FGF22,RGS1,CEBPA,AKAP12,HMOX1,SH2D3A,PKHD1,ADGRB2,BDKRB2,BCL2L11,PTHLH,GPR135,LSP1,ADRA1D,EFNA4,RSAD2,…
GO:CC	plasma membrane	GO:0005886	0.000956601	3.01927	3243	578	149	17757	GPR37,PTPRR,SCARA5,AGTR1,NIBAN1,PCDH10,SLC47A1,AMOT,WNT2,ABCA6,PLXDC1,SLC1A3,ADGRD1,GAS1,PRKCZ,TSPAN33,PODN,SCN2B,FGFR4,ITGA11,APBB1IP,ABCG1,LAPTM4B,SLC43A2,LOC102177821,TMEM88,ANPEP,RGS1,AKAP12,PKHD1,ADGRB2,BDKRB2,TENM1,SLC40A1,GPR135,TJP3,ADRA1D,EFNA4,PKP1,ZMYND10,LOC102187998,ITGB5,MAPK8IP1,PALM,CLIC2,FAP,TMPRSS2,DNM1,DPEP3,PSD,CCR4,GRB14,CLDN4,CACNA1C,GJC2,KLHDC8B,MC1R,GNG2,STX1A,EFNA1,SCAMP5…
GO:BP	response to stimulus	GO:0050896	0.00105145	2.97821	6463	573	269	17433	PRLR,GPR37,PTPRR,SCARA5,CAMK2A,AGTR1,NIBAN1,GPNMB,APOD,SFRP2,SLC47A1,BTN2A2,LOC102169149,AMOT,ANGPTL1,BMPER,WNT2,DUSP26,CREB3L3,MMRN2,ACKR1,SLC1A3,IL33,RND2,ADGRD1,GAS1,PDK4,PRKCZ,WNT5B,EYA1,NUPR1,BMF,PPL,YPEL3,CNIH3,FGFR4,ITGA11,MMP28,RHPN1,APBB1IP,CHAC1,VAV1,CCDC80,CARD10,ABCG1,EFEMP1,MYORG,ECM1,MSTN,FIBIN,CCL19,CCL26,MFAP4,ROBO2,LOC102177821,LTA,TMEM88,FGF22,RGS1,CEBPA,AKAP12,HMOX1,SH2D3A,PKHD…
GO:BP	movement of cell or subcellular component	GO:0006928	0.00119222	2.92364	1396	573	80	17433	PTPRR,CAMK2A,AGTR1,GPNMB,GCNT1,APOD,SFRP2,AMOT,BMPER,SIX2,MMRN2,WNT5B,PODN,SCN2B,FGFR4,ITGA11,MMP28,VAV1,CARD10,ECM1,MSTN,CCL19,CCL26,DRC1,HMOX1,DPEP1,DDX4,IGSF10,ZMYND10,CXCL14,ITGB5,FAP,CCR4,LOC102181148,TGFB2,CCL27,CLDN4,CACNA1C,EFNA1,MDK,APOE,TRIM46,LGALS3,BMP2,PLXND1,NRP1,SCN1B,TBX20,CD248,PSTPIP2,EPHB4,EPHB3,PLK2,PKN1,S100A2,CCL25,DVL1,DYNLRB2,EGR2,MMP14,TEK,SPEF1,PBXIP1,COL1A1,SIX1,HYAL2,A…
GO:BP	regulation of molecular function	GO:0065009	0.00124267	2.90564	1927	573	102	17433	PRLR,CAMK2A,AGTR1,TNNT3,SFRP2,SERPINF1,AMOT,WNT2,PLEKHG4,NUPR1,SCN2B,CNIH3,FGFR4,PAPLN,VAV1,CARD10,PPP2R2B,ECM1,MSTN,CCL19,CCL26,RGS1,SH2D3A,PKHD1,BCL2L11,LARP6,RAB3IL1,PCSK1N,WDR91,FURIN,BBC3,PALM,CLIC2,TGFB2,CERS1,CLDN4,WFIKKN1,RASGRF1,EFNA1,ZFPM1,APOE,PIK3IP1,CARD14,DENND6B,RASAL3,ARRB1,BMP2,PLXND1,NRP1,SCN1B,APC2,SPON1,CAMK2N1,HEXIM1,HOMER3,PRKAR1B,SLC27A4,EPHB3,ARHGAP20,CASQ2,EPS8L2,SESN2,GL…
GO:BP	cell communication	GO:0007154	0.00133206	2.87548	4931	573	215	17433	PRLR,GPR37,PTPRR,CAMK2A,AGTR1,GPNMB,APOD,SFRP2,BTN2A2,LOC102169149,AMOT,ANGPTL1,BMPER,WNT2,DUSP26,OTOF,CREB3L3,MMRN2,ACKR1,SLC1A3,IL33,RND2,ADGRD1,PDK4,PRKCZ,WNT5B,EYA1,NUPR1,CNIH3,FGFR4,ITGA11,RHPN1,APBB1IP,CHAC1,VAV1,CARD10,EFEMP1,MYORG,ECM1,MSTN,FIBIN,CCL19,CCL26,LOC102177821,LTA,TMEM88,FGF22,RGS1,CEBPA,AKAP12,HMOX1,SH2D3A,PKHD1,ADGRB2,BDKRB2,BCL2L11,PTHLH,GPR135,LSP1,MAP1LC3C,ADRA1D,EFNA4,RSA…
GO:BP	regulation of biological quality	GO:0065008	0.00175244	2.75636	2393	573	120	17433	PRLR,SCARA5,AGTR1,OTOF,SLC1A3,RND2,LIPG,PDK4,CRABP1,SCN2B,PCSK5,VAV1,ABCG1,MSTN,CCL19,LOC102175348,CCL26,LOC102177821,TMEM88,LRRN3,CEBPA,HMOX1,PKHD1,BDKRB2,SLC40A1,BCL2L11,CCDC154,ZNF385A,PCSK1N,RIMS3,FURIN,BBC3,PALM,CLIC2,SESN3,SLC66A1,MIR324,CCR4,CLDN4,CACNA1C,HNF1A,ADAMTS18,SQSTM1,SH2B2,RASGRF1,HOXB6,STX1A,EFNA1,ZFPM1,APOE,SLC7A8,ITPR3,ZNF423,MYLIP,TSPAN1,BMP2,SCN1B,LAMTOR4,ATP7B,PLA2G6,EPHB3,…
GO:CC	cytoplasm	GO:0005737	0.00201562	2.69559	7569	578	298	17757	TPPP3,GPR37,PTPRR,ACSM1,NIBAN1,TNNT3,GCNT1,APOD,LOC102169149,AMOT,LOC102186117,PLEKHA7,WNT2,ABCA6,PLXDC1,DUSP26,CREB3L3,IL33,LIPG,PDK4,PRKCZ,MMP27,PODN,EYA1,CRABP1,NUPR1,OLFM2,PPL,FGFR4,MMP28,APBB1IP,CHAC1,ABCG1,CIDEC,MYORG,FIBIN,LOC102175348,OCA2,LAPTM4B,TMEM88,ANPEP,SLC46A3,RGS1,TSSK2,AKAP12,DRC1,LOC102176872,MYO15A,LOC102169641,HMOX1,SYT3,LOC102184572,PKHD1,BDKRB2,TRIM29,SLC40A1,BCL2L11,PTHLH,…
GO:BP	regulation of anatomical structure morphogenesis	GO:0022603	0.00201896	2.69487	573	573	42	17433	SFRP2,SERPINF1,AMOT,BMPER,WNT2,SIX2,RND2,ECM1,LOC102175348,ROBO2,HMOX1,SYT3,PKHD1,ADGRB2,SEMA6A,PALM,TGFB2,CLDN4,EFNA1,MDK,BMP2,PLXND1,NRP1,EPHB3,CREB3L1,PLK2,PKN1,DVL1,SEMA7A,VAT1,TEK,BAIAP2,SIX1,CRABP2,ADA,VASH1,DAB2,CPNE9,CST3,CDK5,CFAP410,DVL2
GO:BP	positive regulation of developmental process	GO:0051094	0.00278657	2.55493	877	573	56	17433	SFRP2,BTN2A2,SERPINF1,AMOT,BMPER,WNT2,RND2,PRKCZ,OLFM2,YPEL3,ECM1,ROBO2,LRRN3,CEBPA,HMOX1,SYT3,ZNF385A,RNF112,TGFB2,MDK,APOE,HSF4,BMP2,NRP1,BEND6,TBX20,OSR2,PTCH2,MEDAG,EPHB3,ZNF219,TMEM79,SEMA7A,GDF15,EGR2,MMP14,VDR,TEK,CAMK1,FOXS1,AMIGO1,COL1A1,ADRA2B,SIX1,ALK,LRP3,CRABP2,ADA,CLCF1,DAB2,CPNE9,SCARF1,PKDCC,ZNF703,IL23A,BAX
GO:BP	regulation of intracellular signal transduction	GO:1902531	0.00306432	2.51367	1081	573	65	17433	GPR37,PTPRR,SFRP2,BTN2A2,LOC102169149,AMOT,BMPER,DUSP26,PRKCZ,NUPR1,FGFR4,MYORG,MSTN,CCL19,AKAP12,PKHD1,BDKRB2,ZNF385A,SEMA6A,MAPK8IP1,BBC3,SESN3,PSD,TGFB2,HIC1,SQSTM1,MC1R,HIPK4,RASGRF1,EFNA1,APOE,PIK3IP1,RASAL3,ARRB1,BMP2,NRP1,CAMK2N1,HEXIM1,LAMTOR4,ARHGAP20,EPS8L2,SESN2,SOX2,SEMA7A,GDF15,SEZ6,DDIT3,RRAGB,PDK2,TEK,ADRA2B,ALK,INPP5K,ANKRD1,HYAL2,ADA,SORBS3,LOC102170232,APIP,AKT1S1,SGSM3,LEMD2,DV…
GO:BP	blood vessel development	GO:0001568	0.00320109	2.4947	483	573	37	17433	AGTR1,SFRP2,SERPINF1,AMOT,BMPER,WNT2,PLXDC1,MMRN2,EYA1,PCSK5,CARD10,ECM1,HMOX1,ADGRB2,SEMA6A,TGFB2,EFNA1,MDK,APOE,PLXND1,NRP1,TBX20,EPHB4,EPHB3,CREB3L1,PLK2,DDIT3,FOXH1,TEK,FOXS1,VEGFB,COL1A1,SIX1,VASH1,PLPP3,TFAP2B,BAX
GO:BP	signal transduction	GO:0007165	0.00338523	2.47041	4570	573	200	17433	PRLR,GPR37,PTPRR,CAMK2A,AGTR1,GPNMB,APOD,SFRP2,BTN2A2,LOC102169149,AMOT,ANGPTL1,BMPER,WNT2,DUSP26,CREB3L3,MMRN2,ACKR1,IL33,RND2,ADGRD1,PDK4,PRKCZ,WNT5B,EYA1,NUPR1,CNIH3,FGFR4,ITGA11,RHPN1,APBB1IP,CHAC1,VAV1,CARD10,EFEMP1,MYORG,ECM1,MSTN,FIBIN,CCL19,CCL26,LTA,TMEM88,FGF22,RGS1,CEBPA,AKAP12,HMOX1,SH2D3A,PKHD1,ADGRB2,BDKRB2,BCL2L11,PTHLH,GPR135,LSP1,ADRA1D,EFNA4,RSAD2,ZNF385A,CXCL14,ITGB5,SEMA6A,FUR…
GO:BP	tube development	GO:0035295	0.00362098	2.44117	754	573	50	17433	AGTR1,SFRP2,SERPINF1,AMOT,ADAMTS16,BMPER,WNT2,SIX2,PLXDC1,MMRN2,EYA1,PCSK5,CARD10,ECM1,ROBO2,CEBPA,HMOX1,PKHD1,ADGRB2,BCL2L11,SEMA6A,TGFB2,EFNA1,MDK,APOE,BMP2,PLXND1,NRP1,TBX20,EPHB4,EPHB3,CREB3L1,PLK2,DVL1,PHGDH,MMP14,FOXH1,MTHFR,VDR,TEK,ABCA3,SIX1,ADA,VASH1,PKDCC,SALL2,TFAP2B,DVL2,IGFBP5,BAX
GO:CC	vacuole	GO:0005773	0.00365828	2.43672	370	578	29	17757	OCA2,LAPTM4B,SLC46A3,LOC102169641,MAP1LC3C,SLC66A1,SQSTM1,LAMTOR4,TRIP10,TMEM79,ATP6V0D1,ARSG,RRAGB,ULK1,MCOLN1,CTSD,IFI30,TMEM175,HYAL2,PLEKHM2,ADA,PLEKHF1,HYAL3,SGSH,TMEM25,MFSD12,WDR81,ATG9A,GABARAPL1
GO:BP	transmembrane receptor protein tyrosine kinase signaling pathway	GO:0007169	0.00384159	2.41549	409	573	33	17433	PRLR,PTPRR,APOD,ANGPTL1,MMRN2,PDK4,PRKCZ,FGFR4,EFEMP1,MYORG,MSTN,FGF22,EFNA4,SEMA6A,SESN3,GRB14,SH2B2,EFNA1,BMP2,NRP1,SLC27A4,EPHB4,EPHB3,CREB3L1,GDF15,PDK2,TEK,ALK,INPP5K,AKT1S1,NDN,IGFBP5,MVB12B
GO:BP	vasculature development	GO:0001944	0.00429679	2.36686	509	573	38	17433	AGTR1,SFRP2,SERPINF1,AMOT,BMPER,WNT2,PLXDC1,MMRN2,EYA1,PCSK5,CARD10,ECM1,HMOX1,ADGRB2,SEMA6A,TGFB2,EFNA1,MDK,APOE,PLXND1,NRP1,TBX20,EPHB4,EPHB3,CREB3L1,PLK2,DDIT3,FOXH1,TEK,FOXS1,VEGFB,COL1A1,SIX1,VASH1,PLPP3,ROM1,TFAP2B,BAX
GO:BP	regulation of cellular component organization	GO:0051128	0.00497907	2.30285	1520	573	83	17433	APOD,SFRP2,RND2,PRKCZ,NUPR1,FGFR4,MSTN,CCL26,ROBO2,LRRN3,SYT3,PKHD1,BCL2L11,ATF5,ZMYND10,BBC3,PALM,FAP,PMEPA1,TGFB2,CERS1,STX1A,EFNA1,ZDHHC1,SCAMP5,MDK,APOE,LGALS3,ARRB1,MYLIP,BMP2,NRP1,GDF9,SCN1B,TBX20,PTCH2,WDR45,EPHB3,PACSIN3,EPS8L2,SESN2,NR1H3,PLK2,DVL1,SEMA7A,GDF15,SEZ6,VAT1,MMP14,TEK,DMPK,CAMK1,ABCA3,ULK1,BAIAP2,SPEF1,AMIGO1,SIX1,ALK,INPP5K,CRABP2,HYAL2,PLEKHM2,DUSP22,SORBS3,DAB2,MAPRE3,SLX…
GO:BP	response to endogenous stimulus	GO:0009719	0.00501869	2.29941	894	573	56	17433	PRLR,CAMK2A,AGTR1,SFRP2,BMPER,WNT2,SLC1A3,PDK4,PRKCZ,FGFR4,MSTN,FIBIN,CCL19,ROBO2,FGF22,GSTM3,ITGB5,PALM,SESN3,PMEPA1,TGFB2,GRB14,WFIKKN1,SH2B2,APOE,ZNF423,BMP2,TBX20,LAMTOR4,SLC27A4,INHBB,CASQ2,SESN2,CREB3L1,NR1H3,GDF15,LTBP4,VEPH1,RRAGB,PDK2,FOXH1,FSTL3,COL1A1,ALK,INPP5K,ANKRD1,HYAL2,DUSP22,DAB2,CLEC3B,TRIB3,ZNF703,CRY2,CAPN10,TFAP2B,IGFBP5
GO:BP	homeostatic process	GO:0042592	0.00602265	2.22021	1126	573	66	17433	PRLR,SCARA5,AGTR1,SLC1A3,LIPG,PDK4,SCN2B,ABCG1,MSTN,CCL19,LOC102177821,CEBPA,HMOX1,PKHD1,SLC40A1,BCL2L11,CCDC154,BBC3,CLIC2,SESN3,SLC66A1,CCR4,CLDN4,CACNA1C,HNF1A,SQSTM1,SH2B2,HOXB6,ZFPM1,APOE,ITPR3,ZNF423,MYLIP,SCN1B,ATP7B,PLA2G6,CASQ2,SESN2,GLIS2,NR1H3,PKN1,TMEM79,G6PD,ATP6V0D1,CACNA1G,DDIT3,P4HTM,PDK2,LIPC,VDR,DMPK,ABCA3,ALK,SLC22A5,INPP5K,HYAL2,ADA,CRTC1,TXNRD3,HOXC10,CRY2,TFAP2B,NDN,KCTD17,I…
GO:BP	protein phosphorylation	GO:0006468	0.00798201	2.09789	1182	573	68	17433	PRLR,CAMK2A,NIBAN1,GPNMB,SFRP2,BMPER,PDK4,PRKCZ,FGFR4,CARD10,EFEMP1,CCL19,TSSK2,BDKRB2,MAPK8IP1,PMEPA1,TGFB2,SRPK3,CDK3,SQSTM1,HIPK4,EFNA1,APOE,CARD14,MKNK1,ARRB1,BMP2,NRP1,TSSK3,CAMK2N1,HEXIM1,PRKAR1B,MAPK12,EPHB4,EPHB3,SESN2,PLK2,NIM1K,PKN1,MAPK11,DVL1,SEMA7A,PDK2,TEK,DMPK,CAMK1,ULK1,CAMKK1,ADRA2B,ALK,SGK1,INPP5K,HYAL2,CLCF1,DUSP22,DAB2,PARD6A,MAPRE3,TRIB3,DYRK1B,PLPP3,AKT1S1,PKDCC,CDK5,IL23A,R…
GO:BP	embryo development	GO:0009790	0.00818737	2.08686	798	573	51	17433	PTPRR,SFRP2,AMOT,WNT2,SIX2,EYA1,PCSK5,EFEMP1,LOC102177821,CEBPA,MYO15A,BCL2L11,RNF112,ITGB5,FURIN,TGFB2,CACNA1C,HNF1A,HOXC9,HOXB6,LRIG3,EFNA1,ZFPM1,SLC25A20,HOXC6,BMP2,TBX20,OSR2,MDFI,SOX2,DVL1,PHGDH,HOXB5,MMP14,FOXH1,MTHFR,DISP1,COL1A1,SIX1,LPAR6,INPP5K,CRABP2,ADA,VASH1,MFAP2,PLPP3,HOXC10,PKDCC,SALL2,DVL2,BAX
GO:BP	intracellular signal transduction	GO:0035556	0.00823527	2.08432	1760	573	92	17433	GPR37,PTPRR,AGTR1,SFRP2,BTN2A2,LOC102169149,AMOT,BMPER,DUSP26,RND2,PRKCZ,NUPR1,FGFR4,CHAC1,VAV1,CARD10,MYORG,MSTN,FIBIN,CCL19,AKAP12,SH2D3A,PKHD1,ADGRB2,BDKRB2,BCL2L11,ZNF385A,SEMA6A,MAPK8IP1,BBC3,NEURL2,SESN3,PSD,SPSB2,TGFB2,HIC1,SQSTM1,MC1R,HIPK4,SH2B2,RASGRF1,EFNA1,APOE,PIK3IP1,ITPR3,RASAL3,ARRB1,BMP2,NRP1,TP73,CAMK2N1,HEXIM1,LAMTOR4,MAPK12,PLCD4,ARHGAP20,CASQ2,EPS8L2,SESN2,SOX2,MAPK11,DVL1,SE…
GO:BP	negative regulation of multicellular organismal process	GO:0051241	0.00837591	2.07697	648	573	44	17433	PTPRR,GPNMB,APOD,SFRP2,BTN2A2,SERPINF1,AMOT,MMRN2,CARD10,EFEMP1,ECM1,ADGRB2,PTHLH,SEMA6A,FURIN,TGFB2,ADAMTS18,MC1R,EFNA1,ZFPM1,MDK,APOE,ARRB1,ZNF423,MYLIP,BMP2,TP73,INHBB,CREB3L1,NR1H3,PLK2,GDF15,DDIT3,TEK,FSTL3,TCTA,ADA,VASH1,CST3,HOXC10,CRY2,CDK5,IL23A,IGFBP5
GO:BP	circulatory system development	GO:0072359	0.00920897	2.03579	736	573	48	17433	AGTR1,SFRP2,SERPINF1,AMOT,BMPER,WNT2,PLXDC1,MMRN2,EYA1,PCSK5,CARD10,ECM1,DRC1,HMOX1,ADGRB2,SEMA6A,TGFB2,CACNA1C,EFNA1,ZFPM1,MDK,APOE,BMP2,PLXND1,NRP1,TP73,TBX20,HEXIM1,EPHB4,EPHB3,CREB3L1,PLK2,DDIT3,FOXH1,TEK,FOXS1,VEGFB,COL1A1,SIX1,ANKRD1,VASH1,PLPP3,ROM1,LEMD2,TFAP2B,MOSPD3,DVL2,BAX
GO:MF	glycosaminoglycan binding	GO:0005539	0.00963102	2.01633	125	593	15	17354	GPNMB,FGFR4,CCDC80,COL5A3,MSTN,ADAMTS15,BCAN,MDK,APOE,NRP1,LAYN,HYAL2,ECM2,CLEC3B,THBS3
GO:MF	signaling receptor binding	GO:0005102	0.0130129	1.88563	981	593	58	17354	AGTR1,GPNMB,SFRP2,INHBE,LOC102169149,ANGPTL1,WNT2,IL33,WNT5B,CHAC1,EFEMP1,ECM1,MSTN,CCL19,CCL26,LTA,FGF22,BDKRB2,PTHLH,EFNA4,CXCL14,SEMA6A,PALM,FAP,LOC102181148,SEMA6C,TGFB2,CCL27,GRB14,CERS1,SQSTM1,WFIKKN1,SH2B2,RASGRF1,EFNA1,NTN3,MDK,APOE,SEMA3B,LGALS3,ARRB1,BMP2,GDF9,PTCH2,HOMER3,INHBB,CCL25,DVL1,SEMA7A,GDF15,SLC9A3R2,VEGFB,HYAL2,CLCF1,PLPP3,CDK5,IL23A,DVL2
GO:BP	embryonic organ development	GO:0048568	0.0131635	1.88063	337	573	28	17433	WNT2,SIX2,EYA1,PCSK5,EFEMP1,LOC102177821,CEBPA,MYO15A,RNF112,TGFB2,HOXC9,HOXB6,LRIG3,EFNA1,ZFPM1,TBX20,OSR2,MDFI,DVL1,HOXB5,MMP14,FOXH1,SIX1,ADA,VASH1,MFAP2,PKDCC,DVL2
GO:BP	negative regulation of molecular function	GO:0044092	0.0138649	1.85808	661	573	44	17433	SFRP2,SERPINF1,AMOT,NUPR1,PAPLN,ECM1,MSTN,PKHD1,PCSK1N,FURIN,PALM,CLIC2,TGFB2,CERS1,WFIKKN1,ZFPM1,APOE,PIK3IP1,ARRB1,BMP2,CAMK2N1,HEXIM1,PRKAR1B,SLC27A4,CASQ2,GLIS2,PKN1,DVL1,DDIT3,FOXH1,CAMK1,FOXS1,INPP5K,HYAL2,DUSP22,DAB2,TRIB3,CST3,SPOCK1,AKT1S1,DNAJB2,CRY2,NDN,BAX
GO:BP	phosphorylation	GO:0016310	0.0139747	1.85466	1392	573	76	17433	PRLR,CAMK2A,NIBAN1,GPNMB,SFRP2,BMPER,PDK4,PRKCZ,NUPR1,FGFR4,CARD10,EFEMP1,MSTN,CCL19,TSSK2,BDKRB2,WDR91,MAPK8IP1,BPGM,PMEPA1,TGFB2,SRPK3,CDK3,SQSTM1,HIPK4,EFNA1,APOE,PIK3IP1,CARD14,MKNK1,ARRB1,BMP2,PLXND1,NRP1,TSSK3,CAMK2N1,HEXIM1,PRKAR1B,MAPK12,EPHB4,EPHB3,SESN2,PLK2,NIM1K,PKN1,MAPK11,DVL1,SEMA7A,PDK2,TEK,DMPK,CAMK1,ULK1,CAMKK1,ADRA2B,ALK,NME3,SGK1,INPP5K,HYAL2,CLCF1,DUSP22,DAB2,PARD6A,MAPRE3,TR…
GO:BP	small molecule biosynthetic process	GO:0044283	0.0147817	1.83028	358	573	29	17433	ACSM1,LOC102186117,SLC1A3,PDK4,FGFR4,TM7SF2,HNF1A,APOE,BMP2,GAMT,SLC27A5,SESN2,NR1H3,LOC102177672,G6PD,PHGDH,PSAT1,PDK2,LIPC,FAM3A,HSD17B8,ADA,PTGES2,TRIB3,NAGS,APIP,COQ10A,PLTP,DECR2
GO:BP	tissue development	GO:0009888	0.0149472	1.82544	1299	573	72	17433	PRLR,MGP,TPPP3,GCNT1,SFRP2,LOC102177231,ADAMTS16,BMPER,WNT2,SIX2,WNT5B,EYA1,NUPR1,EFEMP1,MYORG,ECM1,MSTN,ROBO2,PKHD1,PTHLH,CCDC154,ITGB5,TGFB2,SRPK3,HNF1A,EFNA1,ZFPM1,MDK,LGALS3,TST,BMP2,PLXND1,TP73,TBX20,OSR2,PTCH2,ZNF219,SOX2,TMEM79,DVL1,PHGDH,ORAI1,CPT1A,EGR2,HOXB5,MMP14,FOXH1,MTHFR,VDR,OMD,PBXIP1,COL1A1,SIX1,ANKRD1,HYAL2,ADA,HYAL3,DAB2,CLEC3B,DYRK1B,IFITM5,THBS3,NOTCH4,PKDCC,ZNF703,CDK5,SALL2…
GO:CC	lytic vacuole	GO:0000323	0.0154672	1.81059	301	578	24	17757	OCA2,LAPTM4B,SLC46A3,LOC102169641,SLC66A1,SQSTM1,LAMTOR4,TRIP10,TMEM79,ARSG,RRAGB,MCOLN1,CTSD,IFI30,TMEM175,HYAL2,PLEKHM2,ADA,PLEKHF1,HYAL3,SGSH,TMEM25,MFSD12,WDR81
GO:CC	lysosome	GO:0005764	0.0154672	1.81059	301	578	24	17757	OCA2,LAPTM4B,SLC46A3,LOC102169641,SLC66A1,SQSTM1,LAMTOR4,TRIP10,TMEM79,ARSG,RRAGB,MCOLN1,CTSD,IFI30,TMEM175,HYAL2,PLEKHM2,ADA,PLEKHF1,HYAL3,SGSH,TMEM25,MFSD12,WDR81
GO:MF	heparin binding	GO:0008201	0.0156364	1.80586	87	593	12	17354	GPNMB,FGFR4,CCDC80,COL5A3,MSTN,ADAMTS15,MDK,APOE,NRP1,ECM2,CLEC3B,THBS3
GO:BP	tube morphogenesis	GO:0035239	0.0159503	1.79723	601	573	41	17433	AGTR1,SFRP2,SERPINF1,AMOT,ADAMTS16,BMPER,WNT2,SIX2,PLXDC1,MMRN2,EYA1,CARD10,ECM1,HMOX1,PKHD1,ADGRB2,BCL2L11,SEMA6A,TGFB2,EFNA1,MDK,APOE,BMP2,PLXND1,NRP1,TBX20,EPHB4,EPHB3,CREB3L1,PLK2,DVL1,MMP14,FOXH1,MTHFR,VDR,TEK,SIX1,VASH1,TFAP2B,DVL2,BAX
GO:BP	negative regulation of phosphorylation	GO:0042326	0.0168181	1.77422	250	573	23	17433	NIBAN1,SFRP2,PRKCZ,NUPR1,MSTN,BDKRB2,PMEPA1,APOE,PIK3IP1,BMP2,CAMK2N1,HEXIM1,PRKAR1B,PKN1,DVL1,INPP5K,HYAL2,DUSP22,PARD6A,TRIB3,PLPP3,AKT1S1,BAX
GO:BP	negative regulation of cellular metabolic process	GO:0031324	0.0178611	1.74809	1670	573	87	17433	NIBAN1,APOD,SFRP2,BTN2A2,BCL11A,SERPINF1,DUSP26,GAS1,PRKCZ,NUPR1,BMF,CHAC1,PAPLN,ECM1,MSTN,CEBPA,HMOX1,BDKRB2,TRIM29,PKP1,ATF5,PCSK1N,FURIN,PMEPA1,TGFB2,CERS1,HIC1,SQSTM1,EFNA1,ZFPM1,APOE,PIK3IP1,ARRB1,ZNF423,HSF4,BMP2,SPON1,TBX20,OSR2,CAMK2N1,HEXIM1,PRKAR1B,SESN2,GLIS2,CREB3L1,NR1H3,BCL6B,ZNF219,PKN1,G6PD,DVL1,DDIT3,ITM2B,FOXH1,VDR,FOXS1,PBXIP1,FAM3A,SIX1,HDAC10,INPP5K,ANKRD1,HYAL2,DUSP22,SORBS3…
GO:BP	cellular response to endogenous stimulus	GO:0071495	0.0186278	1.72984	822	573	51	17433	PRLR,CAMK2A,AGTR1,SFRP2,BMPER,WNT2,SLC1A3,PDK4,PRKCZ,FGFR4,MSTN,ROBO2,FGF22,ITGB5,PALM,SESN3,PMEPA1,TGFB2,GRB14,WFIKKN1,SH2B2,ZNF423,BMP2,TBX20,LAMTOR4,SLC27A4,INHBB,CASQ2,SESN2,CREB3L1,GDF15,LTBP4,VEPH1,RRAGB,PDK2,FOXH1,FSTL3,COL1A1,ALK,INPP5K,ANKRD1,HYAL2,DUSP22,DAB2,CLEC3B,TRIB3,ZNF703,CRY2,CAPN10,TFAP2B,IGFBP5
GO:BP	neurogenesis	GO:0022008	0.0204599	1.6891	1006	573	59	17433	CAMK2A,SFRP2,SERPINF1,WNT2,SLC1A3,RND2,PRKCZ,EYA1,CHAC1,MXRA8,ROBO2,SYT3,ATF5,IGSF10,RNF112,PSD,CCR4,LOC102181148,TGFB2,NRL,RASGRF1,EFNA1,MDK,APOE,TRIM46,MYLIP,BMP2,NRP1,BEND6,SCN1B,TBX20,EPHB3,DVL1,SEMA7A,PHGDH,SEZ6,EGR2,CAMK1,ULK1,BAIAP2,AMIGO1,ADRA2B,SIX1,ALK,CRABP2,CLCF1,SDK1,NYAP1,ACAP3,PLPP3,CPNE9,HOXC10,SPOCK1,SCARF1,ROM1,CDK5,LEMD2,NDN,BAX
GO:BP	ossification	GO:0001503	0.0205751	1.68666	271	573	24	17433	MGP,SFRP2,SIX2,ECM1,CEBPA,PTHLH,CCDC154,COL13A1,TGFB2,SMOC1,MDK,BMP2,OSR2,SOX2,EGR2,MMP14,OMD,COL1A1,LRP3,CLEC3B,IFITM5,THBS3,PKDCC,IGFBP5
GO:MF	binding	GO:0005488	0.0214012	1.66956	12911	593	481	17354	PRLR,MGP,TPPP3,GPR37,LVRN,LOC102178109,MB,CAMK2A,AGTR1,TNNT3,GPNMB,RASD2,LOC102190481,APOD,ABCA10,PCDH10,SFRP2,INHBE,BTN2A2,LOC102175572,LOC102169149,BCL11A,AMOT,ANGPTL1,ADAMTS16,LOC102176527,BMPER,RF00026,LOC102186117,PLEKHA7,WNT2,ABCA6,SIX2,DUSP26,OTOF,CREB3L3,MMRN2,ACKR1,SLC1A3,IL33,RND2,LIPG,PDK4,PRKCZ,WNT5B,MMP27,ISLR,EMILIN2,TSPAN33,PODN,EYA1,CRABP1,NUPR1,PPFIBP2,FGFR4,ITGA11,MMP28,RHPN1,CH…
GO:BP	epithelial cell proliferation	GO:0050673	0.0216165	1.66521	290	573	25	17433	FGL1,AGTR1,SFRP2,SERPINF1,BMPER,WNT2,EYA1,NUPR1,ECM1,CCL26,HMOX1,PKHD1,FAP,TGFB2,MDK,APOE,BMP2,OSR2,SOX2,VDR,SIX1,VASH1,ZNF703,IGFBP5,BAX
GO:BP	response to growth factor	GO:0070848	0.0229286	1.63962	445	573	33	17433	SFRP2,BMPER,WNT2,MMRN2,GAS1,FGFR4,MSTN,FGF22,ITGB5,SEMA6A,PMEPA1,TGFB2,WFIKKN1,ZNF423,BMP2,NRP1,TBX20,CREB3L1,SOX2,LTBP4,VEPH1,FOXH1,FSTL3,INPP5K,ANKRD1,HYAL2,DUSP22,DAB2,CLEC3B,AKT1S1,ZNF703,TFAP2B,NDN
GO:BP	glutathione metabolic process	GO:0006749	0.0229664	1.63891	56	573	10	17433	LOC102190481,CHAC1,DPEP1,GSTM3,CLIC2,LOC102189813,LOC108633298,LOC102185621,G6PD,PTGES2
GO:MF	molecular function regulator	GO:0098772	0.0240138	1.61954	1327	593	72	17354	GPNMB,SFRP2,INHBE,SERPINF1,WNT2,IL33,PLEKHG4,NUPR1,SCN2B,PAPLN,VAV1,PPP2R2B,MSTN,CCL19,CCL26,LTA,FGF22,RGS1,SH2D3A,PTHLH,RAB3IL1,CXCL14,PCSK1N,WDR91,FURIN,PSD,TGFB2,SPINK9,CCL27,CERS1,WFIKKN1,RASGRF1,STX1A,MDK,APOE,LGALS3,DENND6B,RASAL3,ARRB1,BMP2,NRP1,GDF9,SCN1B,CAMK2N1,HEXIM1,LAMTOR4,PRKAR1B,ARHGAP20,INHBB,PACSIN3,EPS8L2,SESN2,CCL25,GDF15,DDIT3,DMPK,VEGFB,AMIGO1,MON1A,HYAL2,CLCF1,INKA2,TRIB3,AC…
GO:BP	negative regulation of phosphate metabolic process	GO:0045936	0.0243248	1.61395	292	573	25	17433	NIBAN1,SFRP2,PRKCZ,NUPR1,MSTN,BDKRB2,PMEPA1,TGFB2,APOE,PIK3IP1,BMP2,CAMK2N1,HEXIM1,PRKAR1B,PKN1,DVL1,INPP5K,HYAL2,DUSP22,PARD6A,TRIB3,PLPP3,AKT1S1,CRY2,BAX
GO:BP	negative regulation of phosphorus metabolic process	GO:0010563	0.0243248	1.61395	292	573	25	17433	NIBAN1,SFRP2,PRKCZ,NUPR1,MSTN,BDKRB2,PMEPA1,TGFB2,APOE,PIK3IP1,BMP2,CAMK2N1,HEXIM1,PRKAR1B,PKN1,DVL1,INPP5K,HYAL2,DUSP22,PARD6A,TRIB3,PLPP3,AKT1S1,CRY2,BAX
GO:BP	regulation of multicellular organismal development	GO:2000026	0.0250985	1.60035	876	573	53	17433	PRLR,MGP,SFRP2,BTN2A2,SERPINF1,AMOT,BMPER,WNT2,SIX2,RND2,PRKCZ,NUPR1,EFEMP1,ECM1,ROBO2,LRRN3,HMOX1,ADGRB2,PTHLH,RNF112,SEMA6A,TGFB2,EFNA1,ZFPM1,MDK,BMP2,PLXND1,TP73,TBX20,OSR2,PTCH2,EPHB3,CREB3L1,PLK2,ZNF219,SEMA7A,EGR2,P4HTM,MMP14,VDR,TEK,OMD,FSTL3,AMIGO1,TCTA,SIX1,CRABP2,ADA,CLCF1,VASH1,PKDCC,CDK5,IL23A
GO:BP	response to toxic substance	GO:0009636	0.02801	1.55269	96	573	13	17433	SLC47A1,NUPR1,SLC47A2,GSTM3,CLIC2,CERS1,GJC2,APOE,SESN2,ALDH1A1,DUOX2,TXNRD3,BAX
GO:BP	cellular response to growth factor stimulus	GO:0071363	0.0347775	1.4587	434	573	32	17433	SFRP2,BMPER,WNT2,MMRN2,GAS1,FGFR4,MSTN,FGF22,ITGB5,SEMA6A,PMEPA1,TGFB2,WFIKKN1,ZNF423,BMP2,NRP1,TBX20,CREB3L1,LTBP4,VEPH1,FOXH1,FSTL3,INPP5K,ANKRD1,HYAL2,DUSP22,DAB2,CLEC3B,AKT1S1,ZNF703,TFAP2B,NDN
GO:BP	cell adhesion	GO:0007155	0.035384	1.45119	887	573	53	17433	PRLR,GPNMB,GCNT1,APOD,PCDH10,BTN2A2,PLEKHA7,DUSP26,PRKCZ,ITGA11,VAV1,CCDC80,MXRA8,COL5A3,ROBO2,BCL2L11,PKP1,BCAN,ITGB5,SEMA6A,FAP,TGFB2,TLN2,ADAMTS18,EFNA1,CDHR4,MDK,RASAL3,BMP2,NRP1,EPHB4,EPHB3,PCDHGA4,ARVCF,PERP,TEK,FSTL3,PBXIP1,AMIGO1,COL1A1,ADA,DUSP22,DGCR2,SORBS3,ECM2,THBS3,PLPP3,NOTCH4,SPOCK1,CDK5,IL23A,CD276,SNED1
GO:MF	metallopeptidase activity	GO:0008237	0.0354187	1.45077	189	593	18	17354	LVRN,ADAMTS16,MMP27,MMP28,CPZ,ANPEP,DPEP1,ADAMTS14,ADAMTS15,PAPPA2,DPEP3,ADAMTS17,ADAMTS18,MPND,MMP17,MMP14,VASH1,MMP11
GO:BP	response to peptide hormone	GO:0043434	0.0382789	1.41704	176	573	18	17433	CAMK2A,AGTR1,PDK4,PRKCZ,MSTN,SESN3,GRB14,SH2B2,SLC27A4,INHBB,SESN2,GDF15,PDK2,INPP5K,TRIB3,CRY2,CAPN10,IGFBP5
GO:BP	response to organic substance	GO:0010033	0.0390878	1.40796	1805	573	91	17433	PRLR,CAMK2A,AGTR1,SFRP2,BMPER,WNT2,CREB3L3,MMRN2,ACKR1,SLC1A3,GAS1,PDK4,PRKCZ,FGFR4,ABCG1,ECM1,MSTN,FIBIN,CCL19,CCL26,ROBO2,FGF22,CEBPA,LSP1,GSTM3,ITGB5,SEMA6A,PALM,SESN3,MIR324,CCR4,PMEPA1,TGFB2,GRB14,CERS1,HNF1A,WFIKKN1,SH2B2,APOE,CARD14,ZNF423,IL11RA,BMP2,NRP1,BDKRB1,TBX20,LAMTOR4,SLC27A4,PLA2G6,INHBB,CASQ2,SESN2,CREB3L1,NR1H3,SOX2,MAPK11,GDF15,LTBP4,EGR2,VEPH1,ALDH1A1,DDIT3,RRAGB,PDK2,FOXH1,V…
GO:BP	biological adhesion	GO:0022610	0.0412428	1.38465	892	573	53	17433	PRLR,GPNMB,GCNT1,APOD,PCDH10,BTN2A2,PLEKHA7,DUSP26,PRKCZ,ITGA11,VAV1,CCDC80,MXRA8,COL5A3,ROBO2,BCL2L11,PKP1,BCAN,ITGB5,SEMA6A,FAP,TGFB2,TLN2,ADAMTS18,EFNA1,CDHR4,MDK,RASAL3,BMP2,NRP1,EPHB4,EPHB3,PCDHGA4,ARVCF,PERP,TEK,FSTL3,PBXIP1,AMIGO1,COL1A1,ADA,DUSP22,DGCR2,SORBS3,ECM2,THBS3,PLPP3,NOTCH4,SPOCK1,CDK5,IL23A,CD276,SNED1
GO:BP	collagen metabolic process	GO:0032963	0.0415461	1.38147	48	573	9	17433	MFAP4,LARP6,FAP,CREB3L1,MMP14,P3H2,COL1A1,MMP11,CST3
GO:BP	chemical homeostasis	GO:0048878	0.0460073	1.33717	716	573	45	17433	SCARA5,AGTR1,SLC1A3,LIPG,PDK4,SCN2B,ABCG1,CCL19,LOC102177821,CEBPA,HMOX1,PKHD1,SLC40A1,BBC3,CLIC2,SESN3,SLC66A1,CLDN4,CACNA1C,HNF1A,APOE,ITPR3,MYLIP,SCN1B,ATP7B,PLA2G6,CASQ2,SESN2,NR1H3,TMEM79,ATP6V0D1,CACNA1G,DDIT3,PDK2,LIPC,VDR,DMPK,ABCA3,INPP5K,HYAL2,CRY2,TFAP2B,KCTD17,IGFBP5,BAX
GO:BP	regulation of catalytic activity	GO:0050790	0.0487951	1.31162	1443	573	76	17433	PRLR,AGTR1,SFRP2,SERPINF1,AMOT,PLEKHG4,NUPR1,FGFR4,PAPLN,VAV1,CARD10,PPP2R2B,ECM1,MSTN,CCL19,CCL26,RGS1,SH2D3A,BCL2L11,RAB3IL1,PCSK1N,WDR91,FURIN,BBC3,PALM,TGFB2,CERS1,CLDN4,RASGRF1,EFNA1,APOE,PIK3IP1,DENND6B,RASAL3,ARRB1,BMP2,NRP1,APC2,CAMK2N1,HEXIM1,PRKAR1B,SLC27A4,EPHB3,ARHGAP20,EPS8L2,SESN2,NR1H3,PKN1,SOX2,DVL1,ORAI1,PERP,SIRT3,VDR,TEK,CAMK1,ADRA2B,INPP5K,HYAL2,DUSP22,MAPRE3,INKA2,TRIB3,ACAP3…
GO:BP	generation of neurons	GO:0048699	0.0495889	1.30462	921	573	54	17433	CAMK2A,SFRP2,SERPINF1,WNT2,SLC1A3,RND2,PRKCZ,EYA1,ROBO2,SYT3,ATF5,IGSF10,RNF112,PSD,CCR4,LOC102181148,NRL,RASGRF1,EFNA1,MDK,APOE,TRIM46,MYLIP,BMP2,NRP1,BEND6,SCN1B,TBX20,EPHB3,DVL1,SEMA7A,PHGDH,SEZ6,EGR2,CAMK1,ULK1,BAIAP2,AMIGO1,ADRA2B,SIX1,ALK,CRABP2,CLCF1,SDK1,NYAP1,ACAP3,CPNE9,HOXC10,SPOCK1,SCARF1,ROM1,CDK5,NDN,BAX

## Sheet: Sheet4
KEGG enrichement results of downregualted genes in DPCsCO versus DPCs
source	term_name	term_id	adjusted_p_value	negative_log10_of_adjusted_p_value	term_size	query_size	intersection_size	effective_domain_size	intersections
KEGG	Metabolism of xenobiotics by cytochrome P450	KEGG:00980	0.00716597	2.14472	66	315	11	7667	LOC102190481,LOC102172669,LOC102176872,GSTM3,LOC102189813,LOC108633298,LOC102173738,CBR3,LOC102185621,LOC108633281,LOC102178311
KEGG	Axon guidance	KEGG:04360	0.0288046	1.54054	174	315	18	7667	CAMK2A,PRKCZ,WNT5B,LOC102175348,ROBO2,EFNA4,SEMA6A,SEMA6C,EFNA1,NTN3,SEMA3B,NRP1,EPHB4,EPHB3,SEMA7A,PIK3R3,PARD6A,CDK5
KEGG	Glycine, serine and threonine metabolism	KEGG:00260	0.0326908	1.48558	43	315	8	7667	BPGM,SARDH,GAMT,PHGDH,PSAT1,GCAT,AMT,AOC2
KEGG	Hippo signaling pathway	KEGG:04390	0.0444685	1.35195	150	315	16	7667	AMOT,WNT2,PRKCZ,WNT5B,PPP2R2B,BBC3,TGFB2,BMP2,TP73,APC2,DLG2,SOX2,DVL1,PARD6A,DVL2,TCF7L1
KEGG	Hepatocellular carcinoma	KEGG:05225	0.0478126	1.32046	166	315	17	7667	LOC102190481,WNT2,WNT5B,HMOX1,GSTM3,LOC102189813,TGFB2,LOC108633298,LOC102185621,APC2,DVL1,SMARCD2,PIK3R3,TXNRD3,DVL2,TCF7L1,BAX

## Sheet: Sheet5
GO enrichement results of upregualted genes in HMCsCO versus HMCs
source	term_name	term_id	adjusted_p_value	negative_log10_of_adjusted_p_value	term_size	query_size	intersection_size	effective_domain_size	intersections
GO:MF	binding	GO:0005488	6.0192e-18	17.2205	12911	679	601	17354	RIPOR2,APLN,CYP1A1,STC1,FBXO2,EGLN3,BNIP3,MMP13,SCEL,CYP24A1,PLAG1,STC2,CA4,ANGPT2,DPP4,PPP1R3C,CYP26B1,ANKRD37,ERO1A,RSPO1,CABP1,RORA,IL37,SRL,NDRG1,FSD1L,RUNX1,KCNA5,ZNF395,RAB27B,FOXN2,VEGFA,AMIGO1,PRTN3,ADM,SFRP5,CRTAC1,VAV3,YOD1,NFAT5,IL20,RIMKLA,ZBTB41,P4HA1,XIAP,IL13RA1,LIFR,ATP7A,ANGPTL4,AK4,ZC3HAV1L,PKDCC,JAKMIP3,N4BP2,IL1A,KRAS,NBEAL1,CDKL5,HOOK1,UHMK1,CA9,LNPEP,MBNL2,TUB,TRPC1,LRRC58,A…
GO:MF	ion binding	GO:0043167	2.08519e-17	16.6809	4510	679	284	17354	CYP1A1,EGLN3,MMP13,SCEL,CYP24A1,PLAG1,CA4,CYP26B1,ERO1A,CABP1,RORA,SRL,RUNX1,RAB27B,CRTAC1,VAV3,YOD1,RIMKLA,P4HA1,XIAP,ATP7A,AK4,ZC3HAV1L,PKDCC,N4BP2,IL1A,KRAS,CDKL5,UHMK1,CA9,LNPEP,MBNL2,TRPC1,ALK,ARL5B,LOXL2,PFKFB3,MATN3,HK2,TGFBR1,DSG2,MBNL1,CACNA1C,KDM7A,DZIP3,PLOD2,LOC108637258,PRKCQ,LOX,PTGS2,ABLIM1,PLEKHA2,GALNT8,ZFP36L2,MBNL3,EDIL3,LIPH,G2E3,ZKSCAN8,KATNAL1,MAP3K1,NR3C1,MSH4,PDK4,MMP20,HM…
GO:MF	protein binding	GO:0005515	1.29446e-16	15.8879	6916	679	384	17354	RIPOR2,APLN,STC1,FBXO2,BNIP3,STC2,ANGPT2,DPP4,PPP1R3C,ANKRD37,RSPO1,CABP1,RORA,IL37,NDRG1,FSD1L,KCNA5,RAB27B,VEGFA,AMIGO1,PRTN3,ADM,SFRP5,VAV3,YOD1,IL20,ZBTB41,P4HA1,XIAP,IL13RA1,LIFR,ATP7A,ANGPTL4,JAKMIP3,N4BP2,IL1A,NBEAL1,HOOK1,TUB,TRPC1,LRRC58,ALK,RICTOR,ERRFI1,LOC102184360,PTPRD,TGFBR1,DSG2,CHML,HPSE,CACNA1C,KDM7A,DZIP3,PPP1R3B,ZBED6,NEDD4,MTSS1,GNB4,PTGS2,SLC2A13,USP37,ABLIM1,PLEKHA2,KLHL24,…
GO:MF	metal ion binding	GO:0046872	1.51265e-11	10.8203	2785	679	185	17354	CYP1A1,EGLN3,MMP13,SCEL,CYP24A1,PLAG1,CA4,CYP26B1,CABP1,RORA,CRTAC1,VAV3,YOD1,RIMKLA,P4HA1,XIAP,ATP7A,ZC3HAV1L,IL1A,CA9,LNPEP,MBNL2,LOXL2,MATN3,DSG2,MBNL1,CACNA1C,KDM7A,DZIP3,PLOD2,LOX,PTGS2,ABLIM1,GALNT8,ZFP36L2,MBNL3,EDIL3,LIPH,G2E3,ZKSCAN8,MAP3K1,NR3C1,MMP20,HMOX1,IDS,MEX3B,MAN1A2,PCGF5,LATS1,ATRX,ZMAT3,PIKFYVE,RASA2,THRB,ERI2,CDHR5,CPD,NIN,ATP13A3,FBN3,ZC3H12C,ABL2,VLDLR,TIPARP,MBTD1,DGKH,NT5…
GO:MF	cation binding	GO:0043169	3.16589e-11	10.4995	2848	679	187	17354	CYP1A1,EGLN3,MMP13,SCEL,CYP24A1,PLAG1,CA4,CYP26B1,CABP1,RORA,CRTAC1,VAV3,YOD1,RIMKLA,P4HA1,XIAP,ATP7A,ZC3HAV1L,IL1A,CA9,LNPEP,MBNL2,LOXL2,MATN3,DSG2,MBNL1,CACNA1C,KDM7A,DZIP3,PLOD2,LOX,PTGS2,ABLIM1,GALNT8,ZFP36L2,MBNL3,EDIL3,LIPH,G2E3,ZKSCAN8,MAP3K1,NR3C1,MMP20,HMOX1,IDS,MEX3B,MAN1A2,PCGF5,LATS1,ATRX,ZMAT3,PIKFYVE,RASA2,THRB,ERI2,CDHR5,CPD,NIN,ATP13A3,FBN3,ZC3H12C,ABL2,VLDLR,GBE1,TIPARP,MBTD1,DGK…
GO:MF	catalytic activity, acting on a protein	GO:0140096	4.03228e-11	10.3944	2008	679	145	17354	EGLN3,MMP13,DPP4,ERO1A,PRTN3,YOD1,P4HA1,XIAP,PKDCC,CDKL5,UHMK1,LNPEP,ALK,LOXL2,PPTC7,PTPRD,PDK1,TGFBR1,KDM7A,DZIP3,PLOD2,PRKCQ,NEDD4,LOX,USP37,GALNT8,G2E3,KATNAL1,MAP3K1,STYX,PDK4,MMP20,BMPR2,PRKG2,LATS1,MAP3K2,PIKFYVE,CPD,MALT1,WNK3,ABL2,TIPARP,ROR2,TTBK2,SUZ12,MAP3K20,KMT2A,RNF141,PRKAB2,CBL,TLL2,TNKS2,SMG1,CTDSPL2,USP46,LOC102185525,CDK6,ASPH,EGFR,MET,NEK7,RC3H2,SHPRH,SIK1,USP45,ZDHHC17,MIER1,…
GO:MF	phosphotransferase activity, alcohol group as acceptor	GO:0016773	1.69696e-10	9.77033	649	679	67	17354	PKDCC,N4BP2,CDKL5,UHMK1,ALK,PFKFB3,IPMK,HK2,PDK1,TGFBR1,PRKCQ,MAP3K1,PDK4,BMPR2,PRKG2,LATS1,MAP3K2,PIKFYVE,DGKE,WNK3,ABL2,ROR2,TTBK2,DGKH,MAP3K20,PRKAB2,PI4K2B,SMG1,CDK6,EGFR,MET,NEK7,SIK1,CDK19,ROR1,BMPR1A,CAMK1G,HIPK1,PAPSS2,MYLK,ERN2,PKN2,YES1,AKT3,RASSF2,PGM2L1,AKAP13,ROCK2,CSNK1G1,PRKAA2,PDPK1,STK17B,PAK2,MAP4K5,PEAK1,FRK,PAK3,TRPM7,AAK1,LOC102187810,ATM,TAOK1,MAP3K21,CSNK1G3,MMD,PRKAA1,MYLK3
GO:MF	transferase activity	GO:0016740	2.34277e-09	8.63027	1976	679	138	17354	HS2ST1,FUT11,XIAP,AK4,PKDCC,N4BP2,B4GALT6,CDKL5,UHMK1,GXYLT2,ALK,PFKFB3,IPMK,HK2,PDK1,TGFBR1,DZIP3,PRKCQ,NEDD4,GALNT8,G2E3,MAP3K1,PDK4,BMPR2,PRKG2,LATS1,MAP3K2,PIKFYVE,DGKE,MALT1,WNK3,UGCG,ABL2,GBE1,TIPARP,ROR2,POGLUT3,TTBK2,DGKH,SUZ12,CSGALNACT2,MAP3K20,KMT2A,BARD1,RNF141,PRKAB2,CBL,PI4K2B,TNKS2,SMG1,CDK6,EGFR,MET,NEK7,RC3H2,SHPRH,LPGAT1,SIK1,ZDHHC17,CDK19,RNF168,LTN1,ROR1,RLIM,ZDHHC15,BMPR1A,SG…
GO:MF	kinase activity	GO:0016301	2.84049e-09	8.54661	706	679	68	17354	AK4,PKDCC,N4BP2,CDKL5,UHMK1,ALK,PFKFB3,IPMK,HK2,PDK1,TGFBR1,PRKCQ,MAP3K1,PDK4,BMPR2,PRKG2,LATS1,MAP3K2,PIKFYVE,DGKE,WNK3,ABL2,ROR2,TTBK2,DGKH,MAP3K20,PRKAB2,PI4K2B,SMG1,CDK6,EGFR,MET,NEK7,SIK1,CDK19,ROR1,BMPR1A,CAMK1G,HIPK1,PAPSS2,MYLK,ERN2,PKN2,YES1,AKT3,RASSF2,PGM2L1,AKAP13,ROCK2,CSNK1G1,PRKAA2,PDPK1,STK17B,PAK2,MAP4K5,PEAK1,FRK,PAK3,TRPM7,AAK1,LOC102187810,ATM,TAOK1,MAP3K21,CSNK1G3,MMD,PRKAA1,…
GO:MF	protein kinase activity	GO:0004672	1.01993e-08	7.99143	551	679	57	17354	PKDCC,CDKL5,UHMK1,ALK,PDK1,TGFBR1,PRKCQ,MAP3K1,PDK4,BMPR2,PRKG2,LATS1,MAP3K2,PIKFYVE,WNK3,ABL2,ROR2,TTBK2,MAP3K20,PRKAB2,SMG1,CDK6,EGFR,MET,NEK7,SIK1,CDK19,ROR1,BMPR1A,CAMK1G,HIPK1,MYLK,ERN2,PKN2,YES1,AKT3,RASSF2,AKAP13,ROCK2,CSNK1G1,PRKAA2,PDPK1,STK17B,PAK2,MAP4K5,PEAK1,FRK,PAK3,TRPM7,AAK1,ATM,TAOK1,MAP3K21,CSNK1G3,MMD,PRKAA1,MYLK3
GO:MF	transferase activity, transferring phosphorus-containing groups	GO:0016772	2.50744e-08	7.60077	842	679	74	17354	AK4,PKDCC,N4BP2,CDKL5,UHMK1,ALK,PFKFB3,IPMK,HK2,PDK1,TGFBR1,PRKCQ,MAP3K1,PDK4,BMPR2,PRKG2,LATS1,MAP3K2,PIKFYVE,DGKE,WNK3,ABL2,ROR2,TTBK2,DGKH,MAP3K20,PRKAB2,PI4K2B,SMG1,CDK6,EGFR,MET,NEK7,SIK1,CDK19,ROR1,BMPR1A,SGMS2,CAMK1G,HIPK1,FKTN,PAPSS2,UGP2,PCYT1A,MYLK,ERN2,PKN2,YES1,AKT3,RASSF2,PGM2L1,AKAP13,ROCK2,CSNK1G1,GNPTAB,PRKAA2,PDPK1,STK17B,PAK2,MAP4K5,SELENOI,PEAK1,FRK,PAK3,TRPM7,AAK1,LOC102187810…
GO:MF	enzyme binding	GO:0019899	9.89909e-08	7.0044	1376	679	102	17354	BNIP3,STC2,ANGPT2,DPP4,PPP1R3C,NDRG1,KCNA5,PRTN3,YOD1,XIAP,JAKMIP3,TRPC1,RICTOR,ERRFI1,CHML,DZIP3,NEDD4,PTGS2,SLC2A13,USP37,FRS2,SHC4,MAP3K1,NR3C1,CCNT1,BMPR2,EMP2,LATS1,SLF2,THRB,NIN,MALT1,FNIP1,RAPGEF4,ROR2,GJA1,RCAN3,UBXN7,SMAD5,NRIP1,TNKS2,AR,PPP1R12A,CUL5,EGFR,MET,FNBP1L,SHPRH,SIK1,MIER1,ADD2,TMEM106B,HLTF,F3,STRN,EXOC5,SPRED1,NAIP,CACUL1,CDC27,PKN2,YES1,APPL1,CUL4B,PPP1CB,AKAP13,RYR2,ROCK2,…
GO:MF	protein serine/threonine kinase activity	GO:0004674	4.58589e-06	5.33858	330	679	37	17354	UHMK1,TGFBR1,PRKCQ,BMPR2,PRKG2,LATS1,PIKFYVE,WNK3,TTBK2,MAP3K20,PRKAB2,SMG1,CDK6,NEK7,SIK1,CDK19,BMPR1A,CAMK1G,MYLK,ERN2,PKN2,AKT3,AKAP13,ROCK2,CSNK1G1,PRKAA2,PDPK1,STK17B,PAK2,MAP4K5,PAK3,TRPM7,ATM,MAP3K21,CSNK1G3,PRKAA1,MYLK3
GO:MF	catalytic activity	GO:0003824	9.75893e-06	5.0106	5226	679	271	17354	CYP1A1,EGLN3,MMP13,CYP24A1,CA4,DPP4,CYP26B1,DEGS2,ERO1A,RAB27B,PRTN3,YOD1,RIMKLA,HS2ST1,P4HA1,FUT11,XIAP,AK4,ARSI,PKDCC,N4BP2,B4GALT6,KRAS,DHRS9,CDKL5,UHMK1,GXYLT2,CA9,LNPEP,ALK,ARL5B,LOXL2,PFKFB3,PPTC7,IPMK,PTPRD,HK2,PDK1,TGFBR1,HPSE,KDM7A,DZIP3,PLOD2,PRKCQ,NEDD4,LOX,PTGS2,USP37,GALNT8,LIPH,G2E3,KATNAL1,MAP3K1,STYX,PDK4,MMP20,HMOX1,IDS,MAN1A2,BMPR2,PRKG2,LATS1,MAP3K2,ATRX,ABHD2,XRN1,PIKFYVE,PLPP…
GO:MF	nucleotide binding	GO:0000166	0.000116587	3.93335	1946	679	120	17354	ERO1A,SRL,RUNX1,RAB27B,RIMKLA,ATP7A,AK4,PKDCC,N4BP2,KRAS,CDKL5,UHMK1,ALK,ARL5B,PFKFB3,HK2,TGFBR1,LOC108637258,PRKCQ,KATNAL1,MAP3K1,MSH4,PDK4,BMPR2,PRKG2,LATS1,MAP3K2,ATRX,PIKFYVE,DGKE,ATP13A3,WNK3,ABL2,RAB8B,RAPGEF4,ROR2,TTBK2,DGKH,CLCN5,NT5E,GNAT2,MAP3K20,TET1,PI4K2B,SMG1,ATL3,CDK6,HSD17B1,APAF1,EGFR,MET,NEK7,SHPRH,SIK1,CDK19,TET3,ROR1,HLTF,ARL13B,ARHGAP5,ACOX1,ZBTB21,HSD11B1,ERCC6,ATP6V1A,GFOD1…
GO:MF	nucleoside phosphate binding	GO:1901265	0.000116587	3.93335	1946	679	120	17354	ERO1A,SRL,RUNX1,RAB27B,RIMKLA,ATP7A,AK4,PKDCC,N4BP2,KRAS,CDKL5,UHMK1,ALK,ARL5B,PFKFB3,HK2,TGFBR1,LOC108637258,PRKCQ,KATNAL1,MAP3K1,MSH4,PDK4,BMPR2,PRKG2,LATS1,MAP3K2,ATRX,PIKFYVE,DGKE,ATP13A3,WNK3,ABL2,RAB8B,RAPGEF4,ROR2,TTBK2,DGKH,CLCN5,NT5E,GNAT2,MAP3K20,TET1,PI4K2B,SMG1,ATL3,CDK6,HSD17B1,APAF1,EGFR,MET,NEK7,SHPRH,SIK1,CDK19,TET3,ROR1,HLTF,ARL13B,ARHGAP5,ACOX1,ZBTB21,HSD11B1,ERCC6,ATP6V1A,GFOD1…
GO:MF	small molecule binding	GO:0036094	0.000152313	3.81726	2188	679	131	17354	EGLN3,CYP26B1,ERO1A,SRL,RUNX1,RAB27B,RIMKLA,P4HA1,ATP7A,AK4,PKDCC,N4BP2,KRAS,CDKL5,UHMK1,TRPC1,ALK,ARL5B,PFKFB3,HK2,TGFBR1,PLOD2,LOC108637258,PRKCQ,KATNAL1,MAP3K1,MSH4,PDK4,BMPR2,PRKG2,LATS1,MAP3K2,ATRX,PIKFYVE,DGKE,ATP13A3,WNK3,ABL2,RAB8B,RAPGEF4,ROR2,TTBK2,DGKH,CLCN5,NT5E,GNAT2,MAP3K20,TET1,PI4K2B,SMG1,ATL3,CDK6,HSD17B1,APAF1,EGFR,MET,NEK7,XPR1,EGLN1,SHPRH,SIK1,CDK19,TET3,ROR1,HLTF,ARL13B,ARHGA…
GO:MF	anion binding	GO:0043168	0.000221163	3.65529	2054	679	124	17354	EGLN3,CYP26B1,ERO1A,SRL,RUNX1,RAB27B,RIMKLA,P4HA1,ATP7A,AK4,PKDCC,N4BP2,KRAS,CDKL5,UHMK1,TRPC1,ALK,ARL5B,PFKFB3,HK2,TGFBR1,PLOD2,LOC108637258,PRKCQ,PLEKHA2,KATNAL1,MAP3K1,MSH4,PDK4,BMPR2,PRKG2,LATS1,MAP3K2,ATRX,PIKFYVE,DGKE,ATP13A3,WNK3,ABL2,RAB8B,RAPGEF4,ROR2,TTBK2,DGKH,CLCN5,GNAT2,MAP3K20,PI4K2B,SMG1,ATL3,CDK6,HSD17B1,APAF1,EGFR,MET,NEK7,XPR1,EGLN1,SHPRH,SIK1,CDK19,NCEH1,ROR1,HLTF,ARL13B,ARHGAP…
GO:MF	cis-regulatory region sequence-specific DNA binding	GO:0000987	0.000291109	3.53594	453	679	41	17354	PLAG1,RORA,RUNX1,ZNF395,NFAT5,NR3C1,CREB3L2,SIX4,ZBTB16,ELK4,TEAD1,TFCP2L1,TIPARP,SUZ12,MXD1,BACH1,REL,SMAD5,ZSCAN21,NRIP1,AR,KLF7,EHF,ZNF148,CARF,ZNF644,BHLHE40,PRRX1,NFIL3,FOXJ2,ZEB1,MYBL1,MEF2A,SP3,SMAD3,RBPJ,BHLHE41,TCF12,CLOCK,ELF1,YAP1
GO:MF	transcription regulatory region nucleic acid binding	GO:0001067	0.000442716	3.35388	633	679	51	17354	PLAG1,RORA,RUNX1,ZNF395,NFAT5,ZBED6,NR3C1,CCNT1,CREB3L2,SIX4,ZBTB16,ELK4,GABPB2,TEAD1,TFCP2L1,MXI1,TIPARP,SUZ12,MXD1,BACH1,REL,SMAD5,ZSCAN21,NRIP1,AR,KLF7,EHF,ZNF148,IKZF5,PBX1,CARF,ZNF644,BHLHE40,TBL1XR1,PRRX1,NFIL3,FOXJ2,ZEB1,FOSL2,MYBL1,LIN54,MEF2A,SP3,SMAD3,RBPJ,BHLHE41,TCF12,TP63,CLOCK,ELF1,YAP1
GO:MF	RNA polymerase II cis-regulatory region sequence-specific DNA binding	GO:0000978	0.000493398	3.3068	429	679	39	17354	PLAG1,RORA,RUNX1,ZNF395,NFAT5,NR3C1,CREB3L2,SIX4,ZBTB16,ELK4,TFCP2L1,SUZ12,MXD1,BACH1,REL,SMAD5,ZSCAN21,NRIP1,AR,KLF7,EHF,ZNF148,CARF,ZNF644,BHLHE40,PRRX1,NFIL3,FOXJ2,ZEB1,MYBL1,MEF2A,SP3,SMAD3,RBPJ,BHLHE41,TCF12,CLOCK,ELF1,YAP1
GO:MF	purine ribonucleoside triphosphate binding	GO:0035639	0.000622231	3.20605	1674	679	104	17354	SRL,RUNX1,RAB27B,RIMKLA,ATP7A,AK4,PKDCC,N4BP2,KRAS,CDKL5,UHMK1,ALK,ARL5B,PFKFB3,HK2,TGFBR1,LOC108637258,PRKCQ,KATNAL1,MAP3K1,MSH4,PDK4,BMPR2,PRKG2,LATS1,MAP3K2,ATRX,PIKFYVE,DGKE,ATP13A3,WNK3,ABL2,RAB8B,ROR2,TTBK2,DGKH,CLCN5,GNAT2,MAP3K20,PI4K2B,SMG1,ATL3,CDK6,APAF1,EGFR,MET,NEK7,SHPRH,SIK1,CDK19,ROR1,HLTF,ARL13B,ARHGAP5,ERCC6,ATP6V1A,BMPR1A,CAMK1G,HIPK1,PAPSS2,MYLK,RAB6A,NAIP,ERN2,PKN2,YES1,AKT3,…
GO:MF	ATP binding	GO:0005524	0.000867563	3.0617	1318	679	86	17354	RUNX1,RIMKLA,ATP7A,AK4,PKDCC,N4BP2,CDKL5,UHMK1,ALK,PFKFB3,HK2,TGFBR1,LOC108637258,PRKCQ,KATNAL1,MAP3K1,MSH4,PDK4,BMPR2,PRKG2,LATS1,MAP3K2,ATRX,PIKFYVE,DGKE,ATP13A3,WNK3,ABL2,ROR2,TTBK2,DGKH,CLCN5,MAP3K20,PI4K2B,SMG1,CDK6,APAF1,EGFR,MET,NEK7,SHPRH,SIK1,CDK19,ROR1,HLTF,ERCC6,ATP6V1A,BMPR1A,CAMK1G,HIPK1,PAPSS2,MYLK,NAIP,ERN2,PKN2,YES1,AKT3,ATP11B,ABCA5,ABCB11,ROCK2,CSNK1G1,CHD9,BTAF1,SMC5,PRKAA2,PDP…
GO:MF	transcription cis-regulatory region binding	GO:0000976	0.000963077	3.01634	632	679	50	17354	PLAG1,RORA,RUNX1,ZNF395,NFAT5,ZBED6,NR3C1,CCNT1,CREB3L2,SIX4,ZBTB16,ELK4,GABPB2,TEAD1,TFCP2L1,MXI1,TIPARP,SUZ12,MXD1,BACH1,REL,SMAD5,ZSCAN21,NRIP1,AR,KLF7,EHF,ZNF148,IKZF5,PBX1,CARF,ZNF644,BHLHE40,TBL1XR1,PRRX1,NFIL3,FOXJ2,ZEB1,FOSL2,MYBL1,MEF2A,SP3,SMAD3,RBPJ,BHLHE41,TCF12,TP63,CLOCK,ELF1,YAP1
GO:MF	purine nucleotide binding	GO:0017076	0.000971205	3.01269	1732	679	106	17354	SRL,RUNX1,RAB27B,RIMKLA,ATP7A,AK4,PKDCC,N4BP2,KRAS,CDKL5,UHMK1,ALK,ARL5B,PFKFB3,HK2,TGFBR1,LOC108637258,PRKCQ,KATNAL1,MAP3K1,MSH4,PDK4,BMPR2,PRKG2,LATS1,MAP3K2,ATRX,PIKFYVE,DGKE,ATP13A3,WNK3,ABL2,RAB8B,RAPGEF4,ROR2,TTBK2,DGKH,CLCN5,GNAT2,MAP3K20,PI4K2B,SMG1,ATL3,CDK6,APAF1,EGFR,MET,NEK7,SHPRH,SIK1,CDK19,ROR1,HLTF,ARL13B,ARHGAP5,ERCC6,ATP6V1A,BMPR1A,CAMK1G,HIPK1,PAPSS2,MYLK,RAB6A,NAIP,ERN2,PKN2,YE…
GO:MF	purine ribonucleotide binding	GO:0032555	0.00116625	2.93321	1718	679	105	17354	SRL,RUNX1,RAB27B,RIMKLA,ATP7A,AK4,PKDCC,N4BP2,KRAS,CDKL5,UHMK1,ALK,ARL5B,PFKFB3,HK2,TGFBR1,LOC108637258,PRKCQ,KATNAL1,MAP3K1,MSH4,PDK4,BMPR2,PRKG2,LATS1,MAP3K2,ATRX,PIKFYVE,DGKE,ATP13A3,WNK3,ABL2,RAB8B,RAPGEF4,ROR2,TTBK2,DGKH,CLCN5,GNAT2,MAP3K20,PI4K2B,SMG1,ATL3,CDK6,APAF1,EGFR,MET,NEK7,SHPRH,SIK1,CDK19,ROR1,HLTF,ARL13B,ARHGAP5,ERCC6,ATP6V1A,BMPR1A,CAMK1G,HIPK1,PAPSS2,MYLK,RAB6A,NAIP,ERN2,PKN2,YE…
GO:MF	adenyl ribonucleotide binding	GO:0032559	0.00144148	2.84119	1355	679	87	17354	RUNX1,RIMKLA,ATP7A,AK4,PKDCC,N4BP2,CDKL5,UHMK1,ALK,PFKFB3,HK2,TGFBR1,LOC108637258,PRKCQ,KATNAL1,MAP3K1,MSH4,PDK4,BMPR2,PRKG2,LATS1,MAP3K2,ATRX,PIKFYVE,DGKE,ATP13A3,WNK3,ABL2,RAPGEF4,ROR2,TTBK2,DGKH,CLCN5,MAP3K20,PI4K2B,SMG1,CDK6,APAF1,EGFR,MET,NEK7,SHPRH,SIK1,CDK19,ROR1,HLTF,ERCC6,ATP6V1A,BMPR1A,CAMK1G,HIPK1,PAPSS2,MYLK,NAIP,ERN2,PKN2,YES1,AKT3,ATP11B,ABCA5,ABCB11,ROCK2,CSNK1G1,CHD9,BTAF1,SMC5,PR…
GO:MF	carbohydrate derivative binding	GO:0097367	0.00152411	2.81698	1918	679	114	17354	RSPO1,SRL,RUNX1,RAB27B,VEGFA,RIMKLA,ATP7A,AK4,PKDCC,N4BP2,KRAS,CDKL5,UHMK1,ALK,ARL5B,PFKFB3,HK2,TGFBR1,HPSE,LOC108637258,PRKCQ,LIPH,KATNAL1,MAP3K1,MSH4,PDK4,BMPR2,PRKG2,LATS1,MAP3K2,ATRX,PIKFYVE,DGKE,ATP13A3,WNK3,ABL2,RAB8B,RAPGEF4,ROR2,TTBK2,DGKH,CLCN5,GNAT2,MAP3K20,THBS1,PI4K2B,PGLYRP2,SMG1,ATL3,CDK6,APAF1,EGFR,MET,NEK7,SHPRH,SIK1,CDK19,ROR1,HLTF,ARL13B,ARHGAP5,ERCC6,ATP6V1A,BMPR1A,CAMK1G,HIPK1…
GO:MF	sequence-specific DNA binding	GO:0043565	0.00155857	2.80727	942	679	66	17354	PLAG1,RORA,RUNX1,ZNF395,FOXN2,NFAT5,ZBED6,NR3C1,CCNT1,CREB3L2,RFX7,SIX4,ZBTB16,THRB,ELK4,GABPB2,TEAD1,TFCP2L1,MXI1,TIPARP,SUZ12,MXD1,BACH1,REL,TET1,ZNF24,SMAD5,ZSCAN21,NRIP1,SMG1,AR,KLF7,EHF,ZNF148,IKZF5,TET3,PBX1,BBX,ZBTB26,ZBTB21,CARF,ZNF644,ZBTB33,BHLHE40,TBL1XR1,GATAD1,ZBTB38,PRRX1,NFIL3,FOXJ2,TBX18,ZEB1,FOSL2,MYBL1,MEF2A,SP3,ZBTB43,SMAD3,RBPJ,BHLHE41,TCF12,TP63,ZNF711,CLOCK,ELF1,YAP1
GO:MF	ribonucleotide binding	GO:0032553	0.00164115	2.78485	1731	679	105	17354	SRL,RUNX1,RAB27B,RIMKLA,ATP7A,AK4,PKDCC,N4BP2,KRAS,CDKL5,UHMK1,ALK,ARL5B,PFKFB3,HK2,TGFBR1,LOC108637258,PRKCQ,KATNAL1,MAP3K1,MSH4,PDK4,BMPR2,PRKG2,LATS1,MAP3K2,ATRX,PIKFYVE,DGKE,ATP13A3,WNK3,ABL2,RAB8B,RAPGEF4,ROR2,TTBK2,DGKH,CLCN5,GNAT2,MAP3K20,PI4K2B,SMG1,ATL3,CDK6,APAF1,EGFR,MET,NEK7,SHPRH,SIK1,CDK19,ROR1,HLTF,ARL13B,ARHGAP5,ERCC6,ATP6V1A,BMPR1A,CAMK1G,HIPK1,PAPSS2,MYLK,RAB6A,NAIP,ERN2,PKN2,YE…
GO:MF	adenyl nucleotide binding	GO:0030554	0.00172027	2.7644	1361	679	87	17354	RUNX1,RIMKLA,ATP7A,AK4,PKDCC,N4BP2,CDKL5,UHMK1,ALK,PFKFB3,HK2,TGFBR1,LOC108637258,PRKCQ,KATNAL1,MAP3K1,MSH4,PDK4,BMPR2,PRKG2,LATS1,MAP3K2,ATRX,PIKFYVE,DGKE,ATP13A3,WNK3,ABL2,RAPGEF4,ROR2,TTBK2,DGKH,CLCN5,MAP3K20,PI4K2B,SMG1,CDK6,APAF1,EGFR,MET,NEK7,SHPRH,SIK1,CDK19,ROR1,HLTF,ERCC6,ATP6V1A,BMPR1A,CAMK1G,HIPK1,PAPSS2,MYLK,NAIP,ERN2,PKN2,YES1,AKT3,ATP11B,ABCA5,ABCB11,ROCK2,CSNK1G1,CHD9,BTAF1,SMC5,PR…
GO:MF	kinase binding	GO:0019900	0.00334104	2.47612	499	679	41	17354	ANGPT2,KCNA5,XIAP,JAKMIP3,RICTOR,ERRFI1,USP37,FRS2,SHC4,MAP3K1,NR3C1,CCNT1,BMPR2,EMP2,LATS1,NIN,ROR2,GJA1,PPP1R12A,EGFR,SIK1,ADD2,SPRED1,NAIP,CACUL1,APPL1,PPP1CB,RYR2,CCNYL1,MEF2A,UFL1,UTRN,SMAD3,SPAG9,PAK2,WWC2,TOP2A,LOC102187810,MOB1B,ADAM10,SASH1
GO:MF	RNA polymerase II transcription regulatory region sequence-specific DNA binding	GO:0000977	0.00380138	2.42006	537	679	43	17354	PLAG1,RORA,RUNX1,ZNF395,NFAT5,NR3C1,CREB3L2,SIX4,ZBTB16,ELK4,TFCP2L1,MXI1,SUZ12,MXD1,BACH1,REL,SMAD5,ZSCAN21,NRIP1,AR,KLF7,EHF,ZNF148,IKZF5,PBX1,CARF,ZNF644,BHLHE40,PRRX1,NFIL3,FOXJ2,ZEB1,FOSL2,MYBL1,MEF2A,SP3,SMAD3,RBPJ,BHLHE41,TCF12,CLOCK,ELF1,YAP1
GO:MF	sequence-specific double-stranded DNA binding	GO:1990837	0.00448019	2.3487	818	679	58	17354	PLAG1,RORA,RUNX1,ZNF395,FOXN2,NFAT5,ZBED6,NR3C1,CCNT1,CREB3L2,RFX7,SIX4,ZBTB16,THRB,ELK4,GABPB2,TEAD1,TFCP2L1,MXI1,TIPARP,SUZ12,MXD1,BACH1,REL,SMAD5,ZSCAN21,NRIP1,AR,KLF7,EHF,ZNF148,IKZF5,PBX1,BBX,ZBTB26,CARF,ZNF644,ZBTB33,BHLHE40,TBL1XR1,PRRX1,NFIL3,FOXJ2,TBX18,ZEB1,FOSL2,MYBL1,MEF2A,SP3,ZBTB43,SMAD3,RBPJ,BHLHE41,TCF12,TP63,CLOCK,ELF1,YAP1
GO:MF	transition metal ion binding	GO:0046914	0.00931521	2.03081	936	679	63	17354	CYP1A1,EGLN3,MMP13,CYP24A1,CA4,CYP26B1,RORA,P4HA1,ATP7A,IL1A,CA9,LNPEP,LOXL2,KDM7A,PLOD2,LOX,MAP3K1,NR3C1,MMP20,ZMAT3,PIKFYVE,THRB,ERI2,CPD,ABL2,MBTD1,PHC3,KMT2A,TET1,TLL2,BNC2,PGLYRP2,PRNP,AR,TRIM2,MORC3,EGLN1,USP45,IKZF5,TET3,TET2,LTN1,KDM3A,HLTF,SEC23A,GATAD1,KDM1B,USP49,RNF24,UBR3,FBXO30,SUV39H2,MYCBP2,UTRN,SMAD3,USP33,MARCHF7,UBR2,SIAH1,TNKS,CYP39A1,CA12,SEC24A
GO:MF	signaling receptor binding	GO:0005102	0.0111333	1.95338	981	679	65	17354	APLN,STC1,STC2,ANGPT2,DPP4,RSPO1,IL37,VEGFA,PRTN3,ADM,VAV3,IL20,LIFR,IL1A,TUB,TRPC1,PTPRD,TGFBR1,NEDD4,MTSS1,FRS2,SHC4,UBXN2A,EMP2,PHIP,ADRB1,GMFB,ARRDC3,RAB8B,ITGB6,ROR2,GJA1,THBS1,NPNT,CBL,NRIP1,SORBS1,PRNP,TGFBI,AR,SEMA6B,LRP6,ZDHHC17,PGF,SEMA4B,S100A12,F2R,LRIG2,SPRED1,ADAM9,PDGFB,CXADR,IL24,ITCH,UTRN,SMAD3,LOC102189950,GPI,CSF2,CXCL8,WNT9A,IL6ST,FGF11,AAK1,TGFA
GO:MF	double-stranded DNA binding	GO:0003690	0.0130875	1.88314	868	679	59	17354	PLAG1,RORA,RUNX1,ZNF395,FOXN2,NFAT5,ZBED6,NR3C1,MSH4,CCNT1,CREB3L2,RFX7,SIX4,ZBTB16,THRB,ELK4,GABPB2,TEAD1,TFCP2L1,MXI1,TIPARP,SUZ12,MXD1,BACH1,REL,SMAD5,ZSCAN21,NRIP1,AR,KLF7,EHF,ZNF148,IKZF5,PBX1,BBX,ZBTB26,CARF,ZNF644,ZBTB33,BHLHE40,TBL1XR1,PRRX1,NFIL3,FOXJ2,TBX18,ZEB1,FOSL2,MYBL1,MEF2A,SP3,ZBTB43,SMAD3,RBPJ,BHLHE41,TCF12,TP63,CLOCK,ELF1,YAP1
GO:MF	zinc ion binding	GO:0008270	0.0155588	1.80803	662	679	48	17354	MMP13,CA4,RORA,CA9,LNPEP,KDM7A,MAP3K1,NR3C1,MMP20,ZMAT3,PIKFYVE,THRB,ERI2,CPD,MBTD1,PHC3,KMT2A,TET1,TLL2,BNC2,PGLYRP2,AR,TRIM2,MORC3,USP45,IKZF5,TET3,TET2,LTN1,HLTF,SEC23A,GATAD1,KDM1B,USP49,RNF24,UBR3,FBXO30,SUV39H2,MYCBP2,UTRN,SMAD3,USP33,MARCHF7,UBR2,SIAH1,TNKS,CA12,SEC24A
GO:MF	protein kinase binding	GO:0019901	0.0279813	1.55313	438	679	35	17354	ANGPT2,KCNA5,XIAP,RICTOR,ERRFI1,USP37,FRS2,SHC4,MAP3K1,NR3C1,CCNT1,BMPR2,EMP2,LATS1,ROR2,GJA1,PPP1R12A,SIK1,ADD2,SPRED1,NAIP,CACUL1,APPL1,PPP1CB,RYR2,CCNYL1,MEF2A,UFL1,UTRN,SMAD3,SPAG9,PAK2,TOP2A,ADAM10,SASH1
GO:MF	oncostatin-M receptor activity	GO:0004924	0.0310644	1.50774	3	679	3	17354	LIFR,OSMR,IL6ST
GO:MF	DNA binding	GO:0003677	0.041752	1.37932	1782	679	101	17354	PLAG1,RORA,RUNX1,ZNF395,FOXN2,NFAT5,ZBED6,ZKSCAN8,NR3C1,MSH4,CCNT1,CREB3L2,RFX7,SIX4,ZBTB16,THRB,ELK4,GABPB2,TEAD1,TFCP2L1,MXI1,TIPARP,SUZ12,MXD1,BACH1,PHC3,REL,KMT2A,TET1,ZNF24,SMAD5,ZSCAN21,NRIP1,BNC2,SMG1,AR,ZNF354C,KLF7,EHF,RC3H2,SHPRH,LOC102191363,ZNF148,GCFC2,IKZF5,TET3,PBX1,BBX,ZBTB26,ZBTB21,CARF,LOC102168664,ERCC6,ZNF644,ZBTB33,BHLHE40,TBL1XR1,ZNF248,DR1,GATAD1,TIGD7,ZBTB38,PRRX1,NFIL3,ZN…
GO:MF	ubiquitin-protein transferase activity	GO:0004842	0.0464171	1.33332	276	679	25	17354	XIAP,DZIP3,NEDD4,G2E3,MALT1,RNF141,CBL,RC3H2,SHPRH,RNF168,LTN1,RLIM,HERC3,CBLB,RNFT1,UBR3,FBXO30,ITCH,MYCBP2,PELI1,UBR2,SIAH1,RSPRY1,RNF11,OBI1
GO:BP	cellular protein modification process	GO:0006464	1.80904e-18	17.7426	2735	682	204	17433	FBXO2,EGLN3,ERO1A,RSPO1,YOD1,RIMKLA,P4HA1,FUT11,XIAP,PKDCC,B4GALT6,KRAS,CDKL5,UHMK1,GXYLT2,ALK,RICTOR,ERRFI1,LOXL2,PPTC7,PTPRD,TGFBR1,CHML,KDM7A,DZIP3,PLOD2,PRKCQ,NEDD4,LOX,PTGS2,USP37,KLHL24,GALNT8,G2E3,MAP3K1,STYX,FBXO32,DIPK2A,PDK4,CCNT1,BMPR2,UBXN2A,EMP2,PCGF5,PRKG2,LATS1,MAP3K2,ATRX,PIKFYVE,ELK4,MALT1,WNK3,UGCG,ARRDC3,FNIP1,ABL2,VLDLR,TIPARP,ROR2,POGLUT3,TTBK2,SUZ12,MAP3K20,FEM1C,THBS1,KMT2A…
GO:BP	protein modification process	GO:0036211	1.80904e-18	17.7426	2735	682	204	17433	FBXO2,EGLN3,ERO1A,RSPO1,YOD1,RIMKLA,P4HA1,FUT11,XIAP,PKDCC,B4GALT6,KRAS,CDKL5,UHMK1,GXYLT2,ALK,RICTOR,ERRFI1,LOXL2,PPTC7,PTPRD,TGFBR1,CHML,KDM7A,DZIP3,PLOD2,PRKCQ,NEDD4,LOX,PTGS2,USP37,KLHL24,GALNT8,G2E3,MAP3K1,STYX,FBXO32,DIPK2A,PDK4,CCNT1,BMPR2,UBXN2A,EMP2,PCGF5,PRKG2,LATS1,MAP3K2,ATRX,PIKFYVE,ELK4,MALT1,WNK3,UGCG,ARRDC3,FNIP1,ABL2,VLDLR,TIPARP,ROR2,POGLUT3,TTBK2,SUZ12,MAP3K20,FEM1C,THBS1,KMT2A…
GO:BP	macromolecule modification	GO:0043412	3.69657e-17	16.4322	2884	682	208	17433	FBXO2,EGLN3,ERO1A,RSPO1,YOD1,RIMKLA,P4HA1,FUT11,XIAP,PKDCC,B4GALT6,KRAS,CDKL5,UHMK1,GXYLT2,ALK,RICTOR,ERRFI1,LOXL2,PPTC7,PTPRD,TGFBR1,CHML,KDM7A,DZIP3,PLOD2,PRKCQ,NEDD4,LOX,PTGS2,USP37,KLHL24,GALNT8,G2E3,MAP3K1,STYX,FBXO32,DIPK2A,PDK4,CCNT1,BMPR2,UBXN2A,EMP2,PCGF5,PRKG2,LATS1,MAP3K2,ATRX,PIKFYVE,ELK4,MALT1,WNK3,UGCG,ARRDC3,FNIP1,ABL2,VLDLR,TIPARP,ROR2,POGLUT3,TTBK2,SUZ12,MAP3K20,FEM1C,THBS1,KMT2A…
GO:BP	biological regulation	GO:0065007	7.25173e-17	16.1396	9665	682	492	17433	RIPOR2,APLN,CYP1A1,STC1,FBXO2,EGLN3,BNIP3,SCEL,PLAG1,STC2,ANGPT2,DPP4,NXNL2,CYP26B1,ERO1A,RSPO1,RORA,SRL,NDRG1,RUNX1,MIR365A,KCNA5,ZNF395,RAB27B,FOXN2,VEGFA,AMIGO1,PRTN3,ADM,SFRP5,VAV3,YOD1,NFAT5,IL20,SEZ6,XIAP,LMBRD2,IL13RA1,LIFR,ATP7A,ANGPTL4,PKDCC,IL1A,KRAS,DHRS9,CDKL5,UHMK1,RASSF9,TUB,SLC7A11,TRPC1,ALK,RICTOR,ERRFI1,LOXL2,PPTC7,PTPRD,MIR186,HK2,PDK1,TGFBR1,DSG2,MBNL1,CHML,HPSE,CACNA1C,KDM7A,P…
GO:BP	regulation of cellular process	GO:0050794	9.63519e-17	16.0161	8463	682	447	17433	RIPOR2,APLN,STC1,FBXO2,EGLN3,BNIP3,SCEL,PLAG1,STC2,ANGPT2,DPP4,CYP26B1,ERO1A,RSPO1,RORA,NDRG1,RUNX1,KCNA5,ZNF395,RAB27B,FOXN2,VEGFA,AMIGO1,PRTN3,ADM,SFRP5,VAV3,YOD1,NFAT5,IL20,SEZ6,XIAP,LMBRD2,IL13RA1,LIFR,ATP7A,ANGPTL4,PKDCC,IL1A,KRAS,CDKL5,UHMK1,RASSF9,TUB,SLC7A11,TRPC1,ALK,RICTOR,ERRFI1,LOXL2,PPTC7,PTPRD,HK2,PDK1,TGFBR1,DSG2,MBNL1,CHML,HPSE,CACNA1C,KDM7A,PPP1R3B,ZBED6,PRKCQ,NEDD4,DKK3,IL17RD,G…
GO:BP	regulation of cellular metabolic process	GO:0031323	1.87913e-16	15.726	4098	682	264	17433	APLN,FBXO2,EGLN3,BNIP3,PLAG1,STC2,RSPO1,RORA,RUNX1,ZNF395,FOXN2,SFRP5,VAV3,NFAT5,XIAP,ATP7A,IL1A,KRAS,UHMK1,SLC7A11,RICTOR,ERRFI1,LOXL2,PPTC7,HK2,PDK1,TGFBR1,MBNL1,KDM7A,PPP1R3B,ZBED6,PRKCQ,NEDD4,LOX,PTGS2,SLC2A13,USP37,ZFP36L2,MBNL3,ZKSCAN8,SLC4A4,NR3C1,STYX,DIPK2A,PDK4,CCNT1,CREB3L2,HMOX1,ZYG11B,BMPR2,UBXN2A,EMP2,PCGF5,DDIT4,PHIP,RFX7,LATS1,SLF2,ATRX,SIX4,PIKFYVE,ZBTB16,LOC102173963,THRB,ELK4,G…
GO:BP	regulation of primary metabolic process	GO:0080090	2.01337e-16	15.6961	3970	682	258	17433	APLN,FBXO2,EGLN3,PLAG1,RSPO1,RORA,RUNX1,ZNF395,FOXN2,SFRP5,VAV3,NFAT5,XIAP,IL1A,KRAS,UHMK1,SLC7A11,ALK,RICTOR,ERRFI1,LOXL2,PDK1,TGFBR1,MBNL1,KDM7A,PPP1R3B,ZBED6,PRKCQ,NEDD4,LOX,PTGS2,SLC2A13,ZFP36L2,MBNL3,ZKSCAN8,SLC4A4,NR3C1,STYX,DIPK2A,PDK4,CCNT1,CREB3L2,HMOX1,ZYG11B,BMPR2,UBXN2A,EMP2,PCGF5,DDIT4,PHIP,RFX7,LATS1,SLF2,ATRX,SIX4,ZBTB16,LOC102173963,THRB,ELK4,GABPB2,MALT1,WNK3,ARRDC3,TEAD1,TFCP2L1…
GO:BP	regulation of biological process	GO:0050789	1.06458e-15	14.9728	9136	682	469	17433	RIPOR2,APLN,STC1,FBXO2,EGLN3,BNIP3,SCEL,PLAG1,STC2,ANGPT2,DPP4,CYP26B1,ERO1A,RSPO1,RORA,SRL,NDRG1,RUNX1,MIR365A,KCNA5,ZNF395,RAB27B,FOXN2,VEGFA,AMIGO1,PRTN3,ADM,SFRP5,VAV3,YOD1,NFAT5,IL20,SEZ6,XIAP,LMBRD2,IL13RA1,LIFR,ATP7A,ANGPTL4,PKDCC,IL1A,KRAS,CDKL5,UHMK1,RASSF9,TUB,SLC7A11,TRPC1,ALK,RICTOR,ERRFI1,LOXL2,PPTC7,PTPRD,MIR186,HK2,PDK1,TGFBR1,DSG2,MBNL1,CHML,HPSE,CACNA1C,KDM7A,PPP1R3B,ZBED6,PRKCQ,…
GO:BP	regulation of nitrogen compound metabolic process	GO:0051171	2.15863e-15	14.6658	3865	682	250	17433	APLN,FBXO2,EGLN3,PLAG1,RSPO1,RORA,RUNX1,ZNF395,FOXN2,SFRP5,NFAT5,XIAP,IL1A,KRAS,UHMK1,SLC7A11,RICTOR,ERRFI1,LOXL2,PDK1,TGFBR1,MBNL1,KDM7A,ZBED6,PRKCQ,NEDD4,LOX,PTGS2,SLC2A13,ZFP36L2,MBNL3,ZKSCAN8,SLC4A4,NR3C1,STYX,DIPK2A,PDK4,CCNT1,CREB3L2,HMOX1,ZYG11B,BMPR2,UBXN2A,EMP2,PCGF5,DDIT4,PHIP,RFX7,LATS1,SLF2,ATRX,SIX4,ZBTB16,LOC102173963,THRB,ELK4,GABPB2,MALT1,WNK3,ARRDC3,TEAD1,TFCP2L1,FNIP1,MXI1,VLDLR…
GO:BP	regulation of metabolic process	GO:0019222	3.39088e-15	14.4697	4874	682	295	17433	APLN,FBXO2,EGLN3,BNIP3,PLAG1,STC2,CYP26B1,RSPO1,RORA,RUNX1,MIR365A,ZNF395,FOXN2,SFRP5,VAV3,NFAT5,XIAP,ATP7A,IL1A,KRAS,UHMK1,SLC7A11,ALK,RICTOR,ERRFI1,LOXL2,PPTC7,MIR186,HK2,PDK1,TGFBR1,MBNL1,HPSE,KDM7A,PPP1R3B,ZBED6,PRKCQ,NEDD4,LOX,PTGS2,SLC2A13,USP37,ZFP36L2,MBNL3,ZKSCAN8,SHC4,SLC4A4,NR3C1,STYX,DIPK2A,PDK4,CCNT1,CREB3L2,HMOX1,ZYG11B,BMPR2,UBXN2A,EMP2,PCGF5,DDIT4,PHIP,RFX7,LATS1,SLF2,ATRX,SIX4,XR…
GO:BP	developmental process	GO:0032502	4.35122e-15	14.3614	4037	682	257	17433	RIPOR2,APLN,STC1,BNIP3,MMP13,SCEL,CYP24A1,PLAG1,ANGPT2,CYP26B1,ERO1A,RORA,NDRG1,RUNX1,FOXN2,VEGFA,AMIGO1,PRTN3,ADM,SFRP5,IL20,SEZ6,HS2ST1,ANGPTL4,PKDCC,B4GALT6,IL1A,KRAS,HOOK1,UHMK1,CA9,CEP85L,TUB,SLC7A11,ALK,RICTOR,ERRFI1,LOXL2,PTPRD,MATN3,HK2,TGFBR1,DSG2,HPSE,CACNA1C,UPK1B,ZBED6,NEDD4,DKK3,IL17RD,LOX,PTGS2,ZFP36L2,CLIC4,SLC2A1,MBNL3,LIN7C,FRS2,SHC4,DIPK2A,GLDN,MSH4,MMP20,CREB3L2,HMOX1,CSPG5,MAN…
GO:BP	anatomical structure development	GO:0048856	2.38018e-14	13.6234	3741	682	241	17433	RIPOR2,APLN,STC1,BNIP3,MMP13,SCEL,PLAG1,ANGPT2,CYP26B1,RORA,NDRG1,RUNX1,FOXN2,VEGFA,AMIGO1,PRTN3,ADM,SFRP5,IL20,SEZ6,HS2ST1,ANGPTL4,PKDCC,B4GALT6,IL1A,KRAS,HOOK1,UHMK1,CA9,CEP85L,TUB,SLC7A11,ALK,RICTOR,ERRFI1,LOXL2,PTPRD,MATN3,HK2,TGFBR1,DSG2,HPSE,CACNA1C,UPK1B,ZBED6,NEDD4,DKK3,IL17RD,LOX,PTGS2,ZFP36L2,CLIC4,SLC2A1,MBNL3,LIN7C,FRS2,DIPK2A,GLDN,MSH4,MMP20,CREB3L2,HMOX1,CSPG5,MAN1A2,BMPR2,EMP2,PHIP…
GO:BP	system development	GO:0048731	5.81404e-14	13.2355	3112	682	210	17433	RIPOR2,APLN,STC1,MMP13,SCEL,PLAG1,ANGPT2,CYP26B1,RORA,NDRG1,RUNX1,FOXN2,VEGFA,AMIGO1,PRTN3,ADM,SFRP5,IL20,SEZ6,HS2ST1,ANGPTL4,PKDCC,B4GALT6,IL1A,KRAS,UHMK1,CEP85L,TUB,SLC7A11,ALK,ERRFI1,LOXL2,PTPRD,MATN3,HK2,TGFBR1,DSG2,HPSE,CACNA1C,ZBED6,NEDD4,IL17RD,LOX,PTGS2,ZFP36L2,CLIC4,SLC2A1,FRS2,DIPK2A,GLDN,MSH4,MMP20,CREB3L2,HMOX1,CSPG5,MAN1A2,BMPR2,EMP2,LATS1,ATRX,SIX4,PIKFYVE,ZBTB16,THRB,ITGB8,NIN,MALT…
GO:BP	multicellular organism development	GO:0007275	2.2443e-13	12.6489	3359	682	220	17433	RIPOR2,APLN,STC1,MMP13,SCEL,PLAG1,ANGPT2,CYP26B1,RORA,NDRG1,RUNX1,FOXN2,VEGFA,AMIGO1,PRTN3,ADM,SFRP5,IL20,SEZ6,HS2ST1,ANGPTL4,PKDCC,B4GALT6,IL1A,KRAS,UHMK1,CEP85L,TUB,SLC7A11,ALK,RICTOR,ERRFI1,LOXL2,PTPRD,MATN3,HK2,TGFBR1,DSG2,HPSE,CACNA1C,ZBED6,NEDD4,DKK3,IL17RD,LOX,PTGS2,ZFP36L2,CLIC4,SLC2A1,FRS2,DIPK2A,GLDN,MSH4,MMP20,CREB3L2,HMOX1,CSPG5,MAN1A2,BMPR2,EMP2,LATS1,ATRX,SIX4,PIKFYVE,ZBTB16,THRB,IT…
GO:BP	positive regulation of cellular process	GO:0048522	2.86546e-13	12.5428	3729	682	237	17433	RIPOR2,APLN,EGLN3,BNIP3,SCEL,PLAG1,DPP4,CYP26B1,RSPO1,RORA,RUNX1,ZNF395,RAB27B,VEGFA,AMIGO1,ADM,VAV3,NFAT5,IL20,XIAP,LIFR,ATP7A,PKDCC,IL1A,KRAS,UHMK1,TRPC1,ALK,RICTOR,LOXL2,PTPRD,TGFBR1,HPSE,KDM7A,ZBED6,PRKCQ,NEDD4,PTGS2,SLC2A13,ZFP36L2,EDIL3,FRS2,SHC4,SLC4A4,TMEM33,NR3C1,DIPK2A,CCNT1,CREB3L2,HMOX1,ZYG11B,BMPR2,EMP2,PCGF5,PHIP,LATS1,SLF2,ATRX,SIX4,ZBTB16,AKAP6,THRB,ELK4,NIN,GABPB2,MALT1,WNK3,ARRD…
GO:BP	regulation of macromolecule metabolic process	GO:0060255	3.90622e-13	12.4082	4554	682	274	17433	APLN,FBXO2,EGLN3,PLAG1,STC2,CYP26B1,RSPO1,RORA,RUNX1,MIR365A,ZNF395,FOXN2,SFRP5,NFAT5,XIAP,IL1A,KRAS,UHMK1,RICTOR,ERRFI1,LOXL2,MIR186,TGFBR1,MBNL1,HPSE,KDM7A,PPP1R3B,ZBED6,PRKCQ,NEDD4,LOX,PTGS2,SLC2A13,USP37,ZFP36L2,MBNL3,ZKSCAN8,SHC4,NR3C1,STYX,DIPK2A,CCNT1,CREB3L2,HMOX1,ZYG11B,BMPR2,UBXN2A,EMP2,PCGF5,PHIP,RFX7,LATS1,SLF2,ATRX,SIX4,XRN1,ZBTB16,LOC102173963,THRB,ITGB8,ELK4,GABPB2,AFF4,MALT1,WNK3,…
GO:BP	negative regulation of cellular process	GO:0048523	1.52403e-12	11.817	3267	682	213	17433	RIPOR2,APLN,STC1,BNIP3,ANGPT2,DPP4,CYP26B1,ERO1A,RORA,NDRG1,ADM,SFRP5,YOD1,XIAP,ANGPTL4,PKDCC,IL1A,KRAS,SLC7A11,TRPC1,ERRFI1,LOXL2,PTPRD,HK2,TGFBR1,ZBED6,PRKCQ,NEDD4,DKK3,IL17RD,PTGS2,ZFP36L2,CLIC4,MBNL3,FRS2,NR3C1,STYX,DIPK2A,PDK4,CCNT1,HMOX1,BMPR2,DDIT4,PHIP,LATS1,ATRX,ABHD2,SIX4,ZBTB16,RASA2,C24H18ORF54,THRB,GMFB,SCAI,ELK4,WNK3,ARRDC3,TFCP2L1,PAG1,FNIP1,MXI1,ROR2,TTBK2,SUZ12,MXD1,GJA1,BACH1,MA…
GO:BP	positive regulation of biological process	GO:0048518	1.79453e-12	11.746	4114	682	252	17433	RIPOR2,APLN,STC1,EGLN3,BNIP3,SCEL,PLAG1,DPP4,CYP26B1,RSPO1,RORA,RUNX1,ZNF395,RAB27B,VEGFA,AMIGO1,ADM,VAV3,NFAT5,IL20,XIAP,LIFR,ATP7A,PKDCC,IL1A,KRAS,UHMK1,TUB,TRPC1,ALK,RICTOR,LOXL2,PTPRD,HK2,TGFBR1,HPSE,KDM7A,ZBED6,PRKCQ,NEDD4,PTGS2,SLC2A13,ZFP36L2,EDIL3,FRS2,SHC4,SLC4A4,TMEM33,NR3C1,DIPK2A,CCNT1,CREB3L2,HMOX1,ZYG11B,BMPR2,EMP2,PCGF5,PHIP,LATS1,SLF2,ATRX,SIX4,ZBTB16,AKAP6,ADRB1,THRB,ITGB8,ELK4,N…
GO:BP	regulation of cellular biosynthetic process	GO:0031326	1.0131e-10	9.99435	2805	682	185	17433	APLN,PLAG1,STC2,RORA,RUNX1,ZNF395,FOXN2,SFRP5,NFAT5,ATP7A,IL1A,UHMK1,SLC7A11,LOXL2,PPTC7,PDK1,TGFBR1,KDM7A,ZBED6,PRKCQ,NEDD4,PTGS2,USP37,ZFP36L2,ZKSCAN8,NR3C1,PDK4,CCNT1,CREB3L2,HMOX1,BMPR2,PCGF5,PHIP,RFX7,ATRX,SIX4,ZBTB16,LOC102173963,THRB,ELK4,GABPB2,MALT1,TEAD1,TFCP2L1,FNIP1,MXI1,ROR2,MBTD1,SUZ12,MXD1,BACH1,STOX2,EPM2AIP1,EIF5A2,REL,MED13,THBS1,KMT2A,NPNT,RNF141,ZNF24,SMAD5,CNOT6,ZSCAN21,NRIP1…
GO:BP	cellular macromolecule metabolic process	GO:0044260	1.23367e-10	9.9088	4596	682	267	17433	APLN,FBXO2,EGLN3,BNIP3,MMP13,PPP1R3C,ERO1A,RSPO1,ADM,YOD1,RIMKLA,HS2ST1,P4HA1,FUT11,XIAP,PKDCC,B4GALT6,KRAS,CDKL5,UHMK1,GXYLT2,ALK,RICTOR,ERRFI1,LOXL2,PPTC7,LOC102184360,PTPRD,TGFBR1,CHML,HPSE,KDM7A,DZIP3,PPP1R3B,PLOD2,PRKCQ,NEDD4,LOX,PTGS2,USP37,KLHL24,GALNT8,ZFP36L2,G2E3,MAP3K1,STYX,FBXO32,DIPK2A,MSH4,PDK4,CCNT1,ZYG11B,RF00004,MAN1A2,BMPR2,UBXN2A,EMP2,PCGF5,PRKG2,LATS1,MAP3K2,SLF2,ATRX,XRN1,PIK…
GO:BP	positive regulation of cellular metabolic process	GO:0031325	1.36284e-10	9.86555	2185	682	154	17433	APLN,EGLN3,BNIP3,PLAG1,RSPO1,RORA,RUNX1,ZNF395,VAV3,NFAT5,XIAP,ATP7A,IL1A,KRAS,UHMK1,RICTOR,TGFBR1,KDM7A,PRKCQ,PTGS2,SLC2A13,ZFP36L2,SLC4A4,NR3C1,DIPK2A,CCNT1,CREB3L2,HMOX1,ZYG11B,BMPR2,EMP2,PCGF5,PHIP,LATS1,SLF2,ATRX,SIX4,ZBTB16,THRB,ELK4,GABPB2,MALT1,WNK3,ARRDC3,TEAD1,FNIP1,VLDLR,ROR2,BACH1,EPM2AIP1,EIF5A2,REL,MED13,THBS1,KMT2A,NPNT,TET1,ZNF24,SMAD5,CNOT6,ZSCAN21,NRIP1,TNKS2,PRNP,AR,ASPH,PPP1R1…
GO:BP	regulation of biosynthetic process	GO:0009889	2.00576e-10	9.69772	2846	682	186	17433	APLN,PLAG1,STC2,RORA,RUNX1,ZNF395,FOXN2,SFRP5,NFAT5,ATP7A,IL1A,UHMK1,SLC7A11,LOXL2,PPTC7,PDK1,TGFBR1,KDM7A,ZBED6,PRKCQ,NEDD4,PTGS2,USP37,ZFP36L2,ZKSCAN8,NR3C1,PDK4,CCNT1,CREB3L2,HMOX1,BMPR2,PCGF5,PHIP,RFX7,ATRX,SIX4,PIKFYVE,ZBTB16,LOC102173963,THRB,ELK4,GABPB2,MALT1,TEAD1,TFCP2L1,FNIP1,MXI1,ROR2,MBTD1,SUZ12,MXD1,BACH1,STOX2,EPM2AIP1,EIF5A2,REL,MED13,THBS1,KMT2A,NPNT,RNF141,ZNF24,SMAD5,CNOT6,ZSCAN…
GO:BP	regulation of nucleobase-containing compound metabolic process	GO:0019219	2.0546e-10	9.68727	2743	682	181	17433	APLN,PLAG1,RORA,RUNX1,ZNF395,FOXN2,SFRP5,NFAT5,IL1A,LOXL2,PDK1,TGFBR1,MBNL1,KDM7A,ZBED6,PRKCQ,NEDD4,ZFP36L2,MBNL3,ZKSCAN8,SLC4A4,NR3C1,PDK4,CCNT1,CREB3L2,HMOX1,BMPR2,PCGF5,DDIT4,PHIP,RFX7,SLF2,ATRX,SIX4,ZBTB16,LOC102173963,THRB,ELK4,GABPB2,MALT1,TEAD1,TFCP2L1,FNIP1,MXI1,ROR2,MBTD1,SUZ12,MXD1,BACH1,PUM2,STOX2,REL,MED13,KMT2A,NPNT,RNF141,ZNF24,SMAD5,CNOT6,ZSCAN21,NRIP1,TNKS2,TSC22D2,SMG1,DEPDC1,AR,…
GO:BP	negative regulation of biological process	GO:0048519	2.46503e-10	9.60818	3838	682	232	17433	RIPOR2,APLN,STC1,BNIP3,PLAG1,STC2,ANGPT2,DPP4,CYP26B1,ERO1A,RORA,NDRG1,MIR365A,PRTN3,ADM,SFRP5,YOD1,XIAP,ANGPTL4,PKDCC,IL1A,KRAS,SLC7A11,TRPC1,ALK,ERRFI1,LOXL2,PTPRD,MIR186,HK2,TGFBR1,ZBED6,PRKCQ,NEDD4,DKK3,IL17RD,PTGS2,ZFP36L2,CLIC4,MBNL3,FRS2,NR3C1,STYX,DIPK2A,PDK4,CCNT1,HMOX1,BMPR2,DDIT4,PHIP,LATS1,ATRX,ABHD2,SIX4,XRN1,ZBTB16,RASA2,C24H18ORF54,ADRB1,THRB,ITGB8,GMFB,SCAI,ELK4,WNK3,ARRDC3,TFCP2L…
GO:BP	cellular protein metabolic process	GO:0044267	4.64355e-10	9.33315	3882	682	233	17433	FBXO2,EGLN3,BNIP3,MMP13,ERO1A,RSPO1,YOD1,RIMKLA,P4HA1,FUT11,XIAP,PKDCC,B4GALT6,KRAS,CDKL5,UHMK1,GXYLT2,ALK,RICTOR,ERRFI1,LOXL2,PPTC7,LOC102184360,PTPRD,TGFBR1,CHML,KDM7A,DZIP3,PLOD2,PRKCQ,NEDD4,LOX,PTGS2,USP37,KLHL24,GALNT8,ZFP36L2,G2E3,MAP3K1,STYX,FBXO32,DIPK2A,PDK4,CCNT1,ZYG11B,RF00004,BMPR2,UBXN2A,EMP2,PCGF5,PRKG2,LATS1,MAP3K2,ATRX,PIKFYVE,ELK4,MALT1,WNK3,UGCG,ARRDC3,FNIP1,ABL2,VLDLR,TIPARP,RO…
GO:BP	intracellular signal transduction	GO:0035556	7.32738e-10	9.13505	1760	682	130	17433	RIPOR2,BNIP3,ERO1A,RORA,NDRG1,SFRP5,VAV3,NFAT5,SEZ6,XIAP,KRAS,ALK,RICTOR,PDK1,TGFBR1,CHML,HPSE,PRKCQ,NEDD4,LOX,PTGS2,ZFP36L2,FRS2,SHC4,STYX,DIPK2A,DDIT4,LATS1,ATRX,RAPGEF6,PIKFYVE,RASA2,DGKE,SCAI,MALT1,WNK3,TEAD1,PAG1,FNIP1,RAPGEF4,ROR2,DGKH,MAP3K20,PUM2,RCAN3,WSB1,REL,THBS1,NPNT,CBL,RRM2B,PRNP,ARHGEF3,DEPDC1,APAF1,EGFR,MET,SGPP1,RC3H2,SIK1,ZDHHC17,INPP5D,MOB1A,LOC102188365,ROR1,ACKR3,S100A12,F2R…
GO:BP	positive regulation of nitrogen compound metabolic process	GO:0051173	1.28249e-09	8.89195	2066	682	145	17433	APLN,EGLN3,PLAG1,RSPO1,RORA,RUNX1,ZNF395,NFAT5,XIAP,IL1A,KRAS,UHMK1,RICTOR,TGFBR1,KDM7A,PRKCQ,NEDD4,PTGS2,SLC2A13,ZFP36L2,SLC4A4,NR3C1,DIPK2A,CCNT1,CREB3L2,ZYG11B,BMPR2,EMP2,PCGF5,PHIP,LATS1,SLF2,ATRX,SIX4,ZBTB16,THRB,ELK4,GABPB2,MALT1,WNK3,ARRDC3,TEAD1,FNIP1,VLDLR,TIPARP,ROR2,BACH1,EIF5A2,REL,MED13,THBS1,KMT2A,NPNT,TET1,ZNF24,SMAD5,CNOT6,ZSCAN21,NRIP1,TNKS2,PRNP,AR,ASPH,PPP1R12A,KLF7,APAF1,EGFR,…
GO:BP	phosphorylation	GO:0016310	2.30088e-09	8.63811	1392	682	109	17433	RSPO1,VAV3,AK4,PKDCC,N4BP2,KRAS,CDKL5,UHMK1,ALK,RICTOR,ERRFI1,PFKFB3,IPMK,HK2,TGFBR1,PRKCQ,LOX,PTGS2,SLC4A4,MAP3K1,DIPK2A,PDK4,CCNT1,BMPR2,EMP2,DDIT4,PRKG2,LATS1,MAP3K2,PIKFYVE,DGKE,MALT1,WNK3,FNIP1,ABL2,VLDLR,ROR2,TTBK2,DGKH,MAP3K20,THBS1,PRKAB2,PI4K2B,SMAD5,SMG1,PRNP,AR,CDK6,MORC3,EGFR,MET,NEK7,SIK1,LRP6,CDK19,ROR1,ERCC6,TWSG1,BMPR1A,CAMK1G,HIPK1,PAPSS2,MYLK,SPRED1,CACUL1,ERN2,PKN2,YES1,AKT3,RA…
GO:BP	positive regulation of metabolic process	GO:0009893	2.6407e-09	8.57828	2530	682	167	17433	APLN,EGLN3,BNIP3,PLAG1,CYP26B1,RSPO1,RORA,RUNX1,ZNF395,VAV3,NFAT5,XIAP,ATP7A,IL1A,KRAS,UHMK1,RICTOR,TGFBR1,HPSE,KDM7A,PRKCQ,NEDD4,PTGS2,SLC2A13,ZFP36L2,SLC4A4,NR3C1,DIPK2A,CCNT1,CREB3L2,HMOX1,ZYG11B,BMPR2,EMP2,PCGF5,PHIP,LATS1,SLF2,ATRX,SIX4,ZBTB16,ADRB1,THRB,ITGB8,ELK4,GABPB2,MALT1,WNK3,ARRDC3,TEAD1,FNIP1,VLDLR,TIPARP,ROR2,GJA1,BACH1,EPM2AIP1,EIF5A2,REL,MED13,THBS1,KMT2A,NPNT,TET1,PRKAB2,ZNF24,S…
GO:BP	protein metabolic process	GO:0019538	6.88789e-09	8.16191	4498	682	256	17433	FBXO2,EGLN3,BNIP3,MMP13,DPP4,ERO1A,RSPO1,PRTN3,YOD1,RIMKLA,HS2ST1,P4HA1,FUT11,XIAP,PKDCC,B4GALT6,KRAS,CDKL5,UHMK1,GXYLT2,LNPEP,ALK,RICTOR,ERRFI1,LOXL2,PPTC7,LOC102184360,PTPRD,TGFBR1,CHML,HPSE,KDM7A,DZIP3,PLOD2,PRKCQ,NEDD4,LOX,PTGS2,SLC2A13,USP37,LOC102170691,KLHL24,GALNT8,ZFP36L2,G2E3,MAP3K1,STYX,FBXO32,DIPK2A,PDK4,MMP20,CCNT1,ZYG11B,RF00004,MAN1A2,BMPR2,UBXN2A,EMP2,PCGF5,PRKG2,LATS1,MAP3K2,ATRX…
GO:BP	regulation of RNA metabolic process	GO:0051252	8.40205e-09	8.07561	2565	682	167	17433	APLN,PLAG1,RORA,RUNX1,ZNF395,FOXN2,SFRP5,NFAT5,IL1A,LOXL2,TGFBR1,MBNL1,KDM7A,ZBED6,PRKCQ,NEDD4,ZFP36L2,MBNL3,ZKSCAN8,NR3C1,CCNT1,CREB3L2,HMOX1,BMPR2,PCGF5,PHIP,RFX7,ATRX,SIX4,ZBTB16,LOC102173963,THRB,ELK4,GABPB2,MALT1,TEAD1,TFCP2L1,FNIP1,MXI1,ROR2,MBTD1,SUZ12,MXD1,BACH1,PUM2,STOX2,REL,MED13,KMT2A,NPNT,RNF141,ZNF24,SMAD5,CNOT6,ZSCAN21,NRIP1,TSC22D2,DEPDC1,AR,ZNF354C,SFMBT2,PPP1R12A,KLF7,EGFR,MET,E…
GO:BP	cellular response to chemical stimulus	GO:0070887	1.35908e-08	7.86676	1912	682	134	17433	RIPOR2,APLN,CYP1A1,BNIP3,DPP4,CYP26B1,ERO1A,RORA,NDRG1,SFRP5,VAV3,YOD1,NFAT5,XIAP,IL13RA1,LIFR,IL1A,SLC7A11,ALK,HK2,PDK1,TGFBR1,ZBED6,PRKCQ,NEDD4,IL17RD,LOX,PTGS2,ZFP36L2,CLIC4,FRS2,TMEM33,NR3C1,FBXO32,PDK4,CREB3L2,HMOX1,BMPR2,UBXN2A,DDIT4,PHIP,LATS1,ATRX,ABHD2,PIKFYVE,AKAP6,THRB,ITGB8,MALT1,WNK3,UGCG,ABL2,ITGB6,TIPARP,ROR2,GJA1,BACH1,THBS1,NPNT,GPR75,SMAD5,NRIP1,PRNP,CTDSPL2,AR,KLHL15,PPP1R12A,K…
GO:BP	regulation of gene expression	GO:0010468	1.60148e-08	7.79548	3612	682	215	17433	APLN,PLAG1,STC2,CYP26B1,RORA,RUNX1,MIR365A,ZNF395,FOXN2,SFRP5,NFAT5,XIAP,IL1A,KRAS,UHMK1,RICTOR,LOXL2,MIR186,TGFBR1,MBNL1,HPSE,KDM7A,ZBED6,PRKCQ,NEDD4,LOX,ZFP36L2,MBNL3,ZKSCAN8,SHC4,NR3C1,CCNT1,CREB3L2,HMOX1,BMPR2,PCGF5,PHIP,RFX7,ATRX,SIX4,XRN1,ZBTB16,LOC102173963,THRB,ITGB8,ELK4,GABPB2,AFF4,MALT1,TEAD1,TFCP2L1,FNIP1,MXI1,ITGB6,TIPARP,ROR2,MBTD1,SUZ12,MXD1,GJA1,BACH1,PUM2,STOX2,EIF5A2,REL,MED13,T…
GO:BP	animal organ development	GO:0048513	2.08713e-08	7.68045	2305	682	153	17433	RIPOR2,APLN,STC1,MMP13,SCEL,PLAG1,CYP26B1,RORA,RUNX1,FOXN2,PRTN3,ADM,IL20,SEZ6,HS2ST1,PKDCC,KRAS,TUB,SLC7A11,ALK,ERRFI1,LOXL2,MATN3,TGFBR1,DSG2,HPSE,CACNA1C,ZBED6,IL17RD,LOX,PTGS2,ZFP36L2,CLIC4,FRS2,DIPK2A,MSH4,MMP20,CREB3L2,MAN1A2,BMPR2,LATS1,ATRX,SIX4,ZBTB16,THRB,ITGB8,NIN,MALT1,UGCG,ARRDC3,TFCP2L1,FNIP1,COL8A2,PGAP1,VLDLR,ITGB6,TIPARP,ROR2,GJA1,GNAT2,STOX2,KMT2A,NPNT,USF3,SMAD5,NRIP1,RRM2B,TLL…
GO:BP	positive regulation of macromolecule metabolic process	GO:0010604	2.92421e-08	7.53399	2356	682	155	17433	APLN,EGLN3,PLAG1,CYP26B1,RSPO1,RORA,RUNX1,ZNF395,NFAT5,XIAP,IL1A,KRAS,UHMK1,RICTOR,TGFBR1,HPSE,KDM7A,PRKCQ,NEDD4,PTGS2,SLC2A13,ZFP36L2,NR3C1,DIPK2A,CCNT1,CREB3L2,ZYG11B,BMPR2,EMP2,PCGF5,PHIP,LATS1,SLF2,ATRX,SIX4,ZBTB16,THRB,ITGB8,ELK4,GABPB2,MALT1,WNK3,ARRDC3,TEAD1,FNIP1,VLDLR,TIPARP,ROR2,GJA1,BACH1,EPM2AIP1,EIF5A2,REL,MED13,THBS1,KMT2A,NPNT,TET1,ZNF24,SMAD5,CNOT6,ZSCAN21,QKI,NRIP1,TNKS2,PRNP,AR,…
GO:BP	regulation of macromolecule biosynthetic process	GO:0010556	3.15535e-08	7.50095	2711	682	172	17433	APLN,PLAG1,RORA,RUNX1,ZNF395,FOXN2,SFRP5,NFAT5,IL1A,UHMK1,LOXL2,TGFBR1,KDM7A,ZBED6,PRKCQ,NEDD4,USP37,ZFP36L2,ZKSCAN8,NR3C1,CCNT1,CREB3L2,HMOX1,BMPR2,PCGF5,PHIP,RFX7,ATRX,SIX4,ZBTB16,LOC102173963,THRB,ELK4,GABPB2,MALT1,TEAD1,TFCP2L1,FNIP1,MXI1,ROR2,MBTD1,SUZ12,MXD1,BACH1,STOX2,EPM2AIP1,EIF5A2,REL,MED13,THBS1,KMT2A,NPNT,RNF141,ZNF24,SMAD5,CNOT6,ZSCAN21,NRIP1,TSC22D2,DEPDC1,AR,ZNF354C,SFMBT2,PPP1R12…
GO:BP	regulation of RNA biosynthetic process	GO:2001141	3.17386e-08	7.49841	2379	682	156	17433	APLN,PLAG1,RORA,RUNX1,ZNF395,FOXN2,SFRP5,NFAT5,IL1A,LOXL2,TGFBR1,KDM7A,ZBED6,PRKCQ,NEDD4,ZKSCAN8,NR3C1,CCNT1,CREB3L2,HMOX1,BMPR2,PCGF5,PHIP,RFX7,ATRX,SIX4,ZBTB16,LOC102173963,THRB,ELK4,GABPB2,MALT1,TEAD1,TFCP2L1,FNIP1,MXI1,ROR2,MBTD1,SUZ12,MXD1,BACH1,STOX2,REL,MED13,KMT2A,NPNT,RNF141,ZNF24,SMAD5,CNOT6,ZSCAN21,NRIP1,TSC22D2,DEPDC1,AR,ZNF354C,SFMBT2,PPP1R12A,KLF7,EGFR,MET,EHF,EGLN1,SIK1,LOC10219136…
GO:BP	regulation of transcription, DNA-templated	GO:0006355	5.44155e-08	7.26428	2375	682	155	17433	APLN,PLAG1,RORA,RUNX1,ZNF395,FOXN2,SFRP5,NFAT5,IL1A,LOXL2,TGFBR1,KDM7A,ZBED6,PRKCQ,NEDD4,ZKSCAN8,NR3C1,CCNT1,CREB3L2,HMOX1,BMPR2,PCGF5,PHIP,RFX7,ATRX,SIX4,ZBTB16,LOC102173963,THRB,ELK4,GABPB2,MALT1,TEAD1,TFCP2L1,FNIP1,MXI1,ROR2,MBTD1,SUZ12,MXD1,BACH1,STOX2,REL,MED13,KMT2A,NPNT,RNF141,ZNF24,SMAD5,CNOT6,ZSCAN21,NRIP1,TSC22D2,DEPDC1,AR,ZNF354C,SFMBT2,PPP1R12A,KLF7,EGFR,MET,EHF,EGLN1,SIK1,LOC10219136…
GO:BP	regulation of nucleic acid-templated transcription	GO:1903506	5.62058e-08	7.25022	2376	682	155	17433	APLN,PLAG1,RORA,RUNX1,ZNF395,FOXN2,SFRP5,NFAT5,IL1A,LOXL2,TGFBR1,KDM7A,ZBED6,PRKCQ,NEDD4,ZKSCAN8,NR3C1,CCNT1,CREB3L2,HMOX1,BMPR2,PCGF5,PHIP,RFX7,ATRX,SIX4,ZBTB16,LOC102173963,THRB,ELK4,GABPB2,MALT1,TEAD1,TFCP2L1,FNIP1,MXI1,ROR2,MBTD1,SUZ12,MXD1,BACH1,STOX2,REL,MED13,KMT2A,NPNT,RNF141,ZNF24,SMAD5,CNOT6,ZSCAN21,NRIP1,TSC22D2,DEPDC1,AR,ZNF354C,SFMBT2,PPP1R12A,KLF7,EGFR,MET,EHF,EGLN1,SIK1,LOC10219136…
GO:BP	cellular developmental process	GO:0048869	5.81213e-08	7.23566	2647	682	168	17433	RIPOR2,STC1,BNIP3,SCEL,CYP24A1,PLAG1,ANGPT2,CYP26B1,ERO1A,RORA,NDRG1,RUNX1,FOXN2,VEGFA,AMIGO1,PRTN3,ADM,IL20,SEZ6,PKDCC,B4GALT6,IL1A,KRAS,HOOK1,UHMK1,CEP85L,ALK,ERRFI1,LOXL2,PTPRD,TGFBR1,HPSE,UPK1B,ZBED6,NEDD4,IL17RD,LOX,PTGS2,ZFP36L2,CLIC4,MBNL3,FRS2,SHC4,GLDN,CREB3L2,BMPR2,EMP2,LATS1,ATRX,ABHD2,SIX4,PIKFYVE,ZBTB16,ADRB1,THRB,ITGB8,NIN,AFF4,MALT1,UGCG,TFCP2L1,FNIP1,ABL2,VLDLR,ITGB6,TIPARP,ROR2,S…
GO:BP	cell differentiation	GO:0030154	7.15739e-08	7.14525	2591	682	165	17433	RIPOR2,STC1,BNIP3,SCEL,CYP24A1,PLAG1,ANGPT2,CYP26B1,ERO1A,RORA,NDRG1,RUNX1,FOXN2,VEGFA,AMIGO1,PRTN3,ADM,IL20,SEZ6,PKDCC,B4GALT6,IL1A,KRAS,HOOK1,UHMK1,CEP85L,ALK,ERRFI1,LOXL2,PTPRD,TGFBR1,HPSE,UPK1B,ZBED6,NEDD4,IL17RD,LOX,PTGS2,ZFP36L2,CLIC4,MBNL3,FRS2,SHC4,GLDN,CREB3L2,BMPR2,EMP2,LATS1,ATRX,ABHD2,SIX4,ZBTB16,ADRB1,THRB,ITGB8,NIN,AFF4,MALT1,UGCG,TFCP2L1,FNIP1,ABL2,VLDLR,ITGB6,TIPARP,ROR2,SUZ12,GJA…
GO:BP	phosphorus metabolic process	GO:0006793	1.07399e-07	6.969	2110	682	141	17433	RSPO1,RORA,VAV3,AK4,PKDCC,N4BP2,KRAS,CDKL5,UHMK1,ALK,RICTOR,ERRFI1,PFKFB3,PPTC7,IPMK,PTPRD,HK2,PDK1,TGFBR1,PRKCQ,LOX,PTGS2,SLC4A4,MAP3K1,STYX,DIPK2A,PDK4,CCNT1,BMPR2,EMP2,DDIT4,PRKG2,LATS1,MAP3K2,PIKFYVE,PLPPR3,DGKE,MALT1,WNK3,FNIP1,ABL2,VLDLR,ROR2,TTBK2,DGKH,NT5E,MAP3K20,THBS1,NPNT,PRKAB2,PI4K2B,SMAD5,RRM2B,SMG1,PRNP,CTDSPL2,AR,CDK6,PPP1R12A,MORC3,EGFR,MET,NEK7,SGPP1,SIK1,LRP6,INPP5D,CDK19,LOC10…
GO:BP	phosphate-containing compound metabolic process	GO:0006796	1.23837e-07	6.90715	2094	682	140	17433	RSPO1,RORA,VAV3,AK4,PKDCC,N4BP2,KRAS,CDKL5,UHMK1,ALK,RICTOR,ERRFI1,PFKFB3,PPTC7,IPMK,PTPRD,HK2,PDK1,TGFBR1,PRKCQ,LOX,PTGS2,SLC4A4,MAP3K1,STYX,DIPK2A,PDK4,CCNT1,BMPR2,EMP2,DDIT4,PRKG2,LATS1,MAP3K2,PIKFYVE,PLPPR3,DGKE,MALT1,WNK3,FNIP1,ABL2,VLDLR,ROR2,TTBK2,DGKH,NT5E,MAP3K20,THBS1,NPNT,PRKAB2,PI4K2B,SMAD5,RRM2B,SMG1,PRNP,CTDSPL2,AR,CDK6,PPP1R12A,MORC3,EGFR,MET,NEK7,SGPP1,SIK1,LRP6,INPP5D,CDK19,LOC10…
GO:BP	organonitrogen compound metabolic process	GO:1901564	1.43841e-07	6.84212	5227	682	282	17433	CYP1A1,FBXO2,EGLN3,BNIP3,MMP13,DPP4,DEGS2,ERO1A,RSPO1,RORA,PRTN3,YOD1,RIMKLA,HS2ST1,P4HA1,FUT11,XIAP,AK4,PKDCC,B4GALT6,KRAS,CDKL5,UHMK1,GXYLT2,LNPEP,SLC7A11,ALK,RICTOR,ERRFI1,LOXL2,PPTC7,LOC102184360,PTPRD,HK2,PDK1,TGFBR1,CHML,HPSE,KDM7A,DZIP3,PLOD2,PRKCQ,NEDD4,LOX,PTGS2,SLC2A13,USP37,LOC102170691,KLHL24,GALNT8,ZFP36L2,G2E3,SLC4A4,MAP3K1,STYX,FBXO32,DIPK2A,PDK4,MMP20,CCNT1,HMOX1,ZYG11B,RF00004,MA…
GO:BP	tube development	GO:0035295	1.77299e-07	6.75129	754	682	68	17433	APLN,ANGPT2,RORA,VEGFA,ADM,SFRP5,HS2ST1,ANGPTL4,PKDCC,IL1A,KRAS,SLC7A11,ERRFI1,LOXL2,HK2,TGFBR1,HPSE,LOX,CLIC4,HMOX1,MAN1A2,BMPR2,EMP2,ATRX,SIX4,THRB,ITGB8,ITGB6,TIPARP,GJA1,THBS1,NPNT,SMAD5,QKI,TGFBI,APAF1,MET,RC3H2,EGLN1,ACKR3,ARL13B,HSD11B1,BMPR1A,F3,MYLK,SPRED1,PRRX1,AKT3,FOXJ2,VASH2,ZEB1,RYR2,ROCK2,RHOJ,SP3,BTG1,NOTCH2,SMAD3,RBPJ,CXCL8,PDPK1,IL6ST,TMEM107,TP63,NF1,SAV1,SASH1,YAP1
GO:BP	regulation of developmental process	GO:0050793	2.02814e-07	6.6929	1632	682	116	17433	BNIP3,PLAG1,ANGPT2,CYP26B1,RORA,RUNX1,AMIGO1,ADM,SFRP5,IL20,SEZ6,PKDCC,IL1A,KRAS,ALK,ERRFI1,LOXL2,PTPRD,HK2,TGFBR1,HPSE,ZBED6,IL17RD,LOX,PTGS2,ZFP36L2,MBNL3,FRS2,HMOX1,BMPR2,EMP2,PHIP,SIX4,ZBTB16,ADRB1,ITGB8,NIN,MALT1,FNIP1,VLDLR,ROR2,SUZ12,GJA1,THBS1,NPNT,USF3,SMAD5,TLL2,TNKS2,PGLYRP2,AR,CDK6,KLF7,EGFR,SGPP1,RC3H2,EGLN1,SIK1,INPP5D,KDM3A,TMEM106B,PTBP3,CLASP1,ZBTB1,TWSG1,BMPR1A,LRIG2,F3,SPRED1,B…
GO:BP	protein phosphorylation	GO:0006468	2.35682e-07	6.62767	1182	682	92	17433	RSPO1,PKDCC,KRAS,CDKL5,UHMK1,ALK,RICTOR,ERRFI1,TGFBR1,PRKCQ,LOX,PTGS2,MAP3K1,DIPK2A,PDK4,CCNT1,BMPR2,EMP2,PRKG2,LATS1,MAP3K2,PIKFYVE,MALT1,WNK3,FNIP1,ABL2,VLDLR,ROR2,TTBK2,MAP3K20,THBS1,PRKAB2,SMAD5,SMG1,PRNP,CDK6,MORC3,EGFR,MET,NEK7,SIK1,LRP6,CDK19,ROR1,ERCC6,TWSG1,BMPR1A,CAMK1G,HIPK1,MYLK,SPRED1,CACUL1,ERN2,PKN2,YES1,AKT3,RASSF2,ADAM9,PDGFB,RAP2A,AKAP13,ROCK2,CSNK1G1,CCNYL1,PRKAA2,LOC102189950,…
GO:BP	regulation of cell communication	GO:0010646	3.55748e-07	6.44886	2187	682	143	17433	RIPOR2,APLN,SCEL,CYP26B1,RSPO1,RORA,ADM,SFRP5,NFAT5,SEZ6,XIAP,KRAS,TUB,SLC7A11,ALK,RICTOR,ERRFI1,PTPRD,TGFBR1,HPSE,ZBED6,PRKCQ,NEDD4,DKK3,IL17RD,LOX,PTGS2,KLHL24,FRS2,TMEM33,STYX,DIPK2A,HMOX1,CSPG5,BMPR2,EMP2,DDIT4,PHIP,LATS1,RASA2,DGKE,SCAI,MALT1,UGCG,ARRDC3,FNIP1,ROR2,GJA1,MAP3K20,PUM2,FRMPD1,REL,THBS1,KMT2A,NPNT,CBL,RRM2B,TNKS2,CTDSPL2,USP46,AR,KLF7,APAF1,MPP5,EGFR,MET,RC3H2,EGLN1,ZDHHC17,INPP…
GO:BP	regulation of cell population proliferation	GO:0042127	4.79414e-07	6.31929	1052	682	84	17433	APLN,EGLN3,PLAG1,DPP4,NDRG1,ADM,SFRP5,VAV3,LIFR,IL1A,KRAS,SLC7A11,ALK,TGFBR1,HPSE,PRKCQ,PTGS2,FRS2,SHC4,HMOX1,BMPR2,EMP2,SIX4,ZBTB16,C24H18ORF54,FNIP1,ROR2,SUZ12,GJA1,THBS1,KMT2A,TET1,CNOT6,AR,CDK6,MORC3,EGFR,INPP5D,CNOT6L,PGF,ACKR3,F2R,TWSG1,ACER2,BMPR1A,HIPK1,FKTN,F3,STRN,PRRX1,CACUL1,AKT3,PTEN,FOXJ2,CBLB,VASH2,PDGFB,ZEB1,FOSL2,KANK2,ITCH,UFL1,OSMR,BTG1,NOTCH2,NRAS,SMAD3,RBPJ,PELI1,CSF2,PDPK1,M…
GO:BP	RNA biosynthetic process	GO:0032774	4.91754e-07	6.30825	2529	682	159	17433	APLN,PLAG1,RORA,RUNX1,ZNF395,FOXN2,SFRP5,NFAT5,IL1A,LOXL2,TGFBR1,KDM7A,ZBED6,PRKCQ,NEDD4,ZKSCAN8,NR3C1,CCNT1,CREB3L2,HMOX1,BMPR2,PCGF5,PHIP,RFX7,ATRX,SIX4,ZBTB16,LOC102173963,THRB,SCAI,ELK4,GABPB2,MALT1,ELL2,TEAD1,TFCP2L1,FNIP1,MXI1,ROR2,MBTD1,SUZ12,MXD1,BACH1,STOX2,REL,MED13,KMT2A,NPNT,RNF141,ZNF24,SMAD5,CNOT6,ZSCAN21,NRIP1,TSC22D2,DEPDC1,AR,ZNF354C,SFMBT2,PPP1R12A,KLF7,EGFR,MET,EHF,EGLN1,SIK1,L…
GO:BP	transcription, DNA-templated	GO:0006351	6.23181e-07	6.20539	2516	682	158	17433	APLN,PLAG1,RORA,RUNX1,ZNF395,FOXN2,SFRP5,NFAT5,IL1A,LOXL2,TGFBR1,KDM7A,ZBED6,PRKCQ,NEDD4,ZKSCAN8,NR3C1,CCNT1,CREB3L2,HMOX1,BMPR2,PCGF5,PHIP,RFX7,ATRX,SIX4,ZBTB16,LOC102173963,THRB,SCAI,ELK4,GABPB2,MALT1,ELL2,TEAD1,TFCP2L1,FNIP1,MXI1,ROR2,MBTD1,SUZ12,MXD1,BACH1,STOX2,REL,MED13,KMT2A,NPNT,RNF141,ZNF24,SMAD5,CNOT6,ZSCAN21,NRIP1,TSC22D2,DEPDC1,AR,ZNF354C,SFMBT2,PPP1R12A,KLF7,EGFR,MET,EHF,EGLN1,SIK1,L…
GO:BP	nucleic acid-templated transcription	GO:0097659	6.61203e-07	6.17966	2518	682	158	17433	APLN,PLAG1,RORA,RUNX1,ZNF395,FOXN2,SFRP5,NFAT5,IL1A,LOXL2,TGFBR1,KDM7A,ZBED6,PRKCQ,NEDD4,ZKSCAN8,NR3C1,CCNT1,CREB3L2,HMOX1,BMPR2,PCGF5,PHIP,RFX7,ATRX,SIX4,ZBTB16,LOC102173963,THRB,SCAI,ELK4,GABPB2,MALT1,ELL2,TEAD1,TFCP2L1,FNIP1,MXI1,ROR2,MBTD1,SUZ12,MXD1,BACH1,STOX2,REL,MED13,KMT2A,NPNT,RNF141,ZNF24,SMAD5,CNOT6,ZSCAN21,NRIP1,TSC22D2,DEPDC1,AR,ZNF354C,SFMBT2,PPP1R12A,KLF7,EGFR,MET,EHF,EGLN1,SIK1,L…
GO:BP	tissue development	GO:0009888	6.66703e-07	6.17607	1299	682	97	17433	RIPOR2,STC1,MMP13,SCEL,CYP26B1,FOXN2,ADM,HS2ST1,PKDCC,KRAS,CA9,ERRFI1,LOXL2,MATN3,TGFBR1,DSG2,HPSE,UPK1B,ZBED6,IL17RD,LOX,PTGS2,CLIC4,LIN7C,FRS2,DIPK2A,CREB3L2,BMPR2,LATS1,ATRX,SIX4,ZBTB16,THRB,ITGB8,UGCG,ARRDC3,TFCP2L1,ITGB6,TIPARP,ROR2,GJA1,NPNT,USF3,SMAD5,TLL2,BNC2,CDK6,KLF7,APAF1,MPP5,MET,EHF,SGPP1,EGLN1,SIK1,LRP6,ARL13B,CLASP1,TWSG1,BMPR1A,MYLK,EXOC5,SPRED1,PRRX1,XK,NCOA3,SGCB,FOXJ2,TBX18,AD…
GO:BP	response to organic substance	GO:0010033	7.32753e-07	6.13504	1805	682	123	17433	RIPOR2,APLN,CYP1A1,FBXO2,CYP24A1,CYP26B1,ERO1A,RORA,SFRP5,YOD1,NFAT5,XIAP,IL13RA1,LIFR,IL1A,SLC7A11,ALK,HK2,TGFBR1,HPSE,ZBED6,PRKCQ,NEDD4,IL17RD,LOX,ZFP36L2,FRS2,TMEM33,NR3C1,FBXO32,PDK4,CREB3L2,BMPR2,UBXN2A,DDIT4,PHIP,LATS1,ATRX,ABHD2,AKAP6,THRB,ITGB8,MALT1,UGCG,ABL2,ITGB6,TIPARP,ROR2,GJA1,EPM2AIP1,THBS1,NPNT,GPR75,SMAD5,NRIP1,PRNP,CTDSPL2,USP46,AR,KLHL15,KLF7,MPP5,EGFR,CACNA2D1,LRP6,ZDHHC17,KDM…
GO:BP	regulation of signaling	GO:0023051	9.37345e-07	6.0281	2197	682	142	17433	RIPOR2,APLN,SCEL,CYP26B1,RSPO1,RORA,ADM,SFRP5,NFAT5,SEZ6,XIAP,KRAS,TUB,SLC7A11,ALK,RICTOR,ERRFI1,PTPRD,TGFBR1,HPSE,ZBED6,PRKCQ,NEDD4,DKK3,IL17RD,LOX,PTGS2,KLHL24,FRS2,TMEM33,STYX,DIPK2A,HMOX1,CSPG5,BMPR2,EMP2,DDIT4,PHIP,LATS1,RASA2,DGKE,SCAI,MALT1,UGCG,ARRDC3,FNIP1,ROR2,GJA1,MAP3K20,PUM2,FRMPD1,REL,THBS1,KMT2A,NPNT,CBL,RRM2B,TNKS2,CTDSPL2,USP46,AR,KLF7,APAF1,MPP5,EGFR,MET,RC3H2,EGLN1,ZDHHC17,INPP…
GO:BP	cell population proliferation	GO:0008283	1.42235e-06	5.84699	1261	682	94	17433	APLN,STC1,EGLN3,PLAG1,DPP4,RORA,NDRG1,ADM,SFRP5,VAV3,LIFR,IL1A,KRAS,SLC7A11,ALK,LOXL2,PDK1,TGFBR1,HPSE,PRKCQ,PTGS2,FRS2,SHC4,DIPK2A,HMOX1,BMPR2,EMP2,SIX4,ZBTB16,C24H18ORF54,MALT1,FNIP1,COL8A2,ROR2,SUZ12,GJA1,THBS1,KMT2A,TET1,CNOT6,TGFBI,AR,CDK6,MORC3,EGFR,EHF,RC3H2,INPP5D,CNOT6L,PGF,ACKR3,F2R,TWSG1,ACER2,BMPR1A,HIPK1,FKTN,F3,STRN,PRRX1,CACUL1,AKT3,PTEN,FOXJ2,CBLB,VASH2,PDGFB,ZEB1,FOSL2,KANK2,ITCH…
GO:BP	regulation of response to stimulus	GO:0048583	1.45455e-06	5.83727	2545	682	158	17433	RIPOR2,APLN,SCEL,ANGPT2,DPP4,CYP26B1,RSPO1,RORA,SRL,ADM,SFRP5,VAV3,NFAT5,SEZ6,XIAP,KRAS,TUB,SLC7A11,ALK,RICTOR,ERRFI1,PTPRD,TGFBR1,HPSE,PRKCQ,NEDD4,DKK3,IL17RD,LOX,PTGS2,KLHL24,FRS2,TMEM33,STYX,FBXO32,DIPK2A,HMOX1,BMPR2,EMP2,DDIT4,PHIP,LATS1,SLF2,RASA2,ELMOD2,SCAI,MALT1,UGCG,ARRDC3,FNIP1,ROR2,NT5E,MAP3K20,PUM2,FRMPD1,REL,THBS1,NPNT,CBL,RRM2B,TNKS2,PGLYRP2,SMG1,CTDSPL2,AR,CDK6,KLHL15,KLF7,APAF1,MP…
GO:BP	cellular response to organic substance	GO:0071310	2.16291e-06	5.66496	1501	682	106	17433	RIPOR2,APLN,CYP1A1,CYP26B1,ERO1A,RORA,SFRP5,YOD1,NFAT5,XIAP,IL13RA1,LIFR,IL1A,ALK,HK2,TGFBR1,ZBED6,PRKCQ,NEDD4,IL17RD,LOX,ZFP36L2,FRS2,TMEM33,NR3C1,FBXO32,PDK4,CREB3L2,BMPR2,UBXN2A,DDIT4,PHIP,LATS1,ABHD2,AKAP6,THRB,ITGB8,MALT1,UGCG,ABL2,ITGB6,TIPARP,ROR2,GJA1,THBS1,NPNT,GPR75,SMAD5,NRIP1,PRNP,CTDSPL2,AR,KLHL15,KLF7,MPP5,EGFR,CACNA2D1,LRP6,ZDHHC17,KDM3A,ACKR3,CPEB3,TWSG1,BMPR1A,HIPK1,GRAMD1B,EPG5,…
GO:BP	aromatic compound biosynthetic process	GO:0019438	2.28126e-06	5.64182	2881	682	173	17433	APLN,PLAG1,RORA,RUNX1,ZNF395,FOXN2,SFRP5,NFAT5,ATP7A,AK4,IL1A,SLC7A11,TRPC1,LOXL2,PDK1,TGFBR1,KDM7A,ZBED6,PRKCQ,NEDD4,LOX,ZKSCAN8,NR3C1,PDK4,CCNT1,CREB3L2,HMOX1,BMPR2,PCGF5,PHIP,RFX7,ATRX,SIX4,ZBTB16,LOC102173963,THRB,SCAI,ELK4,GABPB2,MALT1,ELL2,TEAD1,TFCP2L1,FNIP1,MXI1,ROR2,MBTD1,SUZ12,NT5E,MXD1,BACH1,STOX2,REL,MED13,KMT2A,NPNT,RNF141,ZNF24,SMAD5,CNOT6,ZSCAN21,NRIP1,RRM2B,TSC22D2,DEPDC1,AR,ZNF35…
GO:BP	regulation of signal transduction	GO:0009966	3.92414e-06	5.40626	1956	682	128	17433	RIPOR2,APLN,SCEL,CYP26B1,RSPO1,RORA,ADM,SFRP5,NFAT5,SEZ6,XIAP,KRAS,TUB,ALK,RICTOR,ERRFI1,PTPRD,TGFBR1,HPSE,PRKCQ,NEDD4,DKK3,IL17RD,LOX,PTGS2,KLHL24,FRS2,TMEM33,STYX,DIPK2A,HMOX1,BMPR2,EMP2,DDIT4,PHIP,LATS1,RASA2,SCAI,MALT1,UGCG,ARRDC3,FNIP1,ROR2,MAP3K20,PUM2,FRMPD1,REL,THBS1,NPNT,CBL,RRM2B,TNKS2,CTDSPL2,AR,APAF1,MPP5,EGFR,MET,RC3H2,ZDHHC17,INPP5D,ROR1,ACKR3,S100A12,F2R,TWSG1,BMPR1A,KBTBD6,HIPK1,I…
GO:BP	nucleobase-containing compound biosynthetic process	GO:0034654	4.35065e-06	5.36145	2819	682	169	17433	APLN,PLAG1,RORA,RUNX1,ZNF395,FOXN2,SFRP5,NFAT5,AK4,IL1A,LOXL2,PDK1,TGFBR1,KDM7A,ZBED6,PRKCQ,NEDD4,LOX,ZKSCAN8,NR3C1,PDK4,CCNT1,CREB3L2,HMOX1,BMPR2,PCGF5,PHIP,RFX7,ATRX,SIX4,ZBTB16,LOC102173963,THRB,SCAI,ELK4,GABPB2,MALT1,ELL2,TEAD1,TFCP2L1,FNIP1,MXI1,ROR2,MBTD1,SUZ12,NT5E,MXD1,BACH1,STOX2,REL,MED13,KMT2A,NPNT,RNF141,ZNF24,SMAD5,CNOT6,ZSCAN21,NRIP1,RRM2B,TSC22D2,DEPDC1,AR,ZNF354C,SFMBT2,PPP1R12A,K…
GO:BP	multicellular organismal process	GO:0032501	5.55074e-06	5.25565	5090	682	269	17433	RIPOR2,APLN,STC1,MMP13,SCEL,CYP24A1,PLAG1,ANGPT2,DPP4,NXNL2,CYP26B1,RORA,SRL,NDRG1,RUNX1,KCNA5,FOXN2,VEGFA,AMIGO1,PRTN3,ADM,SFRP5,IL20,SEZ6,HS2ST1,ANGPTL4,PKDCC,B4GALT6,IL1A,KRAS,HOOK1,UHMK1,CEP85L,TUB,SLC7A11,ALK,RICTOR,ERRFI1,LOXL2,PTPRD,MATN3,HK2,TGFBR1,DSG2,HPSE,CACNA1C,ZBED6,PRKCQ,NEDD4,DKK3,IL17RD,LOX,PTGS2,ZFP36L2,CLIC4,SLC2A1,SLC26A2,FRS2,FBXO32,DIPK2A,GLDN,MSH4,PDK4,MMP20,CREB3L2,HMOX1,C…
GO:BP	anatomical structure morphogenesis	GO:0009653	6.14833e-06	5.21124	1808	682	120	17433	RIPOR2,APLN,STC1,BNIP3,MMP13,PLAG1,ANGPT2,CYP26B1,RORA,VEGFA,ADM,SFRP5,HS2ST1,ANGPTL4,PKDCC,B4GALT6,IL1A,KRAS,CA9,ERRFI1,LOXL2,PTPRD,HK2,TGFBR1,HPSE,CACNA1C,LOX,CLIC4,LIN7C,FRS2,MMP20,HMOX1,BMPR2,EMP2,PHIP,LATS1,ATRX,SIX4,PIKFYVE,ZBTB16,THRB,ITGB8,NIN,TFCP2L1,COL8A2,VLDLR,ITGB6,TIPARP,ROR2,GJA1,GNAT2,MAP3K20,THBS1,NPNT,QKI,TGFBI,APAF1,MPP5,MET,EGLN1,SEMA6B,LRP6,ZDHHC17,TMEM106B,ACKR3,ARL13B,CLASP…
GO:BP	organic cyclic compound biosynthetic process	GO:1901362	6.65341e-06	5.17696	2965	682	175	17433	APLN,PLAG1,RORA,RUNX1,ZNF395,FOXN2,SFRP5,NFAT5,ATP7A,AK4,IL1A,SLC7A11,TRPC1,LOXL2,PDK1,TGFBR1,KDM7A,ZBED6,PRKCQ,NEDD4,LOX,ZKSCAN8,NR3C1,PDK4,CCNT1,CREB3L2,HMOX1,BMPR2,PCGF5,PHIP,RFX7,ATRX,SIX4,ZBTB16,LOC102173963,THRB,SCAI,ELK4,GABPB2,MALT1,ELL2,TEAD1,TFCP2L1,FNIP1,MXI1,ROR2,MBTD1,SUZ12,NT5E,MXD1,BACH1,STOX2,REL,MED13,KMT2A,NPNT,RNF141,ZNF24,SMAD5,CNOT6,ZSCAN21,NRIP1,RRM2B,TSC22D2,DEPDC1,AR,HSD17…
GO:BP	protein modification by small protein conjugation or removal	GO:0070647	1.82949e-05	4.73767	685	682	59	17433	FBXO2,YOD1,XIAP,TGFBR1,DZIP3,NEDD4,USP37,KLHL24,G2E3,FBXO32,UBXN2A,PCGF5,MALT1,ARRDC3,SUZ12,FEM1C,RNF141,CBL,TNKS2,USP46,KLHL15,CUL5,RC3H2,SHPRH,SPOPL,USP45,RNF168,LTN1,RLIM,KBTBD6,IVNS1ABP,RNF2,CDC27,HERC3,CBLB,MYSM1,USP49,CUL4B,ATXN7,RNFT1,ABCB11,FBXO30,ITCH,MINDY2,UFL1,FBXO45,MYCBP2,PELI1,USP33,MARCHF7,UBR2,USP31,SIAH1,TNKS,RSPRY1,SHMT2,RNF11,OBI1,SASH1
GO:BP	tube morphogenesis	GO:0035239	1.89644e-05	4.72206	601	682	54	17433	APLN,ANGPT2,RORA,VEGFA,ADM,SFRP5,HS2ST1,ANGPTL4,IL1A,KRAS,LOXL2,HK2,TGFBR1,HPSE,LOX,CLIC4,HMOX1,BMPR2,EMP2,SIX4,ITGB8,TIPARP,GJA1,THBS1,NPNT,QKI,TGFBI,APAF1,MET,EGLN1,ACKR3,ARL13B,BMPR1A,F3,MYLK,SPRED1,PRRX1,AKT3,FOXJ2,VASH2,ZEB1,RYR2,ROCK2,RHOJ,BTG1,NOTCH2,SMAD3,RBPJ,CXCL8,PDPK1,TP63,NF1,SASH1,YAP1
GO:BP	heterocycle biosynthetic process	GO:0018130	2.1114e-05	4.67543	2880	682	169	17433	APLN,PLAG1,RORA,RUNX1,ZNF395,FOXN2,SFRP5,NFAT5,AK4,IL1A,LOXL2,PDK1,TGFBR1,KDM7A,ZBED6,PRKCQ,NEDD4,LOX,ZKSCAN8,NR3C1,PDK4,CCNT1,CREB3L2,HMOX1,BMPR2,PCGF5,PHIP,RFX7,ATRX,SIX4,ZBTB16,LOC102173963,THRB,SCAI,ELK4,GABPB2,MALT1,ELL2,TEAD1,TFCP2L1,FNIP1,MXI1,ROR2,MBTD1,SUZ12,NT5E,MXD1,BACH1,STOX2,REL,MED13,KMT2A,NPNT,RNF141,ZNF24,SMAD5,CNOT6,ZSCAN21,NRIP1,RRM2B,TSC22D2,DEPDC1,AR,ZNF354C,SFMBT2,PPP1R12A,K…
GO:BP	cellular response to stimulus	GO:0051716	2.84118e-05	4.5465	5552	682	285	17433	RIPOR2,APLN,CYP1A1,STC1,FBXO2,BNIP3,SCEL,STC2,ANGPT2,DPP4,CYP26B1,ERO1A,RSPO1,RORA,NDRG1,KCNA5,VEGFA,ADM,SFRP5,VAV3,YOD1,NFAT5,SEZ6,XIAP,LMBRD2,IL13RA1,LIFR,IL1A,KRAS,RASSF9,TUB,SLC7A11,ALK,RICTOR,ERRFI1,PTPRD,HK2,PDK1,TGFBR1,CHML,HPSE,ZBED6,PRKCQ,NEDD4,DKK3,IL17RD,GNB4,LOX,PTGS2,KLHL24,ZFP36L2,CLIC4,SLC2A1,FRS2,SHC4,MAP3K1,TMEM33,NR3C1,STYX,FBXO32,DIPK2A,MSH4,PDK4,SYDE2,RGS8,CREB3L2,HMOX1,BMPR2,…
GO:BP	organic substance catabolic process	GO:1901575	3.43638e-05	4.4639	1363	682	95	17433	FBXO2,BNIP3,CYP24A1,CYP26B1,YOD1,ALK,LOC102184360,HK2,HPSE,PPP1R3B,NEDD4,USP37,ZFP36L2,LIPH,SLC4A4,STYX,MMP20,HMOX1,ZYG11B,UBXN2A,DDIT4,LATS1,ABHD2,XRN1,MALT1,TIPARP,NT5E,PUM2,FEM1C,TET1,CBL,CNOT6,PGLYRP2,SMG1,USP46,KLHL15,APAF1,CUL5,EGFR,EGLN1,SPOPL,USP45,TET3,TET2,LTN1,KLHDC1,TMEM106B,ACOX1,EDEM3,RLIM,PDE4C,CPEB3,ACER2,KBTBD6,PEX13,LRIG2,CACUL1,ANGEL2,FBXL20,ERN2,PTEN,CBLB,USP49,VPS13A,CUL4B,RN…
GO:BP	macromolecule catabolic process	GO:0009057	4.50927e-05	4.34589	880	682	69	17433	FBXO2,BNIP3,YOD1,LOC102184360,HPSE,PPP1R3B,NEDD4,USP37,ZFP36L2,STYX,MMP20,ZYG11B,UBXN2A,LATS1,XRN1,MALT1,TIPARP,PUM2,FEM1C,CBL,CNOT6,PGLYRP2,SMG1,USP46,KLHL15,APAF1,CUL5,EGFR,EGLN1,SPOPL,USP45,LTN1,KLHDC1,TMEM106B,EDEM3,RLIM,CPEB3,KBTBD6,LRIG2,CACUL1,ANGEL2,FBXL20,ERN2,CBLB,USP49,VPS13A,CUL4B,RNFT1,UBR3,ITCH,UFL1,FBXO45,MYCBP2,PELI1,USP33,DCP1A,MARCHF7,TMF1,UBR2,USP31,SIAH1,CLOCK,RNF11,ZDHHC2,ATM…
GO:BP	blood vessel morphogenesis	GO:0048514	4.70271e-05	4.32765	421	682	42	17433	APLN,ANGPT2,RORA,VEGFA,ADM,ANGPTL4,IL1A,LOXL2,HK2,TGFBR1,HPSE,LOX,CLIC4,HMOX1,BMPR2,EMP2,ITGB8,TIPARP,GJA1,THBS1,QKI,TGFBI,EGLN1,ACKR3,BMPR1A,F3,MYLK,SPRED1,PRRX1,AKT3,FOXJ2,VASH2,ROCK2,RHOJ,BTG1,NOTCH2,RBPJ,CXCL8,PDPK1,NF1,SASH1,YAP1
GO:BP	response to stimulus	GO:0050896	5.76131e-05	4.23948	6463	682	321	17433	RIPOR2,APLN,CYP1A1,STC1,FBXO2,EGLN3,BNIP3,SCEL,CYP24A1,STC2,ANGPT2,DPP4,CYP26B1,ERO1A,RSPO1,RORA,IL37,SRL,NDRG1,KCNA5,VEGFA,ADM,SFRP5,VAV3,YOD1,NFAT5,SEZ6,XIAP,LMBRD2,IL13RA1,LIFR,IL1A,KRAS,RASSF9,TUB,SLC7A11,TRPC1,ALK,RICTOR,ERRFI1,LOXL2,PTPRD,HK2,PDK1,TGFBR1,CHML,HPSE,UPK1B,PLOD2,ZBED6,PRKCQ,NEDD4,DKK3,IL17RD,GNB4,LOX,PTGS2,KLHL24,ZFP36L2,CLIC4,SLC2A1,FRS2,SHC4,MAP3K1,TMEM33,NR3C1,STYX,FBXO32,D…
GO:BP	protein ubiquitination	GO:0016567	9.4576e-05	4.02422	529	682	48	17433	FBXO2,XIAP,TGFBR1,DZIP3,NEDD4,KLHL24,G2E3,FBXO32,UBXN2A,PCGF5,MALT1,ARRDC3,SUZ12,FEM1C,RNF141,CBL,TNKS2,KLHL15,CUL5,RC3H2,SHPRH,SPOPL,RNF168,LTN1,RLIM,KBTBD6,IVNS1ABP,RNF2,CDC27,HERC3,CBLB,CUL4B,RNFT1,ABCB11,FBXO30,ITCH,UFL1,FBXO45,MYCBP2,PELI1,MARCHF7,UBR2,SIAH1,TNKS,RSPRY1,RNF11,OBI1,SASH1
GO:BP	circulatory system development	GO:0072359	0.000100045	3.9998	736	682	60	17433	APLN,ANGPT2,RORA,VEGFA,ADM,ANGPTL4,IL1A,ERRFI1,LOXL2,HK2,TGFBR1,DSG2,HPSE,CACNA1C,LOX,CLIC4,FRS2,DIPK2A,HMOX1,BMPR2,EMP2,ITGB8,TIPARP,GJA1,THBS1,QKI,TGFBI,EGFR,EGLN1,SIK1,ACKR3,ARL13B,BMPR1A,F3,MYLK,SPRED1,PRRX1,AKT3,SGCB,FOXJ2,TBX18,VASH2,PDGFB,RYR2,ROCK2,RHOJ,MEF2A,BTG1,NOTCH2,SMAD3,RBPJ,CXCL8,PDPK1,NF1,ATM,SAV1,ADAM10,SASH1,TNFRSF1B,YAP1
GO:BP	protein catabolic process	GO:0030163	0.000102154	3.99074	649	682	55	17433	FBXO2,BNIP3,YOD1,LOC102184360,HPSE,NEDD4,USP37,STYX,MMP20,ZYG11B,UBXN2A,LATS1,MALT1,TIPARP,FEM1C,CBL,USP46,KLHL15,CUL5,EGFR,EGLN1,SPOPL,USP45,LTN1,KLHDC1,TMEM106B,EDEM3,RLIM,KBTBD6,LRIG2,CACUL1,FBXL20,CBLB,USP49,VPS13A,CUL4B,RNFT1,UBR3,ITCH,UFL1,FBXO45,MYCBP2,PELI1,USP33,MARCHF7,TMF1,UBR2,USP31,SIAH1,CLOCK,RNF11,ZDHHC2,ATM,TNFRSF1B,TMEM67
GO:BP	cell death	GO:0008219	0.000104531	3.98075	1258	682	88	17433	EGLN3,BNIP3,CYP26B1,ERO1A,XIAP,ANGPTL4,IL1A,KRAS,SLC7A11,IPMK,HK2,PDK1,TGFBR1,ZBED6,PRKCQ,LOX,PTGS2,FRS2,SHC4,DIPK2A,PDK4,HMOX1,BMPR2,EMP2,DDIT4,PHIP,SIX4,ZBTB16,THRB,MALT1,WNK3,FNIP1,MAP3K20,THBS1,CBL,GPR75,RRM2B,PRNP,AR,APAF1,EGFR,MET,SGPP1,EGLN1,SIK1,LRP6,INPP5D,ACKR3,MDM4,ERCC6,OXR1,ACER2,HIPK1,IVNS1ABP,EXOC5,BNIP3L,NAIP,ERN2,RASSF2,TAF9B,RYR2,KANK2,ITCH,PNPLA8,BTG1,NOTCH2,SMAD3,PRKAA2,PELI1,…
GO:BP	regulation of transcription by RNA polymerase II	GO:0006357	0.000142493	3.84621	1404	682	95	17433	PLAG1,RORA,RUNX1,ZNF395,NFAT5,IL1A,LOXL2,ZBED6,NEDD4,NR3C1,CCNT1,CREB3L2,HMOX1,BMPR2,PCGF5,PHIP,ATRX,SIX4,ZBTB16,THRB,ELK4,GABPB2,TEAD1,TFCP2L1,FNIP1,MXI1,SUZ12,MXD1,BACH1,STOX2,REL,MED13,KMT2A,NPNT,ZNF24,SMAD5,ZSCAN21,NRIP1,TSC22D2,AR,PPP1R12A,KLF7,EGFR,MET,EHF,EGLN1,LRP6,ZNF148,IKZF5,TET3,TET2,PBX1,KDM3A,HLTF,ZBTB21,CARF,RLIM,MED13L,ERCC6,CPEB3,BMPR1A,BHLHE40,TBL1XR1,DR1,PRRX1,NFIL3,NCOA3,FOXJ2…
GO:BP	cellular biosynthetic process	GO:0044249	0.000143542	3.84302	4432	682	234	17433	APLN,CYP1A1,PLAG1,STC2,PPP1R3C,DEGS2,RORA,RUNX1,ZNF395,FOXN2,SFRP5,NFAT5,HS2ST1,FUT11,ATP7A,AK4,B4GALT6,IL1A,DHRS9,UHMK1,GXYLT2,SLC7A11,TRPC1,LOXL2,PPTC7,PDK1,TGFBR1,KDM7A,PLOD2,ZBED6,PRKCQ,NEDD4,LOX,PTGS2,USP37,GALNT8,ZFP36L2,ZKSCAN8,NR3C1,PDK4,CCNT1,CREB3L2,HMOX1,RF00004,BMPR2,PCGF5,PHIP,RFX7,ATRX,SIX4,PIKFYVE,ZBTB16,DGKE,LOC102173963,THRB,SCAI,ELK4,GABPB2,MALT1,ELL2,UGCG,TEAD1,TFCP2L1,FNIP1,MX…
GO:BP	negative regulation of nitrogen compound metabolic process	GO:0051172	0.000154237	3.81181	1566	682	103	17433	XIAP,ERRFI1,LOXL2,ZBED6,NEDD4,PTGS2,ZFP36L2,NR3C1,STYX,CCNT1,BMPR2,DDIT4,LATS1,ATRX,SIX4,ZBTB16,THRB,ELK4,TFCP2L1,FNIP1,MXI1,SUZ12,MXD1,BACH1,THBS1,ZNF24,SMAD5,CNOT6,NRIP1,TNKS2,DEPDC1,AR,KLHL15,SFMBT2,KLF7,EGFR,SPOPL,LRP6,ZNF148,IKZF5,KDM3A,PTBP3,ZBTB21,RLIM,ERCC6,CPEB3,OXR1,ACER2,ZBTB33,BHLHE40,IVNS1ABP,TBL1XR1,LRIG2,DR1,SPRED1,ZBTB38,PRRX1,NAIP,ANGEL2,NFIL3,ERN2,RASSF2,PAIP2B,TAF9B,PDGFB,ZEB1,…
GO:BP	regulation of cell differentiation	GO:0045595	0.000154327	3.81156	1020	682	75	17433	PLAG1,CYP26B1,RORA,RUNX1,ADM,IL20,PKDCC,KRAS,ERRFI1,LOXL2,PTPRD,TGFBR1,ZBED6,IL17RD,LOX,PTGS2,ZFP36L2,MBNL3,FRS2,BMPR2,EMP2,SIX4,ZBTB16,NIN,MALT1,FNIP1,SUZ12,GJA1,NPNT,USF3,SMAD5,PGLYRP2,AR,CDK6,KLF7,EGFR,SGPP1,RC3H2,SIK1,INPP5D,KDM3A,PTBP3,CLASP1,ZBTB1,TWSG1,BMPR1A,SPRED1,NCOA3,FOXJ2,RASSF2,PDGFB,ABCA5,ZEB1,ROCK2,UFL1,BTG1,NOTCH2,SMAD3,RBPJ,BHLHE41,CSF2,SPAG9,DIP2B,MOSMO,TCF12,IL6ST,TP63,CLOCK,R…
GO:BP	epithelial cell differentiation	GO:0030855	0.000174522	3.75815	425	682	41	17433	RIPOR2,STC1,SCEL,CYP26B1,ERRFI1,HPSE,UPK1B,ZBED6,CLIC4,FRS2,BMPR2,LATS1,ATRX,THRB,UGCG,TFCP2L1,GJA1,CDK6,KLF7,MET,EHF,SGPP1,SPRED1,NCOA3,FOXJ2,ADAM9,ZEB1,FOSL2,ROCK2,BTG1,NOTCH2,SMAD3,RBPJ,EXPH5,PDPK1,ALDOC,IL6ST,TP63,CLOCK,SAV1,YAP1
GO:BP	positive regulation of cellular biosynthetic process	GO:0031328	0.000187965	3.72592	1353	682	92	17433	APLN,PLAG1,RORA,RUNX1,ZNF395,NFAT5,ATP7A,IL1A,UHMK1,TGFBR1,KDM7A,PRKCQ,PTGS2,NR3C1,CCNT1,CREB3L2,BMPR2,PCGF5,PHIP,ATRX,SIX4,ZBTB16,THRB,ELK4,GABPB2,TEAD1,ROR2,BACH1,EPM2AIP1,EIF5A2,REL,MED13,THBS1,KMT2A,NPNT,ZNF24,SMAD5,CNOT6,ZSCAN21,NRIP1,AR,PPP1R12A,KLF7,EGFR,MET,NEK7,EHF,EGLN1,LPGAT1,LRP6,ZNF148,TET3,TET2,KDM3A,HLTF,F2R,CARF,ERCC6,BMPR1A,TBL1XR1,PRRX1,NFIL3,NCOA3,FOXJ2,MYSM1,APPL1,PDGFB,ZEB1,F…
GO:BP	negative regulation of response to stimulus	GO:0048585	0.000189067	3.72339	1101	682	79	17433	RIPOR2,APLN,ANGPT2,DPP4,CYP26B1,RORA,ADM,SFRP5,XIAP,ERRFI1,PTPRD,TGFBR1,PRKCQ,DKK3,IL17RD,PTGS2,HMOX1,DDIT4,PHIP,LATS1,RASA2,SCAI,ARRDC3,FNIP1,ROR2,NT5E,THBS1,CBL,RRM2B,PGLYRP2,CTDSPL2,AR,CDK6,KLHL15,KLF7,MET,RC3H2,INPP5D,ACKR3,CLASP1,ERCC6,TWSG1,OXR1,IVNS1ABP,FKTN,OTOP1,LRIG2,SPRED1,NAIP,AKT3,RASSF2,CBLB,APPL1,PDGFB,KANK2,ITCH,UFL1,SMAD3,PRKAA2,ARHGAP12,CSF2,CXCL8,PDPK1,MOSMO,MARCHF7,UBR2,WWC2,R…
GO:BP	vasculature development	GO:0001944	0.000202968	3.69257	509	682	46	17433	APLN,ANGPT2,RORA,VEGFA,ADM,ANGPTL4,IL1A,ERRFI1,LOXL2,HK2,TGFBR1,HPSE,LOX,CLIC4,HMOX1,BMPR2,EMP2,ITGB8,TIPARP,GJA1,THBS1,QKI,TGFBI,EGLN1,ACKR3,BMPR1A,F3,MYLK,SPRED1,PRRX1,AKT3,SGCB,FOXJ2,VASH2,PDGFB,ROCK2,RHOJ,BTG1,NOTCH2,RBPJ,CXCL8,PDPK1,NF1,ADAM10,SASH1,YAP1
GO:BP	regulation of multicellular organismal process	GO:0051239	0.000219712	3.65815	1781	682	113	17433	STC1,PLAG1,ANGPT2,CYP26B1,RORA,SRL,RUNX1,KCNA5,AMIGO1,ADM,IL20,PKDCC,IL1A,ERRFI1,LOXL2,PTPRD,HK2,TGFBR1,DSG2,HPSE,CACNA1C,PRKCQ,IL17RD,LOX,PTGS2,ZFP36L2,FRS2,FBXO32,PDK4,HMOX1,BMPR2,EMP2,SIX4,ZBTB16,ADRB1,THRB,ITGB8,NIN,MALT1,ARRDC3,ITGB6,GJA1,REL,THBS1,NPNT,USF3,PRKAB2,TNKS2,PGLYRP2,CDK6,KLF7,EGFR,MET,SGPP1,RC3H2,EGLN1,CACNA2D1,INPP5D,KDM3A,F2R,CLASP1,ZBTB1,TWSG1,BMPR1A,CASQ1,F3,SPRED1,NCOA3,AKT…
GO:BP	regulation of biological quality	GO:0065008	0.000236354	3.62644	2393	682	142	17433	CYP1A1,STC1,BNIP3,STC2,NXNL2,CYP26B1,ERO1A,RORA,KCNA5,AMIGO1,ADM,VAV3,SEZ6,ATP7A,ANGPTL4,IL1A,KRAS,DHRS9,CDKL5,TUB,SLC7A11,TRPC1,ALK,RICTOR,PTPRD,HK2,DSG2,HPSE,CACNA1C,ZBED6,PRKCQ,NEDD4,LOX,PTGS2,ZFP36L2,CLIC4,LIN7C,SLC4A4,PDK4,HMOX1,CSPG5,BMPR2,EMP2,LATS1,SIX4,AKAP6,ADRB1,THRB,CDHR5,WNK3,UGCG,ARRDC3,ABL2,RAPGEF4,ITGB6,TIPARP,GJA1,PUM2,MED13,THBS1,KMT2A,PRKAB2,SMAD5,CNOT6,PRNP,CDK6,TMOD3,HSD17B1,…
GO:BP	localization	GO:0051179	0.000255564	3.5925	4555	682	238	17433	RIPOR2,APLN,STC1,BNIP3,CA4,ANGPT2,SLC2A3,DPP4,ERO1A,RSPO1,SRL,KCNA5,RAB27B,AMIGO1,PRTN3,ADM,RF00017,VAV3,YOD1,ATP7A,PLIN2,PKDCC,IL1A,SLC16A1,HOOK1,UHMK1,RASSF9,CA9,CEP85L,TUB,SLC7A11,TRPC1,ARL5B,LOXL2,HK2,TGFBR1,DSG2,CHML,HPSE,CACNA1C,LOC108637258,ZBED6,PRKCQ,NEDD4,LOX,SLC2A13,SLC25A36,LOC102170691,KLHL24,TMED5,CLIC4,SLC2A1,SLC26A2,KPNA5,LIN7C,SLC4A4,STYX,SYDE2,CREB3L2,HMOX1,CSPG5,BMPR2,EMP2,LATS…
GO:BP	programmed cell death	GO:0012501	0.000344149	3.46325	1175	682	82	17433	EGLN3,BNIP3,CYP26B1,ERO1A,XIAP,ANGPTL4,IL1A,KRAS,SLC7A11,IPMK,HK2,PDK1,TGFBR1,PRKCQ,LOX,PTGS2,FRS2,SHC4,DIPK2A,PDK4,HMOX1,BMPR2,DDIT4,PHIP,SIX4,ZBTB16,THRB,MALT1,WNK3,FNIP1,MAP3K20,THBS1,CBL,RRM2B,PRNP,AR,APAF1,EGFR,MET,SGPP1,SIK1,LRP6,INPP5D,ACKR3,MDM4,ERCC6,OXR1,ACER2,HIPK1,IVNS1ABP,EXOC5,BNIP3L,NAIP,ERN2,RASSF2,TAF9B,RYR2,KANK2,ITCH,BTG1,NOTCH2,SMAD3,PRKAA2,PELI1,CSF2,PDPK1,STK17B,PAK2,MARCHF7…
GO:BP	positive regulation of biosynthetic process	GO:0009891	0.000354283	3.45065	1372	682	92	17433	APLN,PLAG1,RORA,RUNX1,ZNF395,NFAT5,ATP7A,IL1A,UHMK1,TGFBR1,KDM7A,PRKCQ,PTGS2,NR3C1,CCNT1,CREB3L2,BMPR2,PCGF5,PHIP,ATRX,SIX4,ZBTB16,THRB,ELK4,GABPB2,TEAD1,ROR2,BACH1,EPM2AIP1,EIF5A2,REL,MED13,THBS1,KMT2A,NPNT,ZNF24,SMAD5,CNOT6,ZSCAN21,NRIP1,AR,PPP1R12A,KLF7,EGFR,MET,NEK7,EHF,EGLN1,LPGAT1,LRP6,ZNF148,TET3,TET2,KDM3A,HLTF,F2R,CARF,ERCC6,BMPR1A,TBL1XR1,PRRX1,NFIL3,NCOA3,FOXJ2,MYSM1,APPL1,PDGFB,ZEB1,F…
GO:BP	negative regulation of metabolic process	GO:0009892	0.000360687	3.44287	2260	682	135	17433	APLN,BNIP3,PLAG1,STC2,MIR365A,XIAP,ALK,ERRFI1,LOXL2,MIR186,HK2,ZBED6,NEDD4,PTGS2,ZFP36L2,NR3C1,STYX,CCNT1,HMOX1,BMPR2,DDIT4,LATS1,ATRX,SIX4,XRN1,ZBTB16,THRB,ITGB8,ELK4,ARRDC3,TFCP2L1,FNIP1,MXI1,TIPARP,SUZ12,MXD1,GJA1,BACH1,PUM2,REL,THBS1,TET1,ZNF24,SMAD5,CNOT6,NRIP1,TNKS2,PGLYRP2,SMG1,DEPDC1,AR,KLHL15,SFMBT2,KLF7,EGFR,SPOPL,SIK1,LRP6,ZNF148,INPP5D,IKZF5,CNOT6L,KDM3A,PTBP3,ZBTB21,RLIM,ERCC6,CPEB3,…
GO:BP	cellular response to stress	GO:0033554	0.000370112	3.43167	1255	682	86	17433	FBXO2,BNIP3,ERO1A,RORA,NDRG1,VAV3,YOD1,XIAP,IL1A,SLC7A11,HK2,PDK1,NEDD4,PTGS2,SLC2A1,TMEM33,MSH4,PDK4,CREB3L2,HMOX1,BMPR2,DDIT4,SLF2,ATRX,WNK3,FNIP1,ROR2,BACH1,MAP3K20,RRM2B,SMG1,CDK6,KLHL15,APAF1,EGFR,MET,SHPRH,USP45,RNF168,ACKR3,EDEM3,ERCC6,OXR1,ACER2,BMPR1A,HIPK1,FKTN,LRIG2,MYLK,SPRED1,ZBTB38,PRRX1,NAIP,ERN2,AKT3,RASSF2,CUL4B,RNFT1,RAP2A,SETD7,ITCH,UFL1,FBXO45,SMC5,MARF1,SMAD3,RBPJ,PRKAA2,CXCL…
GO:BP	positive regulation of cell population proliferation	GO:0008284	0.000376584	3.42414	588	682	50	17433	APLN,PLAG1,DPP4,ADM,VAV3,LIFR,KRAS,TGFBR1,HPSE,PRKCQ,SHC4,HMOX1,BMPR2,EMP2,SUZ12,GJA1,THBS1,TET1,CNOT6,AR,CDK6,EGFR,CNOT6L,PGF,ACER2,BMPR1A,HIPK1,F3,PRRX1,CACUL1,AKT3,FOXJ2,VASH2,PDGFB,FOSL2,UFL1,OSMR,NOTCH2,NRAS,RBPJ,PELI1,CSF2,PDPK1,MARCHF7,IL6ST,TP63,TGFA,ADAM10,YAP1,ASPM
GO:BP	anatomical structure formation involved in morphogenesis	GO:0048646	0.000382561	3.4173	783	682	61	17433	APLN,ANGPT2,RORA,VEGFA,ADM,HS2ST1,ANGPTL4,IL1A,LOXL2,HK2,TGFBR1,HPSE,CLIC4,FRS2,MMP20,HMOX1,BMPR2,EMP2,LATS1,SIX4,PIKFYVE,ITGB8,ITGB6,ROR2,GJA1,THBS1,TGFBI,APAF1,EGLN1,LRP6,ACKR3,CLASP1,TWSG1,BMPR1A,HIPK1,CASQ1,F3,SPRED1,AKT3,FOXJ2,ADAM9,VASH2,ROCK2,RHOJ,MEF2A,SP3,BTG1,NOTCH2,SMAD3,RBPJ,GPI,CXCL8,PDPK1,SH3PXD2A,TMF1,TP63,NF1,ATM,SASH1,YAP1,MYLK3
GO:BP	regulation of multicellular organismal development	GO:2000026	0.000405994	3.39148	876	682	66	17433	PLAG1,ANGPT2,CYP26B1,RUNX1,AMIGO1,ADM,IL20,PKDCC,IL1A,ERRFI1,LOXL2,PTPRD,HK2,TGFBR1,HPSE,LOX,ZFP36L2,HMOX1,BMPR2,EMP2,SIX4,ZBTB16,ITGB8,NIN,MALT1,GJA1,THBS1,PGLYRP2,CDK6,KLF7,SGPP1,RC3H2,EGLN1,INPP5D,CLASP1,ZBTB1,BMPR1A,F3,SPRED1,NCOA3,AKT3,FOXJ2,RASSF2,MYSM1,VASH2,ZEB1,ROCK2,RHOJ,UFL1,BTG1,NOTCH2,SMAD3,RBPJ,CXCL8,PDPK1,DIP2B,IL6ST,TP63,RCOR1,NF1,SAV1,ADAM10,SASH1,TNFRSF1B,YAP1,ASPM
GO:BP	biosynthetic process	GO:0009058	0.000413434	3.38359	4557	682	237	17433	APLN,CYP1A1,PLAG1,STC2,PPP1R3C,DEGS2,RORA,RUNX1,ZNF395,FOXN2,SFRP5,NFAT5,HS2ST1,FUT11,ATP7A,AK4,B4GALT6,IL1A,DHRS9,UHMK1,GXYLT2,SLC7A11,TRPC1,LOXL2,PPTC7,IPMK,PDK1,TGFBR1,KDM7A,PLOD2,ZBED6,PRKCQ,NEDD4,LOX,PTGS2,USP37,GALNT8,ZFP36L2,ZKSCAN8,NR3C1,PDK4,CCNT1,CREB3L2,HMOX1,RF00004,BMPR2,PCGF5,PHIP,RFX7,ATRX,SIX4,PIKFYVE,ZBTB16,DGKE,LOC102173963,THRB,SCAI,ELK4,GABPB2,MALT1,ELL2,UGCG,TEAD1,TFCP2L1,FNI…
GO:BP	peptidyl-amino acid modification	GO:0018193	0.000423157	3.3735	877	682	66	17433	EGLN3,ERO1A,P4HA1,PKDCC,UHMK1,ALK,RICTOR,ERRFI1,LOXL2,TGFBR1,PLOD2,LOX,PTGS2,LATS1,ATRX,PIKFYVE,WNK3,FNIP1,ABL2,POGLUT3,TTBK2,KMT2A,SMG1,PRNP,ASPH,MORC3,EGFR,MET,ZDHHC17,TET3,TET2,KDM3A,ERCC6,OXR1,ZDHHC15,DR1,NAA50,SPRED1,GTF3C4,RAB6A,NCOA3,RASSF2,CBLB,PDGFB,TMX3,SETD7,ROCK2,CSNK1G1,SUV39H2,PRKAA2,CSF2,PDPK1,PAK2,DIP2B,KMT2E,IL6ST,TNKS,CLOCK,FNIP2,ZDHHC2,ATM,TGFA,CSNK1G3,ASH1L,PRKAA1,KAT6B
GO:BP	positive regulation of transcription by RNA polymerase II	GO:0045944	0.000431718	3.3648	859	682	65	17433	PLAG1,RORA,RUNX1,ZNF395,NFAT5,IL1A,NR3C1,CCNT1,CREB3L2,BMPR2,PCGF5,PHIP,ATRX,SIX4,THRB,ELK4,GABPB2,TEAD1,BACH1,REL,MED13,KMT2A,NPNT,ZNF24,SMAD5,ZSCAN21,NRIP1,AR,PPP1R12A,KLF7,EGFR,MET,EHF,EGLN1,LRP6,ZNF148,TET3,TET2,KDM3A,HLTF,CARF,ERCC6,BMPR1A,TBL1XR1,PRRX1,NCOA3,FOXJ2,MYSM1,ZEB1,FOSL2,MYBL1,MEF2A,SP3,SMAD3,RBPJ,TMF1,TCF12,TP63,TNKS,CLOCK,TOP2A,ATM,ELF1,YAP1,ASH1L
GO:BP	organonitrogen compound catabolic process	GO:1901565	0.000469265	3.32858	861	682	65	17433	FBXO2,BNIP3,YOD1,LOC102184360,HPSE,NEDD4,USP37,STYX,MMP20,HMOX1,ZYG11B,UBXN2A,LATS1,MALT1,TIPARP,NT5E,FEM1C,TET1,CBL,PGLYRP2,USP46,KLHL15,CUL5,EGFR,EGLN1,SPOPL,USP45,TET3,TET2,LTN1,KLHDC1,TMEM106B,EDEM3,RLIM,PDE4C,ACER2,KBTBD6,LRIG2,CACUL1,FBXL20,CBLB,USP49,VPS13A,CUL4B,RNFT1,UBR3,ITCH,UFL1,PNPLA8,FBXO45,MYCBP2,PELI1,USP33,MARCHF7,TMF1,UBR2,ALDH6A1,USP31,SIAH1,CLOCK,RNF11,ZDHHC2,ATM,TNFRSF1B,TMEM…
GO:BP	negative regulation of cellular metabolic process	GO:0031324	0.000570853	3.24348	1670	682	106	17433	BNIP3,XIAP,ERRFI1,LOXL2,HK2,ZBED6,NEDD4,PTGS2,ZFP36L2,NR3C1,STYX,CCNT1,HMOX1,BMPR2,DDIT4,LATS1,ATRX,SIX4,ZBTB16,THRB,ELK4,TFCP2L1,FNIP1,MXI1,SUZ12,MXD1,BACH1,THBS1,ZNF24,SMAD5,CNOT6,NRIP1,TNKS2,DEPDC1,AR,KLHL15,SFMBT2,KLF7,SPOPL,SIK1,LRP6,ZNF148,IKZF5,KDM3A,PTBP3,ZBTB21,RLIM,ERCC6,CPEB3,OXR1,ACER2,ZBTB33,BHLHE40,SLC22A13,IVNS1ABP,TBL1XR1,LRIG2,DR1,SPRED1,ZBTB38,PRRX1,NAIP,ANGEL2,NFIL3,ERN2,RASSF2…
GO:BP	cell communication	GO:0007154	0.000605516	3.21787	4931	682	252	17433	RIPOR2,APLN,STC1,BNIP3,SCEL,STC2,ANGPT2,CYP26B1,ERO1A,RSPO1,RORA,NDRG1,KCNA5,VEGFA,ADM,SFRP5,VAV3,YOD1,NFAT5,SEZ6,XIAP,LMBRD2,IL13RA1,LIFR,IL1A,KRAS,RASSF9,TUB,SLC7A11,ALK,RICTOR,ERRFI1,PTPRD,PDK1,TGFBR1,DSG2,CHML,HPSE,CACNA1C,ZBED6,PRKCQ,NEDD4,DKK3,IL17RD,GNB4,LOX,PTGS2,KLHL24,ZFP36L2,SLC2A1,LIN7C,FRS2,SHC4,TMEM33,NR3C1,STYX,DIPK2A,PDK4,SYDE2,RGS8,CREB3L2,HMOX1,CSPG5,BMPR2,EMP2,DDIT4,PHIP,LATS1,…
GO:BP	keratinocyte differentiation	GO:0030216	0.000629334	3.20112	90	682	16	17433	SCEL,CYP26B1,ERRFI1,CLIC4,LATS1,UGCG,SGPP1,NCOA3,ADAM9,FOSL2,ROCK2,RBPJ,EXPH5,TP63,SAV1,YAP1
GO:BP	epithelium development	GO:0060429	0.000636188	3.19641	813	682	62	17433	RIPOR2,STC1,SCEL,CYP26B1,ADM,HS2ST1,KRAS,CA9,ERRFI1,HPSE,UPK1B,ZBED6,CLIC4,LIN7C,FRS2,BMPR2,LATS1,ATRX,SIX4,THRB,UGCG,TFCP2L1,ROR2,GJA1,NPNT,SMAD5,CDK6,KLF7,APAF1,MPP5,MET,EHF,SGPP1,ARL13B,CLASP1,BMPR1A,EXOC5,SPRED1,NCOA3,FOXJ2,ADAM9,ZEB1,FOSL2,RYR2,ROCK2,KANK2,BTG1,NOTCH2,SMAD3,RBPJ,EXPH5,ARHGAP12,PDPK1,BTBD7,ALDOC,IL6ST,TMEM107,TP63,CLOCK,ATM,SAV1,YAP1
GO:BP	positive regulation of nucleobase-containing compound metabolic process	GO:0045935	0.000718801	3.14339	1354	682	90	17433	APLN,PLAG1,RORA,RUNX1,ZNF395,NFAT5,IL1A,TGFBR1,KDM7A,PRKCQ,ZFP36L2,SLC4A4,NR3C1,CCNT1,CREB3L2,BMPR2,PCGF5,PHIP,SLF2,ATRX,SIX4,ZBTB16,THRB,ELK4,GABPB2,TEAD1,ROR2,BACH1,REL,MED13,KMT2A,NPNT,ZNF24,SMAD5,CNOT6,ZSCAN21,NRIP1,TNKS2,AR,PPP1R12A,KLF7,EGFR,MET,NEK7,EHF,EGLN1,LRP6,ZNF148,TET3,TET2,RNF168,KDM3A,HLTF,F2R,CARF,ERCC6,CPEB3,BMPR1A,TBL1XR1,PRRX1,NFIL3,NCOA3,FOXJ2,MYSM1,PDGFB,ZEB1,FOSL2,MYBL1,MEF…
GO:BP	catabolic process	GO:0009056	0.000730262	3.13652	1617	682	103	17433	FBXO2,BNIP3,MMP13,CYP24A1,CYP26B1,YOD1,ALK,LOC102184360,HK2,HPSE,PPP1R3B,NEDD4,USP37,ZFP36L2,LIPH,SLC4A4,STYX,MMP20,HMOX1,ZYG11B,UBXN2A,DDIT4,LATS1,ABHD2,XRN1,PIKFYVE,MALT1,TIPARP,NT5E,PUM2,FEM1C,TET1,CBL,CNOT6,PGLYRP2,SMG1,USP46,KLHL15,APAF1,CUL5,EGFR,FNBP1L,EGLN1,SPOPL,USP45,TET3,TET2,LTN1,KLHDC1,TMEM106B,ACOX1,EDEM3,RLIM,PDE4C,CPEB3,ACER2,KBTBD6,PEX13,EPG5,LRIG2,CACUL1,ANGEL2,FBXL20,ERN2,PTEN,…
GO:BP	blood vessel development	GO:0001568	0.000796595	3.09876	483	682	43	17433	APLN,ANGPT2,RORA,VEGFA,ADM,ANGPTL4,IL1A,LOXL2,HK2,TGFBR1,HPSE,LOX,CLIC4,HMOX1,BMPR2,EMP2,ITGB8,TIPARP,GJA1,THBS1,QKI,TGFBI,EGLN1,ACKR3,BMPR1A,F3,MYLK,SPRED1,PRRX1,AKT3,FOXJ2,VASH2,PDGFB,ROCK2,RHOJ,BTG1,NOTCH2,RBPJ,CXCL8,PDPK1,NF1,SASH1,YAP1
GO:BP	negative regulation of macromolecule metabolic process	GO:0010605	0.000801435	3.09613	2121	682	127	17433	APLN,PLAG1,STC2,MIR365A,XIAP,ERRFI1,LOXL2,MIR186,ZBED6,NEDD4,PTGS2,ZFP36L2,NR3C1,STYX,CCNT1,BMPR2,LATS1,ATRX,SIX4,XRN1,ZBTB16,THRB,ITGB8,ELK4,TFCP2L1,FNIP1,MXI1,TIPARP,SUZ12,MXD1,GJA1,BACH1,PUM2,REL,THBS1,TET1,ZNF24,SMAD5,CNOT6,NRIP1,TNKS2,PGLYRP2,SMG1,DEPDC1,AR,KLHL15,SFMBT2,KLF7,EGFR,SPOPL,LRP6,ZNF148,INPP5D,IKZF5,CNOT6L,KDM3A,PTBP3,ZBTB21,RLIM,ERCC6,CPEB3,TWSG1,OXR1,ACER2,ZBTB33,BMPR1A,BHLHE40…
GO:BP	transcription by RNA polymerase II	GO:0006366	0.000805292	3.09405	1478	682	96	17433	PLAG1,RORA,RUNX1,ZNF395,NFAT5,IL1A,LOXL2,ZBED6,NEDD4,NR3C1,CCNT1,CREB3L2,HMOX1,BMPR2,PCGF5,PHIP,ATRX,SIX4,ZBTB16,THRB,ELK4,GABPB2,ELL2,TEAD1,TFCP2L1,FNIP1,MXI1,SUZ12,MXD1,BACH1,STOX2,REL,MED13,KMT2A,NPNT,ZNF24,SMAD5,ZSCAN21,NRIP1,TSC22D2,AR,PPP1R12A,KLF7,EGFR,MET,EHF,EGLN1,LRP6,ZNF148,IKZF5,TET3,TET2,PBX1,KDM3A,HLTF,ZBTB21,CARF,RLIM,MED13L,ERCC6,CPEB3,BMPR1A,BHLHE40,TBL1XR1,DR1,PRRX1,NFIL3,NCOA3,…
GO:BP	cellular response to lipid	GO:0071396	0.000827307	3.08233	292	682	31	17433	CYP26B1,RORA,NEDD4,ZFP36L2,NR3C1,FBXO32,PDK4,DDIT4,LATS1,ABHD2,MALT1,ABL2,NRIP1,AR,EGFR,LRP6,KDM3A,GRAMD1B,NCOA3,ADAM9,ROCK2,KANK2,UFL1,CXCL8,TMF1,TP63,CLOCK,ATM,SASH1,TNFRSF1B,YAP1
GO:BP	signaling	GO:0023052	0.000898106	3.04667	4882	682	249	17433	RIPOR2,APLN,STC1,BNIP3,SCEL,STC2,ANGPT2,CYP26B1,ERO1A,RSPO1,RORA,NDRG1,KCNA5,VEGFA,ADM,SFRP5,VAV3,YOD1,NFAT5,SEZ6,XIAP,LMBRD2,IL13RA1,LIFR,IL1A,KRAS,RASSF9,TUB,SLC7A11,ALK,RICTOR,ERRFI1,PTPRD,PDK1,TGFBR1,DSG2,CHML,HPSE,CACNA1C,ZBED6,PRKCQ,NEDD4,DKK3,IL17RD,GNB4,LOX,PTGS2,KLHL24,ZFP36L2,LIN7C,FRS2,SHC4,TMEM33,NR3C1,STYX,DIPK2A,PDK4,SYDE2,RGS8,CREB3L2,HMOX1,CSPG5,BMPR2,EMP2,DDIT4,PHIP,LATS1,ATRX,AB…
GO:BP	positive regulation of transcription, DNA-templated	GO:0045893	0.00118486	2.92633	1152	682	79	17433	APLN,PLAG1,RORA,RUNX1,ZNF395,NFAT5,IL1A,TGFBR1,KDM7A,NR3C1,CCNT1,CREB3L2,BMPR2,PCGF5,PHIP,ATRX,SIX4,ZBTB16,THRB,ELK4,GABPB2,TEAD1,ROR2,BACH1,REL,MED13,KMT2A,NPNT,ZNF24,SMAD5,CNOT6,ZSCAN21,NRIP1,AR,PPP1R12A,KLF7,EGFR,MET,EHF,EGLN1,LRP6,ZNF148,TET3,TET2,KDM3A,HLTF,F2R,CARF,ERCC6,BMPR1A,TBL1XR1,PRRX1,NFIL3,NCOA3,FOXJ2,MYSM1,PDGFB,ZEB1,FOSL2,MYBL1,MEF2A,SP3,SMAD3,RBPJ,TMF1,TCF12,KMT2E,MDFIC,TP63,TNKS…
GO:BP	positive regulation of nucleic acid-templated transcription	GO:1903508	0.00118486	2.92633	1152	682	79	17433	APLN,PLAG1,RORA,RUNX1,ZNF395,NFAT5,IL1A,TGFBR1,KDM7A,NR3C1,CCNT1,CREB3L2,BMPR2,PCGF5,PHIP,ATRX,SIX4,ZBTB16,THRB,ELK4,GABPB2,TEAD1,ROR2,BACH1,REL,MED13,KMT2A,NPNT,ZNF24,SMAD5,CNOT6,ZSCAN21,NRIP1,AR,PPP1R12A,KLF7,EGFR,MET,EHF,EGLN1,LRP6,ZNF148,TET3,TET2,KDM3A,HLTF,F2R,CARF,ERCC6,BMPR1A,TBL1XR1,PRRX1,NFIL3,NCOA3,FOXJ2,MYSM1,PDGFB,ZEB1,FOSL2,MYBL1,MEF2A,SP3,SMAD3,RBPJ,TMF1,TCF12,KMT2E,MDFIC,TP63,TNKS…
GO:BP	positive regulation of RNA biosynthetic process	GO:1902680	0.00122613	2.91146	1153	682	79	17433	APLN,PLAG1,RORA,RUNX1,ZNF395,NFAT5,IL1A,TGFBR1,KDM7A,NR3C1,CCNT1,CREB3L2,BMPR2,PCGF5,PHIP,ATRX,SIX4,ZBTB16,THRB,ELK4,GABPB2,TEAD1,ROR2,BACH1,REL,MED13,KMT2A,NPNT,ZNF24,SMAD5,CNOT6,ZSCAN21,NRIP1,AR,PPP1R12A,KLF7,EGFR,MET,EHF,EGLN1,LRP6,ZNF148,TET3,TET2,KDM3A,HLTF,F2R,CARF,ERCC6,BMPR1A,TBL1XR1,PRRX1,NFIL3,NCOA3,FOXJ2,MYSM1,PDGFB,ZEB1,FOSL2,MYBL1,MEF2A,SP3,SMAD3,RBPJ,TMF1,TCF12,KMT2E,MDFIC,TP63,TNKS…
GO:BP	protein modification by small protein conjugation	GO:0032446	0.00125147	2.90258	577	682	48	17433	FBXO2,XIAP,TGFBR1,DZIP3,NEDD4,KLHL24,G2E3,FBXO32,UBXN2A,PCGF5,MALT1,ARRDC3,SUZ12,FEM1C,RNF141,CBL,TNKS2,KLHL15,CUL5,RC3H2,SHPRH,SPOPL,RNF168,LTN1,RLIM,KBTBD6,IVNS1ABP,RNF2,CDC27,HERC3,CBLB,CUL4B,RNFT1,ABCB11,FBXO30,ITCH,UFL1,FBXO45,MYCBP2,PELI1,MARCHF7,UBR2,SIAH1,TNKS,RSPRY1,RNF11,OBI1,SASH1
GO:BP	positive regulation of RNA metabolic process	GO:0051254	0.00132861	2.8766	1234	682	83	17433	APLN,PLAG1,RORA,RUNX1,ZNF395,NFAT5,IL1A,TGFBR1,KDM7A,ZFP36L2,NR3C1,CCNT1,CREB3L2,BMPR2,PCGF5,PHIP,ATRX,SIX4,ZBTB16,THRB,ELK4,GABPB2,TEAD1,ROR2,BACH1,REL,MED13,KMT2A,NPNT,ZNF24,SMAD5,CNOT6,ZSCAN21,NRIP1,AR,PPP1R12A,KLF7,EGFR,MET,EHF,EGLN1,LRP6,ZNF148,TET3,TET2,KDM3A,HLTF,F2R,CARF,ERCC6,CPEB3,BMPR1A,TBL1XR1,PRRX1,NFIL3,NCOA3,FOXJ2,MYSM1,PDGFB,ZEB1,FOSL2,MYBL1,MEF2A,SP3,SMAD3,RBPJ,DCP1A,TMF1,TCF12,K…
GO:BP	organic substance biosynthetic process	GO:1901576	0.00165418	2.78142	4492	682	231	17433	APLN,PLAG1,PPP1R3C,DEGS2,RORA,RUNX1,ZNF395,FOXN2,SFRP5,NFAT5,HS2ST1,FUT11,ATP7A,AK4,B4GALT6,IL1A,DHRS9,UHMK1,GXYLT2,SLC7A11,TRPC1,LOXL2,PPTC7,IPMK,PDK1,TGFBR1,KDM7A,PLOD2,ZBED6,PRKCQ,NEDD4,LOX,PTGS2,USP37,GALNT8,ZFP36L2,ZKSCAN8,NR3C1,PDK4,CCNT1,CREB3L2,HMOX1,RF00004,BMPR2,PCGF5,PHIP,RFX7,ATRX,SIX4,PIKFYVE,ZBTB16,DGKE,LOC102173963,THRB,SCAI,ELK4,GABPB2,MALT1,ELL2,UGCG,TEAD1,TFCP2L1,FNIP1,MXI1,GBE1…
GO:BP	cellular response to endogenous stimulus	GO:0071495	0.00197784	2.70381	822	682	61	17433	APLN,SFRP5,ALK,TGFBR1,PRKCQ,NEDD4,IL17RD,LOX,ZFP36L2,FRS2,NR3C1,FBXO32,PDK4,BMPR2,DDIT4,PHIP,LATS1,ABHD2,AKAP6,THRB,ITGB8,UGCG,ITGB6,ROR2,GJA1,THBS1,NPNT,SMAD5,PRNP,CTDSPL2,AR,MPP5,CACNA2D1,KDM3A,CPEB3,TWSG1,BMPR1A,OTOP1,SPRED1,ADAM9,GHR,APPL1,ZEB1,RYR2,KANK2,UFL1,NOTCH2,SMAD3,RBPJ,PRKAA2,CXCL8,PDPK1,EIF4EBP2,TMF1,UBR2,CPEB2,TP63,CLOCK,YAP1,PRKAA1,CRIM1
GO:BP	positive regulation of protein metabolic process	GO:0051247	0.00197933	2.70348	954	682	68	17433	EGLN3,RSPO1,XIAP,KRAS,UHMK1,RICTOR,TGFBR1,NEDD4,PTGS2,SLC2A13,DIPK2A,ZYG11B,BMPR2,EMP2,LATS1,MALT1,WNK3,ARRDC3,FNIP1,VLDLR,TIPARP,EIF5A2,THBS1,KMT2A,TET1,PRNP,ASPH,PPP1R12A,APAF1,EGFR,F2R,ERCC6,TWSG1,ACER2,BMPR1A,F3,CACUL1,ERN2,RASSF2,CBLB,ADAM9,CUL4B,PDGFB,RNFT1,RAP2A,ROCK2,GSAP,ITCH,MYCBP2,SMAD3,PRKAA2,PELI1,CSF2,PDPK1,PAK2,DIP2B,MARCHF7,ATG14,KMT2E,IL6ST,FNIP2,TAOK1,TGFA,SLCO3A1,SASH1,TNFRSF1B…
GO:BP	macromolecule localization	GO:0033036	0.00224079	2.6496	1886	682	114	17433	RIPOR2,RF00017,YOD1,PLIN2,PKDCC,IL1A,HOOK1,UHMK1,TUB,SLC7A11,ARL5B,HK2,CHML,HPSE,ZBED6,NEDD4,LOC102170691,TMED5,SLC2A1,KPNA5,LIN7C,STYX,EMP2,LATS1,SLF2,ATRX,SIX4,PIKFYVE,NIN,WNK3,UGCG,RAB8B,RAPGEF4,PGAP1,VLDLR,TTBK2,GJA1,RIC3,FRMPD1,EIF5A2,THBS1,NPNT,NRIP1,TNKS2,FYTTD1,CTDSPL2,AR,MORC3,KLF7,LOC102189476,MPP5,EGFR,SGPP1,KNL1,LRP6,ZDHHC17,F2R,SEC23A,DENND5B,ZDHHC15,PEX13,FAM126A,LRIG2,IMPG2,EXOC5,C…
GO:BP	positive regulation of macromolecule biosynthetic process	GO:0010557	0.00262062	2.5816	1295	682	85	17433	APLN,PLAG1,RORA,RUNX1,ZNF395,NFAT5,IL1A,UHMK1,TGFBR1,KDM7A,PRKCQ,NR3C1,CCNT1,CREB3L2,BMPR2,PCGF5,PHIP,ATRX,SIX4,ZBTB16,THRB,ELK4,GABPB2,TEAD1,ROR2,BACH1,EPM2AIP1,EIF5A2,REL,MED13,THBS1,KMT2A,NPNT,ZNF24,SMAD5,CNOT6,ZSCAN21,NRIP1,AR,PPP1R12A,KLF7,EGFR,MET,NEK7,EHF,EGLN1,LRP6,ZNF148,TET3,TET2,KDM3A,HLTF,F2R,CARF,ERCC6,BMPR1A,TBL1XR1,PRRX1,NFIL3,NCOA3,FOXJ2,MYSM1,PDGFB,ZEB1,FOSL2,MYBL1,MEF2A,SP3,SMAD…
GO:BP	response to lipid	GO:0033993	0.00318484	2.49691	391	682	36	17433	CYP24A1,CYP26B1,RORA,TGFBR1,NEDD4,ZFP36L2,NR3C1,FBXO32,PDK4,DDIT4,LATS1,ABHD2,MALT1,ABL2,NRIP1,AR,EGFR,LRP6,KDM3A,F2R,ACER2,GRAMD1B,NCOA3,ADAM9,ROCK2,KANK2,UFL1,PELI1,CXCL8,TMF1,TP63,CLOCK,ATM,SASH1,TNFRSF1B,YAP1
GO:BP	angiogenesis	GO:0001525	0.00329592	2.48202	343	682	33	17433	APLN,ANGPT2,RORA,VEGFA,ADM,ANGPTL4,IL1A,LOXL2,HK2,TGFBR1,HPSE,CLIC4,HMOX1,EMP2,ITGB8,THBS1,TGFBI,EGLN1,ACKR3,F3,SPRED1,AKT3,FOXJ2,VASH2,ROCK2,RHOJ,BTG1,NOTCH2,RBPJ,CXCL8,PDPK1,NF1,SASH1
GO:BP	response to stress	GO:0006950	0.00382239	2.41766	2336	682	134	17433	FBXO2,EGLN3,BNIP3,DPP4,CYP26B1,ERO1A,RORA,IL37,NDRG1,VAV3,YOD1,XIAP,IL1A,SLC7A11,RICTOR,LOXL2,HK2,PDK1,HPSE,PLOD2,PRKCQ,NEDD4,PTGS2,ZFP36L2,SLC2A1,TMEM33,MSH4,PDK4,CREB3L2,HMOX1,BMPR2,DDIT4,SLF2,ATRX,ABHD2,ADRB1,ELMOD2,MALT1,WNK3,FNIP1,ITGB6,ROR2,NT5E,BACH1,MAP3K20,PUM2,THBS1,RRM2B,PGLYRP2,TSC22D2,SMG1,USP46,CDK6,KLHL15,APAF1,EGFR,MET,SHPRH,USP45,RNF168,ACKR3,S100A12,F2R,CLASP1,EDEM3,ERCC6,OXR1,A…
GO:BP	positive regulation of developmental process	GO:0051094	0.00388871	2.41019	877	682	63	17433	BNIP3,PLAG1,CYP26B1,RUNX1,AMIGO1,ADM,IL20,PKDCC,IL1A,ALK,LOXL2,PTPRD,HK2,TGFBR1,HPSE,PTGS2,FRS2,HMOX1,BMPR2,SIX4,ZBTB16,ITGB8,NIN,MALT1,VLDLR,GJA1,THBS1,NPNT,SMAD5,AR,INPP5D,TMEM106B,CLASP1,ZBTB1,BMPR1A,F3,NCOA3,AKT3,ADAM9,VASH2,GHR,PDGFB,ZEB1,UFL1,BTG1,NOTCH2,SMAD3,RBPJ,CSF2,CXCL8,PDPK1,SPAG9,TCF12,IL6ST,TP63,RCOR1,SAV1,SASH1,TNFRSF1B,MMD,YAP1,PRKAA1,ASPM
GO:BP	cellular macromolecule catabolic process	GO:0044265	0.00390517	2.40836	746	682	56	17433	FBXO2,BNIP3,YOD1,LOC102184360,HPSE,NEDD4,USP37,ZFP36L2,STYX,ZYG11B,LATS1,XRN1,MALT1,PUM2,FEM1C,CBL,CNOT6,SMG1,USP46,KLHL15,APAF1,CUL5,SPOPL,USP45,LTN1,KLHDC1,TMEM106B,EDEM3,RLIM,CPEB3,KBTBD6,CACUL1,ANGEL2,ERN2,USP49,VPS13A,CUL4B,RNFT1,UBR3,ITCH,UFL1,FBXO45,PELI1,USP33,DCP1A,MARCHF7,TMF1,UBR2,USP31,SIAH1,CLOCK,RNF11,ATM,TNFRSF1B,TRDMT1,TMEM67
GO:BP	apoptotic process	GO:0006915	0.00421494	2.37521	1131	682	76	17433	EGLN3,BNIP3,ERO1A,XIAP,ANGPTL4,IL1A,KRAS,SLC7A11,HK2,PDK1,TGFBR1,PRKCQ,LOX,PTGS2,FRS2,SHC4,DIPK2A,PDK4,HMOX1,BMPR2,DDIT4,PHIP,SIX4,ZBTB16,THRB,MALT1,WNK3,FNIP1,MAP3K20,THBS1,CBL,RRM2B,PRNP,AR,APAF1,EGFR,SGPP1,SIK1,LRP6,INPP5D,ACKR3,MDM4,ERCC6,OXR1,ACER2,HIPK1,IVNS1ABP,EXOC5,BNIP3L,NAIP,ERN2,RASSF2,TAF9B,RYR2,ITCH,BTG1,NOTCH2,SMAD3,PRKAA2,CSF2,PDPK1,STK17B,PAK2,MARCHF7,TMF1,IL6ST,CASP8AP2,SIAH1,TP…
GO:BP	signal transduction	GO:0007165	0.00428871	2.36767	4570	682	232	17433	RIPOR2,APLN,STC1,BNIP3,SCEL,STC2,ANGPT2,CYP26B1,ERO1A,RSPO1,RORA,NDRG1,KCNA5,VEGFA,ADM,SFRP5,VAV3,YOD1,NFAT5,SEZ6,XIAP,LMBRD2,IL13RA1,LIFR,IL1A,KRAS,RASSF9,TUB,ALK,RICTOR,ERRFI1,PTPRD,PDK1,TGFBR1,CHML,HPSE,PRKCQ,NEDD4,DKK3,IL17RD,GNB4,LOX,PTGS2,KLHL24,ZFP36L2,FRS2,SHC4,TMEM33,NR3C1,STYX,DIPK2A,PDK4,SYDE2,RGS8,CREB3L2,HMOX1,BMPR2,EMP2,DDIT4,PHIP,LATS1,ATRX,ABHD2,RAPGEF6,PIKFYVE,RASA2,DGKE,ADRB1,TH…
GO:BP	organelle organization	GO:0006996	0.00480052	2.31871	2499	682	141	17433	BNIP3,CYP26B1,VAV3,IL1A,KRAS,CDKL5,HOOK1,TUB,RICTOR,LOXL2,PTPRD,HK2,TGFBR1,KDM7A,PRKCQ,MTSS1,ABLIM1,KLHL24,TMED5,MIGA1,GAS2L3,KATNAL1,TMEM33,NR3C1,MSH4,EMP2,PCGF5,PHIP,LATS1,SLF2,ATRX,SIX4,PIKFYVE,GMFB,NIN,LYSMD3,RAB8B,TTBK2,MBTD1,GJA1,MAP3K20,PUM2,KMT2A,TET1,CNOT6,ZSCAN21,TNKS2,SMG1,ATL3,TMOD3,PPP1R12A,MET,FNBP1L,NEK7,SHPRH,ADD2,CNOT6L,RNF168,KDM3A,TMEM106B,ARL13B,CLASP1,SASS6,SEC23A,RLIM,ERCC6,…
GO:BP	protein localization	GO:0008104	0.00495218	2.3052	1561	682	97	17433	RIPOR2,RF00017,YOD1,PKDCC,IL1A,HOOK1,UHMK1,TUB,SLC7A11,ARL5B,HK2,CHML,HPSE,ZBED6,NEDD4,TMED5,KPNA5,LIN7C,STYX,EMP2,LATS1,SLF2,ATRX,SIX4,PIKFYVE,NIN,WNK3,RAB8B,RAPGEF4,PGAP1,VLDLR,TTBK2,GJA1,RIC3,FRMPD1,EIF5A2,NPNT,TNKS2,CTDSPL2,AR,MORC3,KLF7,MPP5,EGFR,KNL1,LRP6,ZDHHC17,F2R,SEC23A,ZDHHC15,PEX13,FAM126A,LRIG2,IMPG2,EXOC5,CCDC186,SCAMP1,RAB6A,ADAM9,APPL1,TMEM30A,RAP2A,NAPB,RYR2,ROCK2,GNPTAB,RAB33B,U…
GO:BP	negative regulation of signal transduction	GO:0009968	0.00654792	2.1839	872	682	62	17433	RIPOR2,APLN,CYP26B1,RORA,ADM,SFRP5,XIAP,ERRFI1,PTPRD,TGFBR1,PRKCQ,DKK3,IL17RD,PTGS2,HMOX1,DDIT4,PHIP,LATS1,RASA2,SCAI,ARRDC3,FNIP1,ROR2,THBS1,CBL,RRM2B,CTDSPL2,AR,MET,INPP5D,ACKR3,TWSG1,IVNS1ABP,FKTN,OTOP1,SPRED1,NAIP,RASSF2,CBLB,APPL1,KANK2,ITCH,UFL1,PRKAA2,ARHGAP12,CSF2,CXCL8,PDPK1,MOSMO,MARCHF7,UBR2,WWC2,RBMS3,TP63,CLOCK,NF1,ATM,ELF1,YAP1,ASH1L,PRKAA1,CRIM1
GO:BP	regulation of protein metabolic process	GO:0051246	0.00685086	2.16426	1698	682	103	17433	FBXO2,EGLN3,RSPO1,XIAP,KRAS,UHMK1,RICTOR,ERRFI1,TGFBR1,NEDD4,LOX,PTGS2,SLC2A13,ZFP36L2,STYX,DIPK2A,ZYG11B,BMPR2,UBXN2A,EMP2,LATS1,ATRX,MALT1,WNK3,ARRDC3,FNIP1,VLDLR,TIPARP,EIF5A2,THBS1,KMT2A,TET1,CNOT6,PRNP,ASPH,PPP1R12A,APAF1,EGFR,EGLN1,SPOPL,LRP6,CNOT6L,KDM3A,F2R,ERCC6,CPEB3,TWSG1,OXR1,ACER2,BMPR1A,IVNS1ABP,LRIG2,F3,SPRED1,NAIP,CACUL1,FBXL20,ERN2,RASSF2,CBLB,ADAM9,PAIP2B,CUL4B,PDGFB,RNFT1,RAP2A…
GO:BP	negative regulation of nucleobase-containing compound metabolic process	GO:0045934	0.00689447	2.1615	989	682	68	17433	LOXL2,ZBED6,NEDD4,NR3C1,CCNT1,BMPR2,DDIT4,ATRX,SIX4,ZBTB16,THRB,ELK4,TFCP2L1,FNIP1,MXI1,SUZ12,MXD1,BACH1,ZNF24,SMAD5,NRIP1,TNKS2,DEPDC1,AR,KLHL15,SFMBT2,KLF7,ZNF148,IKZF5,PTBP3,ZBTB21,RLIM,ERCC6,CPEB3,ZBTB33,BHLHE40,TBL1XR1,DR1,ZBTB38,PRRX1,ANGEL2,NFIL3,ERN2,TAF9B,PDGFB,ZEB1,KANK2,MEF2A,SP3,BTAF1,NOTCH2,SMAD3,RBPJ,BHLHE41,CSF2,PHF6,WWC2,FRK,RNF169,TP63,TNKS,CLOCK,FNIP2,RCOR1,ATM,TRDMT1,YAP1,KAT6B
GO:BP	response to organic cyclic compound	GO:0014070	0.00700618	2.15452	388	682	35	17433	CYP1A1,CYP24A1,RORA,SLC7A11,ALK,TGFBR1,NEDD4,ZFP36L2,NR3C1,FBXO32,DDIT4,LATS1,ABHD2,AKAP6,TIPARP,SMAD5,NRIP1,AR,EGFR,LRP6,KDM3A,GRAMD1B,EPG5,NCOA3,RYR2,ROCK2,KANK2,UFL1,PELI1,PAK2,TMF1,TP63,CLOCK,YAP1,PRKAA1
GO:BP	response to endogenous stimulus	GO:0009719	0.00727403	2.13823	894	682	63	17433	APLN,SFRP5,ALK,TGFBR1,PRKCQ,NEDD4,IL17RD,LOX,ZFP36L2,FRS2,NR3C1,FBXO32,PDK4,BMPR2,DDIT4,PHIP,LATS1,ABHD2,AKAP6,THRB,ITGB8,UGCG,ITGB6,ROR2,GJA1,EPM2AIP1,THBS1,NPNT,SMAD5,PRNP,CTDSPL2,AR,MPP5,CACNA2D1,KDM3A,CPEB3,TWSG1,BMPR1A,OTOP1,SPRED1,ADAM9,GHR,APPL1,ZEB1,RYR2,KANK2,UFL1,NOTCH2,SMAD3,RBPJ,PRKAA2,CXCL8,PDPK1,EIF4EBP2,TMF1,UBR2,CPEB2,TMEM107,TP63,CLOCK,YAP1,PRKAA1,CRIM1
GO:BP	positive regulation of protein modification process	GO:0031401	0.00735851	2.13321	651	682	50	17433	RSPO1,XIAP,KRAS,RICTOR,TGFBR1,PTGS2,DIPK2A,BMPR2,EMP2,LATS1,MALT1,WNK3,ARRDC3,FNIP1,VLDLR,THBS1,KMT2A,TET1,PRNP,PPP1R12A,EGFR,ERCC6,TWSG1,BMPR1A,CACUL1,ERN2,RASSF2,CBLB,ADAM9,PDGFB,RAP2A,ROCK2,MYCBP2,PRKAA2,PELI1,CSF2,PDPK1,PAK2,DIP2B,MARCHF7,ATG14,KMT2E,IL6ST,FNIP2,TAOK1,TGFA,SLCO3A1,SASH1,MMD,PRKAA1
GO:BP	negative regulation of cell communication	GO:0010648	0.0077576	2.11027	915	682	64	17433	RIPOR2,APLN,CYP26B1,RORA,ADM,SFRP5,XIAP,ERRFI1,PTPRD,TGFBR1,PRKCQ,DKK3,IL17RD,PTGS2,HMOX1,DDIT4,PHIP,LATS1,RASA2,SCAI,ARRDC3,FNIP1,ROR2,GJA1,THBS1,CBL,RRM2B,CTDSPL2,AR,KLF7,MET,INPP5D,ACKR3,TWSG1,IVNS1ABP,FKTN,OTOP1,SPRED1,NAIP,RASSF2,CBLB,APPL1,KANK2,ITCH,UFL1,PRKAA2,ARHGAP12,CSF2,CXCL8,PDPK1,MOSMO,MARCHF7,UBR2,WWC2,RBMS3,TP63,CLOCK,NF1,ATM,ELF1,YAP1,ASH1L,PRKAA1,CRIM1
GO:BP	macromolecule biosynthetic process	GO:0009059	0.00795353	2.09944	3765	682	196	17433	APLN,PLAG1,PPP1R3C,RORA,RUNX1,ZNF395,FOXN2,SFRP5,NFAT5,HS2ST1,FUT11,B4GALT6,IL1A,UHMK1,GXYLT2,LOXL2,TGFBR1,KDM7A,ZBED6,PRKCQ,NEDD4,LOX,USP37,GALNT8,ZFP36L2,ZKSCAN8,NR3C1,CCNT1,CREB3L2,HMOX1,RF00004,BMPR2,PCGF5,PHIP,RFX7,ATRX,SIX4,ZBTB16,LOC102173963,THRB,SCAI,ELK4,GABPB2,MALT1,ELL2,UGCG,TEAD1,TFCP2L1,FNIP1,MXI1,GBE1,ROR2,POGLUT3,MBTD1,SUZ12,MXD1,CSGALNACT2,BACH1,STOX2,EPM2AIP1,EIF5A2,REL,MED13,TH…
GO:BP	negative regulation of signaling	GO:0023057	0.00832773	2.07947	917	682	64	17433	RIPOR2,APLN,CYP26B1,RORA,ADM,SFRP5,XIAP,ERRFI1,PTPRD,TGFBR1,PRKCQ,DKK3,IL17RD,PTGS2,HMOX1,DDIT4,PHIP,LATS1,RASA2,SCAI,ARRDC3,FNIP1,ROR2,GJA1,THBS1,CBL,RRM2B,CTDSPL2,AR,KLF7,MET,INPP5D,ACKR3,TWSG1,IVNS1ABP,FKTN,OTOP1,SPRED1,NAIP,RASSF2,CBLB,APPL1,KANK2,ITCH,UFL1,PRKAA2,ARHGAP12,CSF2,CXCL8,PDPK1,MOSMO,MARCHF7,UBR2,WWC2,RBMS3,TP63,CLOCK,NF1,ATM,ELF1,YAP1,ASH1L,PRKAA1,CRIM1
GO:BP	cellular response to organic cyclic compound	GO:0071407	0.00912366	2.03983	311	682	30	17433	CYP1A1,RORA,ALK,NEDD4,ZFP36L2,NR3C1,FBXO32,DDIT4,LATS1,ABHD2,AKAP6,TIPARP,SMAD5,NRIP1,AR,EGFR,LRP6,KDM3A,GRAMD1B,EPG5,NCOA3,RYR2,ROCK2,KANK2,UFL1,PAK2,TMF1,TP63,CLOCK,YAP1
GO:BP	peptidyl-serine phosphorylation	GO:0018105	0.00937286	2.02813	190	682	22	17433	UHMK1,RICTOR,TGFBR1,PTGS2,LATS1,PIKFYVE,FNIP1,TTBK2,SMG1,MORC3,EGFR,RASSF2,PDGFB,ROCK2,CSNK1G1,PRKAA2,PAK2,TNKS,FNIP2,ATM,CSNK1G3,PRKAA1
GO:BP	muscle structure development	GO:0061061	0.00942523	2.02571	410	682	36	17433	RIPOR2,CYP26B1,RORA,FOXN2,ADM,KRAS,TGFBR1,ZBED6,LOX,MBNL3,FRS2,BMPR2,SIX4,GJA1,NPNT,QKI,TLL2,EGLN1,SIK1,BMPR1A,CASQ1,MYLK,XK,SGCB,TBX18,PDGFB,ZEB1,RYR2,MEF2A,BTG1,SMAD3,RBPJ,BHLHE41,SPAG9,PRKAA1,MYLK3
GO:BP	enzyme linked receptor protein signaling pathway	GO:0007167	0.0107661	1.96794	660	682	50	17433	APLN,ANGPT2,SFRP5,LIFR,ALK,ERRFI1,TGFBR1,PRKCQ,IL17RD,LOX,FRS2,PDK4,BMPR2,PHIP,LATS1,ITGB8,ITGB6,TIPARP,ROR2,THBS1,NPNT,CBL,SMAD5,CTDSPL2,MPP5,EGFR,MET,ZDHHC17,NCEH1,ROR1,TWSG1,BMPR1A,LRIG2,F3,SPRED1,RASSF2,CBLB,ADAM9,GHR,APPL1,PDGFB,ZEB1,NOTCH2,SMAD3,RBPJ,PDPK1,EIF4EBP2,IL6ST,TGFA,CRIM1
GO:BP	muscle cell differentiation	GO:0042692	0.010933	1.96126	236	682	25	17433	RIPOR2,CYP26B1,RORA,ADM,KRAS,ZBED6,LOX,FRS2,BMPR2,SIX4,NPNT,QKI,SIK1,BMPR1A,CASQ1,XK,SGCB,TBX18,PDGFB,ZEB1,MEF2A,RBPJ,BHLHE41,SPAG9,MYLK3
GO:BP	peptidyl-serine modification	GO:0018209	0.0115716	1.93661	207	682	23	17433	UHMK1,RICTOR,TGFBR1,PTGS2,LATS1,PIKFYVE,FNIP1,POGLUT3,TTBK2,SMG1,MORC3,EGFR,RASSF2,PDGFB,ROCK2,CSNK1G1,PRKAA2,PAK2,TNKS,FNIP2,ATM,CSNK1G3,PRKAA1
GO:BP	regulation of vasculature development	GO:1901342	0.0131521	1.88101	194	682	22	17433	ANGPT2,ADM,IL1A,HK2,HMOX1,EMP2,ITGB8,THBS1,EGLN1,F3,SPRED1,AKT3,FOXJ2,VASH2,ROCK2,RHOJ,BTG1,CXCL8,PDPK1,NF1,ADAM10,SASH1
GO:BP	epidermal cell differentiation	GO:0009913	0.0155798	1.80744	140	682	18	17433	RIPOR2,SCEL,CYP26B1,ERRFI1,CLIC4,LATS1,UGCG,KLF7,SGPP1,NCOA3,ADAM9,FOSL2,ROCK2,RBPJ,EXPH5,TP63,SAV1,YAP1
GO:BP	positive regulation of cellular protein metabolic process	GO:0032270	0.0159802	1.79642	897	682	62	17433	EGLN3,RSPO1,XIAP,KRAS,UHMK1,RICTOR,TGFBR1,PTGS2,DIPK2A,ZYG11B,BMPR2,EMP2,LATS1,MALT1,WNK3,ARRDC3,FNIP1,VLDLR,EIF5A2,THBS1,KMT2A,TET1,PRNP,ASPH,PPP1R12A,APAF1,EGFR,F2R,ERCC6,TWSG1,ACER2,BMPR1A,F3,CACUL1,ERN2,RASSF2,CBLB,ADAM9,PDGFB,RNFT1,RAP2A,ROCK2,MYCBP2,SMAD3,PRKAA2,PELI1,CSF2,PDPK1,PAK2,DIP2B,MARCHF7,ATG14,KMT2E,IL6ST,FNIP2,TAOK1,TGFA,SLCO3A1,SASH1,TNFRSF1B,MMD,PRKAA1
GO:BP	regulation of molecular function	GO:0065009	0.0175097	1.75672	1927	682	112	17433	RIPOR2,EGLN3,PRTN3,SFRP5,VAV3,XIAP,ATP7A,ANGPTL4,RICTOR,ERRFI1,TGFBR1,CHML,PRKCQ,NEDD4,LOX,PTGS2,KLHL24,STYX,DIPK2A,RGS8,CCNT1,BMPR2,EMP2,LATS1,RAPGEF6,RASA2,AKAP6,ADRB1,ELMOD2,MALT1,WNK3,ARRDC3,FNIP1,ABL2,RAPGEF4,VLDLR,TTBK2,EPM2AIP1,MED13,THBS1,ASAP2,NPNT,PRKAB2,PRNP,ARHGEF3,AR,ASPH,PPP1R12A,APAF1,EGFR,MET,NEK7,SIK1,LRP6,ADD2,ACAP2,ROR1,TMEM106B,F2R,CARF,RLIM,ERCC6,DENND5B,ACER2,BMPR1A,BHLHE40,…
GO:BP	response to oxygen-containing compound	GO:1901700	0.0182911	1.73776	843	682	59	17433	CYP24A1,CYP26B1,RORA,ALK,TGFBR1,ZBED6,PRKCQ,NR3C1,FBXO32,PDK4,DDIT4,PHIP,ABHD2,AKAP6,MALT1,ABL2,GJA1,EPM2AIP1,THBS1,NRIP1,PRNP,USP46,AR,KLF7,EGFR,MET,CACNA2D1,LRP6,F2R,EDEM3,ERCC6,CPEB3,OXR1,ACER2,GRAMD1B,OTOP1,CCDC186,NCOA3,ADAM9,GHR,APPL1,ZEB1,RYR2,ROCK2,KANK2,UFL1,PRKAA2,PELI1,CXCL8,PDPK1,EIF4EBP2,UBR2,CPEB2,LOC102187810,ATM,SASH1,TNFRSF1B,YAP1,PRKAA1
GO:BP	epithelial cell migration	GO:0010631	0.0185897	1.73073	213	682	23	17433	STC1,ANGPT2,DPP4,LOXL2,TGFBR1,HMOX1,BMPR2,EMP2,THBS1,MET,CLASP1,SPRED1,PKN2,AKT3,ADAM9,PDGFB,ROCK2,RHOJ,KANK2,GPI,PDPK1,NF1,SASH1
GO:BP	negative regulation of developmental process	GO:0051093	0.0195713	1.70838	601	682	46	17433	BNIP3,ANGPT2,RORA,SFRP5,KRAS,LOXL2,TGFBR1,ZBED6,IL17RD,ZFP36L2,MBNL3,FRS2,BMPR2,SIX4,ZBTB16,ADRB1,SUZ12,THBS1,USF3,TLL2,PGLYRP2,CDK6,KLF7,EGFR,RC3H2,INPP5D,TWSG1,BMPR1A,LRIG2,SPRED1,AKT3,FOXJ2,PDGFB,ABCA5,ZEB1,ROCK2,SMAD3,RBPJ,BHLHE41,DIP2B,WWC2,TP63,SAV1,YAP1,ASPM,CRIM1
GO:BP	endothelial cell migration	GO:0043542	0.0195757	1.70828	156	682	19	17433	STC1,ANGPT2,DPP4,LOXL2,TGFBR1,HMOX1,BMPR2,EMP2,THBS1,MET,SPRED1,AKT3,PDGFB,ROCK2,RHOJ,GPI,PDPK1,NF1,SASH1
GO:BP	epithelium migration	GO:0090132	0.0216728	1.66409	215	682	23	17433	STC1,ANGPT2,DPP4,LOXL2,TGFBR1,HMOX1,BMPR2,EMP2,THBS1,MET,CLASP1,SPRED1,PKN2,AKT3,ADAM9,PDGFB,ROCK2,RHOJ,KANK2,GPI,PDPK1,NF1,SASH1
GO:BP	histone modification	GO:0016570	0.0229975	1.63832	359	682	32	17433	KDM7A,PCGF5,ATRX,ELK4,SUZ12,KMT2A,TET1,MIER1,TET3,TET2,RNF168,KDM3A,DR1,NAA50,GTF3C4,RNF2,NCOA3,KDM1B,MYSM1,CUL4B,ATXN7,SETD7,SUV39H2,UFL1,PRKAA2,UBR2,KMT2E,CLOCK,RCOR1,ATM,ASH1L,KAT6B
GO:BP	regulation of protein modification process	GO:0031399	0.0233212	1.63225	1026	682	68	17433	FBXO2,RSPO1,XIAP,KRAS,RICTOR,ERRFI1,TGFBR1,LOX,PTGS2,DIPK2A,BMPR2,UBXN2A,EMP2,LATS1,ATRX,MALT1,WNK3,ARRDC3,FNIP1,VLDLR,THBS1,KMT2A,TET1,PRNP,PPP1R12A,EGFR,SPOPL,LRP6,KDM3A,ERCC6,TWSG1,OXR1,ACER2,BMPR1A,IVNS1ABP,SPRED1,CACUL1,ERN2,RASSF2,CBLB,ADAM9,PDGFB,RAP2A,SETD7,ROCK2,CCNYL1,ITCH,UFL1,MYCBP2,PRKAA2,PELI1,LOC102189950,CSF2,PDPK1,PAK2,DIP2B,MARCHF7,ATG14,KMT2E,IL6ST,FNIP2,MOB1B,TAOK1,TGFA,SLCO3A…
GO:BP	homeostatic process	GO:0042592	0.023487	1.62917	1126	682	73	17433	STC1,NXNL2,CYP26B1,ERO1A,RORA,ATP7A,ANGPTL4,IL1A,KRAS,TUB,SLC7A11,TRPC1,ALK,HK2,CACNA1C,ZBED6,LOX,PTGS2,CLIC4,SLC4A4,PDK4,HMOX1,ADRB1,WNK3,UGCG,ARRDC3,ABL2,ITGB6,GJA1,MED13,KMT2A,PRKAB2,SMAD5,CDK6,TMOD3,KLF7,MET,RC3H2,XPR1,EGLN1,USP45,INPP5D,KDM3A,TMEM106B,F2R,ERCC6,ATP6V1A,CASQ1,GRAMD1B,CCDC186,XK,AKT3,RASSF2,ABCA5,ABCB11,RYR2,CXADR,UFL1,SP3,PNPLA8,SMAD3,RBPJ,PRKAA2,GPI,PDPK1,KMT2E,TP63,TRPM7,RC…
GO:BP	tissue migration	GO:0090130	0.0252115	1.5984	217	682	23	17433	STC1,ANGPT2,DPP4,LOXL2,TGFBR1,HMOX1,BMPR2,EMP2,THBS1,MET,CLASP1,SPRED1,PKN2,AKT3,ADAM9,PDGFB,ROCK2,RHOJ,KANK2,GPI,PDPK1,NF1,SASH1
GO:BP	cellular protein catabolic process	GO:0044257	0.0258738	1.58714	535	682	42	17433	FBXO2,BNIP3,YOD1,LOC102184360,NEDD4,USP37,STYX,ZYG11B,LATS1,MALT1,FEM1C,CBL,USP46,KLHL15,CUL5,SPOPL,USP45,LTN1,KLHDC1,TMEM106B,EDEM3,RLIM,KBTBD6,CACUL1,USP49,VPS13A,CUL4B,RNFT1,UBR3,ITCH,UFL1,FBXO45,PELI1,USP33,MARCHF7,TMF1,UBR2,USP31,SIAH1,CLOCK,RNF11,TMEM67
GO:BP	response to chemical	GO:0042221	0.0270216	1.56829	2873	682	154	17433	RIPOR2,APLN,CYP1A1,FBXO2,BNIP3,CYP24A1,ANGPT2,DPP4,CYP26B1,ERO1A,RORA,NDRG1,SFRP5,VAV3,YOD1,NFAT5,XIAP,IL13RA1,LIFR,IL1A,SLC7A11,TRPC1,ALK,LOXL2,HK2,PDK1,TGFBR1,HPSE,ZBED6,PRKCQ,NEDD4,IL17RD,LOX,PTGS2,ZFP36L2,CLIC4,FRS2,TMEM33,NR3C1,FBXO32,PDK4,CREB3L2,HMOX1,BMPR2,UBXN2A,DDIT4,PHIP,LATS1,ATRX,ABHD2,PIKFYVE,AKAP6,THRB,ITGB8,MALT1,WNK3,UGCG,ABL2,ITGB6,TIPARP,ROR2,GJA1,BACH1,EPM2AIP1,THBS1,NPNT,GPR7…
GO:BP	positive regulation of molecular function	GO:0044093	0.0275163	1.56041	913	682	62	17433	RIPOR2,EGLN3,PRTN3,VAV3,ATP7A,PRKCQ,DIPK2A,RGS8,BMPR2,EMP2,AKAP6,ADRB1,ELMOD2,MALT1,WNK3,ARRDC3,ABL2,VLDLR,EPM2AIP1,THBS1,ASAP2,NPNT,PRNP,AR,ASPH,PPP1R12A,APAF1,EGFR,MET,NEK7,LRP6,ADD2,ROR1,TMEM106B,F2R,ERCC6,ACER2,BMPR1A,CASQ1,F3,CACUL1,ERN2,RASSF2,ADAM9,PDGFB,RYR2,ROCK2,SMAD3,PDPK1,DCP1A,ATG14,TNKS,LOC102187515,CLOCK,NF1,SAV1,MOB1B,TGFA,LOC102184403,SLCO3A1,SASH1,MMD
GO:BP	regulation of localization	GO:0032879	0.0287547	1.54129	1777	682	104	17433	RIPOR2,APLN,STC1,ANGPT2,DPP4,ERO1A,RSPO1,KCNA5,RAB27B,AMIGO1,PRTN3,YOD1,PKDCC,IL1A,UHMK1,TUB,SLC7A11,TRPC1,HK2,TGFBR1,DSG2,CACNA1C,ZBED6,NEDD4,KLHL24,CLIC4,HMOX1,CSPG5,BMPR2,EMP2,LATS1,ABHD2,SIX4,AKAP6,SCAI,WNK3,RAPGEF4,ROR2,TTBK2,GJA1,RIC3,THBS1,CBL,PRNP,CTDSPL2,AR,PPP1R12A,KLF7,EGFR,MET,CACNA2D1,F2R,CLASP1,DENND5B,BMPR1A,CASQ1,LRIG2,MYLK,SPRED1,STON2,SCN9A,FBXL20,PKN2,AKT3,ADAM9,APPL1,TMEM30A,P…
GO:BP	regulation of endothelial cell migration	GO:0010594	0.0306154	1.51406	120	682	16	17433	STC1,ANGPT2,HMOX1,BMPR2,EMP2,THBS1,MET,SPRED1,AKT3,PDGFB,ROCK2,RHOJ,GPI,PDPK1,NF1,SASH1
GO:BP	negative regulation of cell population proliferation	GO:0008285	0.0306745	1.51322	450	682	37	17433	APLN,NDRG1,SFRP5,IL1A,TGFBR1,HMOX1,BMPR2,ZBTB16,C24H18ORF54,FNIP1,ROR2,THBS1,KMT2A,AR,CDK6,MORC3,INPP5D,ACKR3,F2R,TWSG1,FKTN,STRN,PTEN,CBLB,ZEB1,KANK2,ITCH,BTG1,SMAD3,RBPJ,PELI1,MARCHF7,WNT9A,PBRM1,NF1,ATM,SAV1
GO:BP	nervous system development	GO:0007399	0.0322207	1.49186	1382	682	85	17433	RIPOR2,PLAG1,RORA,NDRG1,AMIGO1,ADM,SEZ6,B4GALT6,KRAS,UHMK1,CEP85L,SLC7A11,ALK,PTPRD,TGFBR1,NEDD4,SLC2A1,FRS2,GLDN,CSPG5,BMPR2,ATRX,SIX4,PIKFYVE,ZBTB16,THRB,NIN,UGCG,ABL2,PGAP1,VLDLR,SUZ12,GJA1,GNAT2,ZNF24,QKI,CDK6,APAF1,MPP5,SEMA6B,ZDHHC17,ADD2,TMEM106B,ACKR3,ARL13B,SEMA4B,ERCC6,TWSG1,BMPR1A,PEX13,HIPK1,FAM126A,LRIG2,UGP2,PRRX1,XK,AKT3,PTEN,VASH2,VPS13A,TMEM30A,RAP2A,ZEB1,UFL1,FBXO45,MYCBP2,SERIN…
GO:BP	epithelial cell development	GO:0002064	0.0337581	1.47162	148	682	18	17433	STC1,HPSE,CLIC4,FRS2,ATRX,TFCP2L1,GJA1,CDK6,MET,FOSL2,ROCK2,NOTCH2,EXPH5,PDPK1,IL6ST,TP63,CLOCK,YAP1
GO:BP	regulation of angiogenesis	GO:0045765	0.0338486	1.47046	191	682	21	17433	ANGPT2,ADM,IL1A,HK2,HMOX1,EMP2,ITGB8,THBS1,EGLN1,F3,SPRED1,AKT3,FOXJ2,VASH2,ROCK2,RHOJ,BTG1,CXCL8,PDPK1,NF1,SASH1
GO:BP	cellular response to steroid hormone stimulus	GO:0071383	0.0340033	1.46848	108	682	15	17433	NEDD4,ZFP36L2,NR3C1,FBXO32,DDIT4,LATS1,ABHD2,AR,KDM3A,KANK2,UFL1,TMF1,TP63,CLOCK,YAP1
GO:BP	ubiquitin-dependent protein catabolic process	GO:0006511	0.0356394	1.44807	401	682	34	17433	FBXO2,YOD1,NEDD4,USP37,STYX,ZYG11B,LATS1,FEM1C,CBL,USP46,KLHL15,CUL5,SPOPL,USP45,LTN1,KLHDC1,EDEM3,RLIM,KBTBD6,CACUL1,USP49,CUL4B,UBR3,ITCH,UFL1,FBXO45,PELI1,USP33,UBR2,USP31,SIAH1,CLOCK,RNF11,TMEM67
GO:BP	regulation of cellular protein metabolic process	GO:0032268	0.0366379	1.43607	1575	682	94	17433	FBXO2,EGLN3,RSPO1,XIAP,KRAS,UHMK1,RICTOR,ERRFI1,TGFBR1,LOX,PTGS2,ZFP36L2,STYX,DIPK2A,ZYG11B,BMPR2,UBXN2A,EMP2,LATS1,ATRX,MALT1,WNK3,ARRDC3,FNIP1,VLDLR,EIF5A2,THBS1,KMT2A,TET1,CNOT6,PRNP,ASPH,PPP1R12A,APAF1,EGFR,SPOPL,LRP6,CNOT6L,KDM3A,F2R,ERCC6,CPEB3,TWSG1,OXR1,ACER2,BMPR1A,IVNS1ABP,LRIG2,F3,SPRED1,NAIP,CACUL1,ERN2,RASSF2,CBLB,ADAM9,PAIP2B,PDGFB,RNFT1,RAP2A,SETD7,ROCK2,CCNYL1,ITCH,UFL1,MYCBP2,SMA…
GO:BP	positive regulation of phosphorylation	GO:0042327	0.0368337	1.43375	507	682	40	17433	RSPO1,VAV3,KRAS,RICTOR,TGFBR1,PTGS2,SLC4A4,DIPK2A,BMPR2,EMP2,LATS1,MALT1,WNK3,FNIP1,VLDLR,THBS1,PRNP,AR,EGFR,ERCC6,TWSG1,BMPR1A,CACUL1,ERN2,RASSF2,ADAM9,PDGFB,RAP2A,ROCK2,CSF2,PDPK1,PAK2,ATG14,IL6ST,FNIP2,MOB1B,TGFA,SLCO3A1,SASH1,MMD
GO:BP	muscle tissue development	GO:0060537	0.036966	1.4322	269	682	26	17433	RIPOR2,CYP26B1,FOXN2,TGFBR1,DSG2,LOX,FRS2,DIPK2A,SIX4,TIPARP,GJA1,TLL2,EGLN1,SIK1,BMPR1A,MYLK,XK,SGCB,TBX18,RYR2,MEF2A,SMAD3,RBPJ,SAV1,YAP1,PRKAA1
GO:BP	cellular catabolic process	GO:0044248	0.0427946	1.36861	1372	682	84	17433	FBXO2,BNIP3,CYP24A1,CYP26B1,YOD1,LOC102184360,HK2,HPSE,PPP1R3B,NEDD4,USP37,ZFP36L2,SLC4A4,STYX,HMOX1,ZYG11B,LATS1,ABHD2,XRN1,PIKFYVE,MALT1,NT5E,PUM2,FEM1C,TET1,CBL,CNOT6,SMG1,USP46,KLHL15,APAF1,CUL5,FNBP1L,SPOPL,USP45,TET3,TET2,LTN1,KLHDC1,TMEM106B,ACOX1,EDEM3,RLIM,PDE4C,CPEB3,ACER2,KBTBD6,PEX13,EPG5,LRIG2,CACUL1,ANGEL2,ERN2,USP49,VPS13A,CUL4B,RNFT1,UBR3,ABCB11,RAB33B,ITCH,UFL1,PNPLA8,FBXO45,PRKA…
GO:BP	skeletal system development	GO:0001501	0.0443454	1.35315	371	682	32	17433	STC1,MMP13,CYP26B1,PKDCC,LOXL2,MATN3,TGFBR1,LOX,CREB3L2,BMPR2,SIX4,ZBTB16,ITGB8,ITGB6,TIPARP,ROR2,GJA1,SMAD5,BBX,BMPR1A,PAPSS2,PRRX1,RASSF2,ZEB1,RAB33B,SP3,NOTCH2,SMAD3,RAB23,TMEM107,TP63,ASH1L
GO:BP	response to abiotic stimulus	GO:0009628	0.0446164	1.35051	621	682	46	17433	RIPOR2,EGLN3,BNIP3,SCEL,DPP4,RORA,NDRG1,IL1A,KRAS,SLC7A11,LOXL2,PDK1,PLOD2,NEDD4,PTGS2,MAP3K1,HMOX1,DDIT4,ADRB1,WNK3,ITGB6,GJA1,GNAT2,BACH1,MAP3K20,KMT2A,TSC22D2,EGFR,SIK1,RNF168,ERCC6,ATP6V1A,BHLHE40,CASQ1,OTOP1,MYLK,CUL4B,RYR2,SMAD3,RBPJ,PDPK1,CPEB2,CLOCK,ATM,YAP1,PRKAA1
GO:BP	negative regulation of cellular biosynthetic process	GO:0031327	0.045997	1.33727	1028	682	67	17433	LOXL2,ZBED6,NEDD4,ZFP36L2,NR3C1,BMPR2,ATRX,SIX4,ZBTB16,THRB,ELK4,TFCP2L1,FNIP1,MXI1,SUZ12,MXD1,BACH1,ZNF24,SMAD5,CNOT6,NRIP1,DEPDC1,AR,SFMBT2,KLF7,SIK1,ZNF148,IKZF5,ZBTB21,RLIM,CPEB3,ACER2,ZBTB33,BHLHE40,TBL1XR1,DR1,ZBTB38,PRRX1,NFIL3,ERN2,PAIP2B,TAF9B,PDGFB,ZEB1,ROCK2,KANK2,MEF2A,SP3,BTAF1,NOTCH2,SMAD3,RBPJ,BHLHE41,CSF2,DCP1A,EIF4EBP2,PHF6,CPEB2,WWC2,FRK,TP63,TIA1,CLOCK,FNIP2,RCOR1,YAP1,KAT6B
GO:BP	proteolysis involved in cellular protein catabolic process	GO:0051603	0.048069	1.31814	495	682	39	17433	FBXO2,YOD1,LOC102184360,NEDD4,USP37,STYX,ZYG11B,LATS1,MALT1,FEM1C,CBL,USP46,KLHL15,CUL5,SPOPL,USP45,LTN1,KLHDC1,EDEM3,RLIM,KBTBD6,CACUL1,USP49,CUL4B,RNFT1,UBR3,ITCH,UFL1,FBXO45,PELI1,USP33,MARCHF7,TMF1,UBR2,USP31,SIAH1,CLOCK,RNF11,TMEM67
GO:CC	cytoplasm	GO:0005737	2.20992e-16	15.6556	7569	674	399	17757	RIPOR2,STC1,FBXO2,EGLN3,BNIP3,SCEL,CYP24A1,PLAG1,STC2,CA4,SLC2A3,DPP4,CYP26B1,ANKRD37,ERO1A,CABP1,NDRG1,ZNF395,RAB27B,PRTN3,ADM,RF00017,VAV3,YOD1,NFAT5,SEZ6,RIMKLA,HS2ST1,P4HA1,FUT11,XIAP,ATP7A,AK4,ZC3HAV1L,PLIN2,PKDCC,N4BP2,B4GALT6,IL1A,KRAS,DHRS9,HOOK1,UHMK1,RASSF9,TUB,ERRFI1,LOXL2,PPTC7,LOC102184360,HK2,PDK1,TGFBR1,MBNL1,CHML,HPSE,CACNA1C,DZIP3,PPP1R3B,PLOD2,ZBED6,PRKCQ,NEDD4,IL17RD,PTGS2,ABLI…
GO:CC	endomembrane system	GO:0012505	1.16262e-08	7.93456	2525	674	158	17757	BNIP3,STC2,CA4,SLC2A3,ERO1A,CABP1,NDRG1,RAB27B,PRTN3,SEZ6,HS2ST1,P4HA1,FUT11,ATP7A,PKDCC,B4GALT6,DHRS9,UHMK1,RASSF9,LOXL2,TGFBR1,PLOD2,NEDD4,IL17RD,PTGS2,TMED5,GALNT8,G2E3,TMEM33,DIPK2A,CREB3L2,HMOX1,CSPG5,MAN1A2,BMPR2,UBXN2A,EMP2,PCGF5,ABHD2,PIKFYVE,AKAP6,ADRB1,ITGB8,SCAI,UGCG,ARRDC3,LYSMD3,TMEM95,PGAP1,DGKH,CLCN5,GJA1,RIC3,CSGALNACT2,PUM2,EPM2AIP1,EIF5A2,UBXN7,THBS1,CBL,TNKS2,PRNP,TGFBI,ATL3,AS…
GO:CC	cytosol	GO:0005829	2.0828e-08	7.68135	2480	674	155	17757	FBXO2,EGLN3,PLAG1,ANKRD37,NDRG1,ZNF395,PRTN3,NFAT5,ZC3HAV1L,PLIN2,N4BP2,IL1A,HOOK1,RASSF9,TUB,ERRFI1,HK2,MBNL1,CHML,CLIC4,SLC2A1,KPNA5,G2E3,NR3C1,FBXO32,FAM126B,CCNT1,MEX3B,UBXN2A,EMP2,DDIT4,MAP3K2,XRN1,PIKFYVE,DGKE,ELK4,MALT1,FNIP1,RAPGEF4,MXI1,TTBK2,CLCN5,NT5E,MXD1,GJA1,MAP3K20,PUM2,FEM1C,LPP,CBL,SMAD5,NRIP1,RRM2B,PRNP,AR,CDK6,HSD17B1,SFMBT2,PPP1R12A,KLF7,APAF1,FNBP1L,INPP5D,GCFC2,MOB1A,CNOT6L,…
GO:CC	nucleoplasm	GO:0005654	6.69703e-08	7.17412	2823	674	169	17757	CYP24A1,PLAG1,ANKRD37,RUNX1,ZNF395,FOXN2,NFAT5,DYDC2,CDKL5,UHMK1,LOXL2,PFKFB3,IPMK,UBN2,MBNL1,CHML,HPSE,KDM7A,IL17RD,NR3C1,STYX,FBXO32,CCNT1,CREB3L2,MEX3B,BMPR2,AEBP2,PCGF5,MAP3K2,SLF2,ATRX,ZMAT3,ZBTB16,DGKE,THRB,SCAI,ELK4,NIN,AFF4,ELL2,TEAD1,RAB8B,MXI1,ITGB6,SUZ12,NT5E,MXD1,GJA1,PHC3,FEM1C,UBXN7,MED13,KMT2A,MIER3,ZNF24,SMAD5,NRIP1,RRM2B,BNC2,SMG1,FYTTD1,CTDSPL2,AR,CDK6,ZNF354C,SFMBT2,MORC3,KLF7,…
GO:CC	Golgi apparatus	GO:0005794	6.87251e-06	5.16288	908	674	69	17757	CA4,CABP1,RAB27B,HS2ST1,FUT11,ATP7A,PKDCC,B4GALT6,UHMK1,NEDD4,IL17RD,TMED5,GALNT8,G2E3,DIPK2A,CSPG5,MAN1A2,UBXN2A,EMP2,PCGF5,UGCG,LYSMD3,CLCN5,GJA1,CSGALNACT2,CBL,TGFBI,EHF,LRP6,ZNF148,ZDHHC17,CLASP1,SEC23A,ACER2,ZDHHC15,SLC22A13,FKTN,CCDC186,SCAMP1,RAB6A,YES1,RASSF2,MOSPD1,VPS13A,TMEM30A,RNF24,HS3ST1,SLC35A3,GNPTAB,RAB33B,GSAP,SERINC5,MARF1,NRAS,PREPL,PRKAA2,MOSMO,FAM91A1,SNTB2,TMF1,TNKS,GOLM1,R…
GO:CC	intracellular vesicle	GO:0097708	0.000456023	3.34101	1036	674	70	17757	CA4,SLC2A3,DPP4,NDRG1,RAB27B,PRTN3,ATP7A,RASSF9,TGFBR1,TMEM33,DIPK2A,CSPG5,EMP2,ABHD2,PIKFYVE,ADRB1,ITGB8,ARRDC3,TMEM95,RAB8B,DGKH,CLCN5,THBS1,EGFR,FNBP1L,KNL1,LRP6,ZDHHC17,ADD2,TMEM106B,ACKR3,F2R,SEC23A,AVL9,ATP6V1A,AP5M1,EEA1,SLC17A5,LRIG2,NIPA1,SPRED1,SCAMP1,RAB6A,ATP11B,VPS13A,APPL1,TMEM30A,ABCA5,RAP2A,CD164,ABCB11,ITCH,ZFYVE16,EXPH5,PDPK1,FAM91A1,ATG14,PLEKHF2,RAB23,EXOC8,WASHC4,ARRDC2,RP2,J…
GO:CC	cytoplasmic vesicle	GO:0031410	0.000809271	3.09191	1033	674	69	17757	CA4,SLC2A3,DPP4,NDRG1,RAB27B,PRTN3,ATP7A,RASSF9,TGFBR1,TMEM33,DIPK2A,CSPG5,EMP2,ABHD2,PIKFYVE,ADRB1,ITGB8,ARRDC3,TMEM95,RAB8B,DGKH,CLCN5,THBS1,EGFR,FNBP1L,KNL1,LRP6,ZDHHC17,ADD2,TMEM106B,ACKR3,F2R,SEC23A,AVL9,ATP6V1A,AP5M1,EEA1,SLC17A5,NIPA1,SPRED1,SCAMP1,RAB6A,ATP11B,VPS13A,APPL1,TMEM30A,ABCA5,RAP2A,CD164,ABCB11,ITCH,ZFYVE16,EXPH5,PDPK1,FAM91A1,ATG14,PLEKHF2,RAB23,EXOC8,WASHC4,ARRDC2,RP2,JMY,ZDH…
GO:CC	vesicle	GO:0031982	0.00181639	2.74079	1119	674	72	17757	CA4,SLC2A3,DPP4,NDRG1,RAB27B,PRTN3,ATP7A,RASSF9,TGFBR1,SLC2A1,TMEM33,DIPK2A,CSPG5,EMP2,ABHD2,PIKFYVE,ADRB1,ITGB8,ARRDC3,TMEM95,RAB8B,DGKH,CLCN5,THBS1,EGFR,FNBP1L,KNL1,LRP6,ZDHHC17,ADD2,TMEM106B,ACKR3,F2R,SEC23A,AVL9,ATP6V1A,AP5M1,EEA1,SLC17A5,LRIG2,NIPA1,SPRED1,SCAMP1,RAB6A,ATP11B,VPS13A,APPL1,TMEM30A,ABCA5,RAP2A,CD164,ABCB11,ITCH,ZFYVE16,EXPH5,PDPK1,FAM91A1,ATG14,PLEKHF2,RAB23,EXOC8,WASHC4,ARRDC…
GO:CC	intracellular membrane-bounded organelle	GO:0043231	0.00302355	2.51948	9839	674	427	17757	STC1,EGLN3,BNIP3,CYP24A1,PLAG1,STC2,CA4,SLC2A3,DPP4,ANKRD37,ERO1A,CABP1,RORA,NDRG1,RUNX1,ZNF395,RAB27B,FOXN2,PRTN3,NFAT5,SEZ6,HS2ST1,P4HA1,FUT11,XIAP,DYDC2,ATP7A,AK4,RF00045,PLIN2,PKDCC,B4GALT6,DHRS9,CDKL5,UHMK1,RASSF9,TUB,LOXL2,PFKFB3,PPTC7,IPMK,UBN2,HK2,PDK1,TGFBR1,DSG2,MBNL1,CHML,HPSE,KDM7A,PLOD2,ZBED6,NEDD4,IL17RD,PTGS2,USP37,TMED5,GALNT8,ZFP36L2,MIGA1,CLIC4,SLC2A1,G2E3,ZKSCAN8,TMEM33,NR3C1,S…
GO:CC	membrane raft	GO:0045121	0.00393973	2.40453	179	674	20	17757	KCNA5,PRTN3,TGFBR1,HPSE,SLC2A1,BMPR2,EMP2,PIKFYVE,PAG1,CBL,PRNP,EGFR,LRP6,ADD2,F2R,BMPR1A,CXADR,IL6ST,AHNAK,TNFRSF1B
GO:CC	membrane microdomain	GO:0098857	0.00393973	2.40453	179	674	20	17757	KCNA5,PRTN3,TGFBR1,HPSE,SLC2A1,BMPR2,EMP2,PIKFYVE,PAG1,CBL,PRNP,EGFR,LRP6,ADD2,F2R,BMPR1A,CXADR,IL6ST,AHNAK,TNFRSF1B
GO:CC	bounding membrane of organelle	GO:0098588	0.00411936	2.38517	842	674	57	17757	BNIP3,CA4,SLC2A3,CABP1,NDRG1,RAB27B,HS2ST1,FUT11,RASSF9,HK2,PTGS2,TMED5,GALNT8,DIPK2A,CSPG5,MAN1A2,EMP2,PIKFYVE,UGCG,FNIP1,TMEM95,RAB8B,CLCN5,EGFR,ZDHHC17,MTX3,TMEM106B,ARL13B,ACOX1,SEC23A,ATP6V1A,ACER2,PEX13,FKTN,SLC17A5,SCAMP1,RAB6A,MOSPD1,VPS13A,APPL1,TMEM30A,RAP2A,RYR2,SLC35A3,GNPTAB,PNPLA8,GPI,SPAG9,MOSMO,ATG14,FNIP2,JMY,ZDHHC2,ADAM10,SEC24A,SLC35A5,TMEM67
GO:CC	intracellular anatomical structure	GO:0005622	0.00583714	2.2338	12838	674	533	17757	RIPOR2,STC1,FBXO2,EGLN3,BNIP3,SCEL,CYP24A1,PLAG1,STC2,CA4,SLC2A3,DPP4,CYP26B1,ANKRD37,ERO1A,CABP1,RORA,NDRG1,RUNX1,ZNF395,RAB27B,FOXN2,PRTN3,ADM,RF00017,VAV3,YOD1,NFAT5,SEZ6,RIMKLA,HS2ST1,P4HA1,FUT11,XIAP,DYDC2,ATP7A,AK4,RF00045,ZC3HAV1L,PLIN2,PKDCC,N4BP2,B4GALT6,IL1A,KRAS,DHRS9,CDKL5,HOOK1,UHMK1,RASSF9,CEP85L,TUB,ERRFI1,LOXL2,PFKFB3,PPTC7,IPMK,UBN2,LOC102184360,HK2,PDK1,TGFBR1,DSG2,MBNL1,CHML,HP…
GO:CC	membrane-bounded organelle	GO:0043227	0.0208372	1.68116	10209	674	435	17757	STC1,EGLN3,BNIP3,CYP24A1,PLAG1,STC2,CA4,SLC2A3,DPP4,ANKRD37,ERO1A,CABP1,RORA,NDRG1,RUNX1,ZNF395,RAB27B,FOXN2,PRTN3,NFAT5,SEZ6,HS2ST1,P4HA1,FUT11,XIAP,DYDC2,ATP7A,AK4,RF00045,PLIN2,PKDCC,B4GALT6,DHRS9,CDKL5,UHMK1,RASSF9,TUB,LOXL2,PFKFB3,PPTC7,IPMK,UBN2,HK2,PDK1,TGFBR1,DSG2,MBNL1,CHML,HPSE,KDM7A,PLOD2,ZBED6,NEDD4,IL17RD,PTGS2,SLC2A13,USP37,TMED5,GALNT8,ZFP36L2,MIGA1,CLIC4,SLC2A1,G2E3,ZKSCAN8,TMEM33…
GO:CC	membrane-enclosed lumen	GO:0031974	0.0225429	1.64699	4020	674	194	17757	CYP24A1,PLAG1,ANKRD37,RUNX1,ZNF395,FOXN2,PRTN3,NFAT5,P4HA1,DYDC2,AK4,RF00045,CDKL5,UHMK1,LOXL2,PFKFB3,PPTC7,IPMK,UBN2,PDK1,MBNL1,CHML,HPSE,KDM7A,ZBED6,IL17RD,CLIC4,NR3C1,STYX,FBXO32,MSH4,PDK4,CCNT1,CREB3L2,MEX3B,BMPR2,AEBP2,PCGF5,PRELID2,MAP3K2,SLF2,ATRX,ZMAT3,ZBTB16,DGKE,THRB,SCAI,ELK4,NIN,AFF4,MALT1,ELL2,TEAD1,RAB8B,MXI1,ITGB6,SUZ12,NT5E,MXD1,GJA1,PHC3,FEM1C,UBXN7,MED13,KMT2A,MIER3,ZNF24,SMAD5,…
GO:CC	intracellular organelle lumen	GO:0070013	0.0225429	1.64699	4020	674	194	17757	CYP24A1,PLAG1,ANKRD37,RUNX1,ZNF395,FOXN2,PRTN3,NFAT5,P4HA1,DYDC2,AK4,RF00045,CDKL5,UHMK1,LOXL2,PFKFB3,PPTC7,IPMK,UBN2,PDK1,MBNL1,CHML,HPSE,KDM7A,ZBED6,IL17RD,CLIC4,NR3C1,STYX,FBXO32,MSH4,PDK4,CCNT1,CREB3L2,MEX3B,BMPR2,AEBP2,PCGF5,PRELID2,MAP3K2,SLF2,ATRX,ZMAT3,ZBTB16,DGKE,THRB,SCAI,ELK4,NIN,AFF4,MALT1,ELL2,TEAD1,RAB8B,MXI1,ITGB6,SUZ12,NT5E,MXD1,GJA1,PHC3,FEM1C,UBXN7,MED13,KMT2A,MIER3,ZNF24,SMAD5,…
GO:CC	organelle lumen	GO:0043233	0.0225429	1.64699	4020	674	194	17757	CYP24A1,PLAG1,ANKRD37,RUNX1,ZNF395,FOXN2,PRTN3,NFAT5,P4HA1,DYDC2,AK4,RF00045,CDKL5,UHMK1,LOXL2,PFKFB3,PPTC7,IPMK,UBN2,PDK1,MBNL1,CHML,HPSE,KDM7A,ZBED6,IL17RD,CLIC4,NR3C1,STYX,FBXO32,MSH4,PDK4,CCNT1,CREB3L2,MEX3B,BMPR2,AEBP2,PCGF5,PRELID2,MAP3K2,SLF2,ATRX,ZMAT3,ZBTB16,DGKE,THRB,SCAI,ELK4,NIN,AFF4,MALT1,ELL2,TEAD1,RAB8B,MXI1,ITGB6,SUZ12,NT5E,MXD1,GJA1,PHC3,FEM1C,UBXN7,MED13,KMT2A,MIER3,ZNF24,SMAD5,…
GO:CC	apical part of cell	GO:0045177	0.0264276	1.57794	237	674	22	17757	RIPOR2,CA4,DPP4,SLC7A11,UPK1B,CLIC4,SLC2A1,EMP2,CDHR5,NIN,CLCN5,GJA1,MPP5,SLC4A9,SLC2A9,ATP6V1A,SLC22A13,SLC16A3,ABCB11,OSMR,DUOXA2,PARD6B

## Sheet: Sheet6
KEGG enrichement results of upregualted genes in HMCsCO versus HMCs
source	term_name	term_id	adjusted_p_value	negative_log10_of_adjusted_p_value	term_size	query_size	intersection_size	effective_domain_size	intersections
KEGG	Hippo signaling pathway - multiple species	KEGG:04392	0.00142831	2.84518	27	334	8	7667	FRMD6,LATS1,TEAD1,MOB1A,RASSF2,SAV1,MOB1B,YAP1
KEGG	Focal adhesion	KEGG:04510	0.00194213	2.71172	186	334	22	7667	VEGFA,VAV3,XIAP,SHC4,ITGB8,ITGB6,THBS1,PPP1R12A,EGFR,MET,PGF,ARHGAP5,MYLK,AKT3,PTEN,PDGFB,PPP1CB,ROCK2,PDPK1,PAK2,PAK3,MYLK3
KEGG	Apelin signaling pathway	KEGG:04371	0.00604239	2.21879	132	334	17	7667	KRAS,TGFBR1,GNB4,GNG12,PRKAB2,LOC102188365,MYLK,AKT3,RYR2,MEF2A,GNAI1,NRAS,SMAD3,PRKAA2,LOC102189950,PRKAA1,MYLK3
KEGG	Central carbon metabolism in cancer	KEGG:05230	0.0109788	1.95945	65	334	11	7667	KRAS,HK2,PDK1,SLC2A1,EGFR,MET,SLC16A3,AKT3,PTEN,NRAS,LOC102187810
KEGG	Renal cell carcinoma	KEGG:05211	0.0145802	1.83624	67	334	11	7667	EGLN3,VEGFA,KRAS,SLC2A1,MET,EGLN1,AKT3,PDGFB,NRAS,PAK2,PAK3
KEGG	Oxytocin signaling pathway	KEGG:04921	0.0196868	1.70583	145	334	17	7667	KRAS,CACNA1C,PTGS2,PRKAB2,PPP1R12A,EGFR,CACNA2D1,MYLK,PPP1CB,RYR2,ROCK2,GNAI1,NRAS,PRKAA2,LOC102189950,PRKAA1,MYLK3
KEGG	FoxO signaling pathway	KEGG:04068	0.0364789	1.43796	125	334	15	7667	BNIP3,KRAS,TGFBR1,FBXO32,PRKAB2,EGFR,AKT3,PTEN,SETD7,NRAS,SMAD3,PRKAA2,PDPK1,ATM,PRKAA1
KEGG	Starch and sucrose metabolism	KEGG:00500	0.0409	1.38828	32	334	7	7667	HK2,GBE1,UGP2,PGM2L1,GPI,GANC,AGL
KEGG	Circadian rhythm	KEGG:04710	0.0409	1.38828	32	334	7	7667	RORA,PRKAB2,BHLHE40,BHLHE41,PRKAA2,CLOCK,PRKAA1
KEGG	Cellular senescence	KEGG:04218	0.0473828	1.32438	156	334	17	7667	IL1A,KRAS,TGFBR1,ZFP36L2,CDK6,HIPK1,LOC102188814,AKT3,PTEN,PPP1CB,LIN54,NRAS,SMAD3,CXCL8,CCNE2,TRPM7,ATM

## Sheet: Sheet9
GO enrichement results of upregualted genes in HMCsCO versus DPCsCO
source	term_name	term_id	adjusted_p_value	negative_log10_of_adjusted_p_value	term_size	query_size	intersection_size	effective_domain_size	intersections
GO:MF	protein binding	GO:0005515	1.11672e-22	21.9521	6916	1874	956	17354	KRT5,GJB2,SFN,ITGB4,TP63,PRDM12,RIPK4,CDH1,ITGB6,STMN2,GJB6,DSP,CHL1,SLC1A1,SPINT1,ENSCHIG00000011568,FRAS1,SOX9,F2RL1,TPPP,PKP2,KRT15,GATA3,DSG1,FZD6,LAMA3,PRRG4,TRIM6,ANO2,PITPNM3,TRIM29,DSG2,USH1C,PKP1,SLC22A18,SEMA4A,CSTA,ENSCHIG00000015151,IGSF9B,ZNF185,ARHGEF16,MAP3K9,TNNT1,AREG,SYK,ALKAL2,RAB38,ENSCHIG00000015540,FRK,CFAP57,JAG2,PARD6B,KCNN4,SEMA5A,ENSCHIG00000018589,ERBB3,IL24,EPHA10,NPPB…
GO:MF	molecular function regulator	GO:0098772	4.90979e-13	12.3089	1327	1874	236	17354	SPINT1,PPP1R14C,PLEKHG1,CSTA,ENSCHIG00000015151,ENSCHIG00000025893,ARHGEF16,AREG,ALKAL2,JAG2,DOCK8,ERBB3,IL24,NPPB,ENSCHIG00000016286,RAP1GAP,EFNA5,BMP7,ARHGAP25,NTF4,CXCL14,ARHGEF15,ENSCHIG00000012557,PDGFB,EDN2,ELMOD1,KCNE3,PRRT1,PAPLN,RAPGEF4,IL20,NOXA1,AZIN2,EPS8L1,ARHGDIG,ENSCHIG00000016541,WNT7B,ARHGDIB,NRG1,IL1A,CRLF1,LIF,NTF3,RGS14,ENSCHIG00000024179,RAP1GAP2,WNT10A,CCDC88C,WFDC2,TIAM1,PP…
GO:MF	calcium ion binding	GO:0005509	2.74318e-10	9.56175	583	1874	121	17354	DSG3,GJB2,PLCH2,CDH1,FAT2,FBN3,DSG1,DSC3,PRRG4,PITPNM3,DSG2,VSNL1,DSC2,MMP13,JAG2,SCIN,S100Z,PRRG3,CELSR1,CBLC,TENM2,PLA2G4F,TPO,PADI6,VWA2,CLSTN3,RAB11FIP4,S100A12,S100A2,CELSR2,RET,CDHR2,PLA2G4E,S100A8,DSC1,CDH3,MEGF6,ANXA9,STAB2,ENSCHIG00000016845,ENSCHIG00000012743,CRTAC1,ENSCHIG00000018492,TUBB4A,PADI3,PCDH1,ENSCHIG00000023098,F12,DLK2,NPNT,DOC2A,CDH20,LPL,CDHR5,GALNT3,HPGDS,PADI1,SUSD1,FSTL…
GO:MF	transporter activity	GO:0005215	8.57654e-09	8.06669	1060	1874	184	17354	GJB2,GJB6,CLCA2,SLC1A1,SLC2A9,ANO2,SLC22A18,SLC5A10,KCNN4,KCNMB1,SLC19A1,KCNA2,KCNQ5,CACNA2D3,KCNQ1,SLC9A7,KCNA5,ANO1,KCNE3,SLC2A4,SLC39A8,CLCN4,ABCG1,ABCB11,ATP8A1,ATP9A,AQP5,TMEM30B,SCNN1B,RHBG,ITPR3,CATSPER4,SLC12A7,KCNK5,CHRND,SLC32A1,GABRR3,SLC4A9,SLC23A1,ENSCHIG00000016930,SLC2A11,SCNN1G,TRPV3,ANO9,CHRNA3,ENSCHIG00000010515,KCNN1,GABRA2,SLCO5A1,SLC38A5,SLC17A7,SLC9A3,SCN3B,P2RX7,SLC7A8,SLC2…
GO:MF	ion transmembrane transporter activity	GO:0015075	9.72556e-09	8.01209	703	1874	134	17354	CLCA2,SLC1A1,ANO2,KCNN4,KCNMB1,SLC19A1,KCNA2,KCNQ5,CACNA2D3,KCNQ1,SLC9A7,KCNA5,ANO1,KCNE3,SLC39A8,CLCN4,SCNN1B,RHBG,ITPR3,CATSPER4,SLC12A7,KCNK5,CHRND,SLC32A1,GABRR3,SLC4A9,SLC23A1,ENSCHIG00000016930,SCNN1G,TRPV3,ANO9,CHRNA3,KCNN1,GABRA2,SLC38A5,SLC17A7,SLC9A3,SCN3B,P2RX7,SLC7A8,SLC26A4,CACNG1,CHRNB1,SLC45A3,SLC1A3,CFTR,ATP12A,SLC37A1,CACNA1S,SLC6A12,TMEM37,HCN2,KCNJ14,CALHM3,RYR3,MFSD2A,ENSCHIG0…
GO:MF	signaling receptor binding	GO:0005102	3.3384e-08	7.47646	981	1874	171	17354	ITGB4,ITGB6,GATA3,LAMA3,PITPNM3,SEMA4A,ARHGEF16,AREG,SYK,ALKAL2,JAG2,SEMA5A,ERBB3,IL24,NPPB,ENSCHIG00000016286,EFNA5,BMP7,CBLC,NTF4,MTSS1,CXCL14,WNT5B,PDGFB,EDN2,SEMA4D,S100A12,IL20,EPS8L1,WNT7B,F11R,ENSCHIG00000023314,NRG1,S100A8,PTPRD,IL1A,SEMA4B,CRLF1,LIF,NTF3,ENSCHIG00000024179,WNT10A,CCDC88C,EFNB2,IL10,VAV3,PTHLH,IL1RN,TRAF5,ITPRID1,JAML,FGF5,WNT4,EDA,ENSCHIG00000021989,RLN3,BTC,FAM83B,ENSCH…
GO:MF	transmembrane transporter activity	GO:0022857	5.77119e-08	7.23873	995	1874	172	17354	GJB2,GJB6,CLCA2,SLC1A1,SLC2A9,ANO2,SLC22A18,SLC5A10,KCNN4,KCNMB1,SLC19A1,KCNA2,KCNQ5,CACNA2D3,KCNQ1,SLC9A7,KCNA5,ANO1,KCNE3,SLC2A4,SLC39A8,CLCN4,ABCG1,ABCB11,AQP5,SCNN1B,RHBG,ITPR3,CATSPER4,SLC12A7,KCNK5,CHRND,SLC32A1,GABRR3,SLC4A9,SLC23A1,ENSCHIG00000016930,SLC2A11,SCNN1G,TRPV3,ANO9,CHRNA3,ENSCHIG00000010515,KCNN1,GABRA2,SLCO5A1,SLC38A5,SLC17A7,SLC9A3,SCN3B,P2RX7,SLC7A8,SLC26A4,ENSCHIG0000001993…
GO:MF	inorganic molecular entity transmembrane transporter activity	GO:0015318	9.49332e-08	7.02258	621	1874	119	17354	CLCA2,SLC1A1,ANO2,KCNN4,KCNMB1,KCNA2,KCNQ5,CACNA2D3,KCNQ1,SLC9A7,KCNA5,ANO1,KCNE3,SLC39A8,CLCN4,AQP5,SCNN1B,RHBG,ITPR3,CATSPER4,SLC12A7,KCNK5,CHRND,SLC32A1,GABRR3,SLC4A9,SLC23A1,ENSCHIG00000016930,SCNN1G,TRPV3,ANO9,CHRNA3,KCNN1,GABRA2,SLC17A7,SLC9A3,SCN3B,P2RX7,SLC26A4,CACNG1,CHRNB1,SLC45A3,SLC1A3,AQP3,CFTR,ATP12A,SLC14A1,SLC37A1,CACNA1S,SLC6A12,TMEM37,HCN2,KCNJ14,RYR3,MFSD2A,ENSCHIG00000014356,T…
GO:MF	cytoskeletal protein binding	GO:0008092	1.46127e-06	5.83527	713	1874	128	17354	CDH1,GJB6,TPPP,USH1C,ZNF185,TNNT1,SCIN,ENSCHIG00000014138,ENSCHIG00000016286,SPTBN2,MTSS1,FAM110C,MYH14,TNNT2,KCNA5,ATCAY,MISP,ABLIM1,FEZ1,SHTN1,EPS8L1,ESPNL,ENSCHIG00000012659,S100A8,MYO3A,RGS14,ENSCHIG00000008025,CCDC181,ENSCHIG00000016585,RHBG,MAP6,PROM1,MYH7B,CAMSAP3,TNNI3,HOOK1,RAB25,GLI1,SHROOM3,ARL4C,DMTN,KIF6,PKNOX2,KIF19,EPS8L2,SPTBN4,NRCAM,KIF21A,FHDC1,JAKMIP3,MYH3,HOOK2,MARCKS,PPP1R42,…
GO:MF	metal ion transmembrane transporter activity	GO:0046873	1.14906e-05	4.93966	339	1874	71	17354	SLC1A1,KCNN4,KCNMB1,KCNA2,KCNQ5,CACNA2D3,KCNQ1,SLC9A7,KCNA5,KCNE3,SLC39A8,SCNN1B,ITPR3,CATSPER4,SLC12A7,KCNK5,SLC23A1,SCNN1G,KCNN1,SLC17A7,SLC9A3,SCN3B,CACNG1,SLC1A3,ATP12A,CACNA1S,SLC6A12,TMEM37,HCN2,KCNJ14,RYR3,MFSD2A,ENSCHIG00000014356,TRPV4,NIPAL1,KCNJ10,KCNAB1,SLC12A5,KCNK1,GRIN2D,CACNA2D2,PKD2L1,KCNC4,KCNG4,KCNK7,GRIN1,NIPAL3,ATP1A2,SLC12A2,LRRC26,ATP2B3,ENSCHIG00000012991,ZDHHC13,MCU,KCNK6…
GO:MF	cation transmembrane transporter activity	GO:0008324	1.22167e-05	4.91304	537	1874	100	17354	SLC1A1,KCNN4,KCNMB1,KCNA2,KCNQ5,CACNA2D3,KCNQ1,SLC9A7,KCNA5,ANO1,KCNE3,SLC39A8,SCNN1B,RHBG,ITPR3,CATSPER4,SLC12A7,KCNK5,CHRND,SLC32A1,SLC23A1,ENSCHIG00000016930,SCNN1G,TRPV3,CHRNA3,KCNN1,SLC38A5,SLC17A7,SLC9A3,SCN3B,P2RX7,SLC7A8,CACNG1,CHRNB1,SLC45A3,SLC1A3,ATP12A,CACNA1S,SLC6A12,TMEM37,HCN2,KCNJ14,RYR3,MFSD2A,ENSCHIG00000014356,TRPV4,SLC36A2,NIPAL1,KCNJ10,KCNAB1,CHRNE,SLC12A5,KCNK1,GRIN2D,CACNA2…
GO:MF	anion transmembrane transporter activity	GO:0008509	2.01716e-05	4.69526	216	1874	51	17354	CLCA2,SLC1A1,ANO2,SLC19A1,ANO1,SLC39A8,CLCN4,SLC12A7,SLC32A1,SLC4A9,SLC23A1,ANO9,GABRA2,SLC38A5,SLC7A8,SLC26A4,SLC1A3,CFTR,SLC37A1,SLC6A12,MFSD2A,SLC36A2,SLC12A5,CLIC3,ANKH,CLCN7,CLCN3,SLC2A1,LRRC8B,SLC7A5,SLC52A3,SLC1A4,SLC12A2,LRRC8D,BEST4,XPR1,ENSCHIG00000007867,SLC25A13,SLC47A1,SLC3A2,SLC7A1,SLC26A2,SLC4A3,LRRC8C,LRRC8E,ENSCHIG00000021442,SLC5A6,SLC25A41,SLC25A6,SLC25A5,SLC24A1
GO:MF	passive transmembrane transporter activity	GO:0022803	4.85316e-05	4.31398	405	1874	79	17354	GJB2,GJB6,CLCA2,SLC1A1,ANO2,KCNN4,KCNMB1,KCNA2,KCNQ5,CACNA2D3,KCNQ1,KCNA5,ANO1,KCNE3,CLCN4,AQP5,SCNN1B,ITPR3,CATSPER4,KCNK5,CHRND,GABRR3,ENSCHIG00000016930,SCNN1G,TRPV3,ANO9,CHRNA3,KCNN1,GABRA2,SCN3B,P2RX7,CACNG1,CHRNB1,AQP3,CFTR,SLC14A1,CACNA1S,TMEM37,HCN2,KCNJ14,CALHM3,RYR3,ENSCHIG00000014356,TRPV4,KCNJ10,KCNAB1,CHRNE,KCNK1,GRIN2D,CACNA2D2,CLIC3,PKD2L1,GRIK1,KCNC4,CLCN7,GJA3,KCNG4,KCNK7,GRIN1,C…
GO:MF	channel activity	GO:0015267	4.85316e-05	4.31398	405	1874	79	17354	GJB2,GJB6,CLCA2,SLC1A1,ANO2,KCNN4,KCNMB1,KCNA2,KCNQ5,CACNA2D3,KCNQ1,KCNA5,ANO1,KCNE3,CLCN4,AQP5,SCNN1B,ITPR3,CATSPER4,KCNK5,CHRND,GABRR3,ENSCHIG00000016930,SCNN1G,TRPV3,ANO9,CHRNA3,KCNN1,GABRA2,SCN3B,P2RX7,CACNG1,CHRNB1,AQP3,CFTR,SLC14A1,CACNA1S,TMEM37,HCN2,KCNJ14,CALHM3,RYR3,ENSCHIG00000014356,TRPV4,KCNJ10,KCNAB1,CHRNE,KCNK1,GRIN2D,CACNA2D2,CLIC3,PKD2L1,GRIK1,KCNC4,CLCN7,GJA3,KCNG4,KCNK7,GRIN1,C…
GO:MF	ion binding	GO:0043167	5.86789e-05	4.23152	4510	1874	581	17354	DSG3,GJB2,PLCH2,RIPK4,CDH1,CLCA2,FAT2,ENSCHIG00000018489,TPPP,FBN3,GATA3,DSG1,DSC3,PRRG4,TRIM6,PITPNM3,TRIM29,DSG2,VSNL1,CPO,ZNF185,MAP3K9,MMP20,SYK,RAB38,DSC2,MMP13,CYP4F22,FRK,JAG2,ERBB3,EPHA10,TES,SCIN,RORC,S100Z,DTX4,CYP2S1,PRRG3,SLC19A1,MAPK13,CELSR1,CBLC,TENM2,MYO5C,OVOL1,PLA2G4F,KCNQ1,MAT1A,MYH14,TPO,RNF223,PADI6,ITGA2,LDHD,ENSCHIG00000015042,VWA2,CLSTN3,RAB11FIP4,LIPH,RIMS2,S100A12,MMP1,R…
GO:MF	inorganic cation transmembrane transporter activity	GO:0022890	0.000124885	3.90349	491	1874	90	17354	SLC1A1,KCNN4,KCNMB1,KCNA2,KCNQ5,CACNA2D3,KCNQ1,SLC9A7,KCNA5,ANO1,KCNE3,SLC39A8,SCNN1B,RHBG,ITPR3,CATSPER4,SLC12A7,KCNK5,CHRND,SLC32A1,SLC23A1,ENSCHIG00000016930,SCNN1G,TRPV3,CHRNA3,KCNN1,SLC17A7,SLC9A3,SCN3B,P2RX7,CACNG1,CHRNB1,SLC45A3,SLC1A3,ATP12A,CACNA1S,SLC6A12,TMEM37,HCN2,KCNJ14,RYR3,MFSD2A,ENSCHIG00000014356,TRPV4,SLC36A2,NIPAL1,KCNJ10,KCNAB1,CHRNE,SLC12A5,KCNK1,GRIN2D,CACNA2D2,PKD2L1,RHCG,…
GO:MF	enzyme regulator activity	GO:0030234	0.000141146	3.85033	845	1874	138	17354	SPINT1,PPP1R14C,PLEKHG1,CSTA,ENSCHIG00000015151,ENSCHIG00000025893,ARHGEF16,ALKAL2,DOCK8,ERBB3,ENSCHIG00000016286,RAP1GAP,ARHGAP25,ARHGEF15,PDGFB,ELMOD1,PAPLN,RAPGEF4,NOXA1,AZIN2,EPS8L1,ARHGDIG,ENSCHIG00000016541,ARHGDIB,RGS14,RAP1GAP2,CCDC88C,WFDC2,TIAM1,PPP2R2B,NKX3-1,VAV3,ENSCHIG00000018690,SERPINB13,ARHGAP45,SH2D3A,RPS6KA1,CST6,RAPGEF5,ENSCHIG00000016916,PRSS22,ARHGEF37,AFAP1L2,PPP1R1A,EPS8L2…
GO:MF	gated channel activity	GO:0022836	0.000143323	3.84369	287	1874	60	17354	CLCA2,ANO2,KCNN4,KCNMB1,KCNA2,KCNQ5,CACNA2D3,KCNQ1,KCNA5,ANO1,KCNE3,CLCN4,SCNN1B,ITPR3,CATSPER4,CHRND,GABRR3,ENSCHIG00000016930,SCNN1G,ANO9,CHRNA3,KCNN1,GABRA2,SCN3B,P2RX7,CACNG1,CHRNB1,CFTR,CACNA1S,TMEM37,HCN2,KCNJ14,CALHM3,RYR3,ENSCHIG00000014356,TRPV4,KCNJ10,KCNAB1,CHRNE,KCNK1,GRIN2D,CACNA2D2,CLIC3,PKD2L1,GRIK1,KCNC4,CLCN7,KCNG4,GRIN1,CLCN3,TMEM63B,LRRC26,ENSCHIG00000007867,CHRNA10,KCNC3,TSPOA…
GO:MF	signaling receptor regulator activity	GO:0030545	0.000182883	3.73783	397	1874	76	17354	AREG,JAG2,IL24,NPPB,ENSCHIG00000016286,EFNA5,BMP7,NTF4,CXCL14,PDGFB,EDN2,PRRT1,IL20,WNT7B,NRG1,IL1A,CRLF1,LIF,NTF3,ENSCHIG00000024179,WNT10A,IL10,PTHLH,IL1RN,FGF5,WNT4,ENSCHIG00000021989,RLN3,LYPD6B,BTC,ENSCHIG00000003716,LYPD1,ENSCHIG00000009474,ENSCHIG00000021622,ENSCHIG00000015667,POMC,IL36RN,TNF,HBEGF,IL36G,SEMA3A,ENSCHIG00000009172,GDF3,ENSCHIG00000014173,ENSCHIG00000019572,ENSCHIG0000000056…
GO:MF	ion channel activity	GO:0005216	0.000237882	3.62364	372	1874	72	17354	CLCA2,SLC1A1,ANO2,KCNN4,KCNMB1,KCNA2,KCNQ5,CACNA2D3,KCNQ1,KCNA5,ANO1,KCNE3,CLCN4,SCNN1B,ITPR3,CATSPER4,KCNK5,CHRND,GABRR3,ENSCHIG00000016930,SCNN1G,TRPV3,ANO9,CHRNA3,KCNN1,GABRA2,SCN3B,P2RX7,CACNG1,CHRNB1,CFTR,CACNA1S,TMEM37,HCN2,KCNJ14,RYR3,ENSCHIG00000014356,TRPV4,KCNJ10,KCNAB1,CHRNE,KCNK1,GRIN2D,CACNA2D2,CLIC3,PKD2L1,GRIK1,KCNC4,CLCN7,KCNG4,KCNK7,GRIN1,CLCN3,LRRC8B,SLC1A4,TMEM63B,LRRC26,LRRC8D…
GO:MF	TRAIL binding	GO:0045569	0.000499394	3.30156	8	1874	7	17354	ENSCHIG00000014212,ENSCHIG00000006667,ENSCHIG00000015572,ENSCHIG00000005122,ENSCHIG00000016428,ENSCHIG00000015279,ENSCHIG00000021504
GO:MF	secondary active transmembrane transporter activity	GO:0015291	0.000721721	3.14163	159	1874	38	17354	SLC1A1,SLC19A1,SLC9A7,SLC39A8,CLCN4,SLC12A7,SLC32A1,SLC4A9,SLC23A1,SLC17A7,SLC9A3,SLC7A8,SLC26A4,SLC45A3,SLC1A3,SLC37A1,SLC6A12,MFSD2A,SLC36A2,SLC12A5,ANKH,CLCN3,SLC7A5,SLC1A4,SLC12A2,MCU,MFSD2B,ENSCHIG00000014615,SLC47A1,SLC26A2,SLC4A3,SLC20A2,SLC6A2,ENSCHIG00000021442,SLC25A6,SLC25A5,SLC24A1,SLC9A1
GO:MF	cytoskeletal motor activity	GO:0003774	0.00115162	2.93869	103	1874	28	17354	MYO5C,MYH14,MYO3A,ENSCHIG00000008025,ENSCHIG00000016585,MYH7B,DNAH5,KIF6,KIF19,KIF21A,DNAH2,MYH3,ENSCHIG00000019066,KIF13A,KIF5A,DNAH17,DNAH3,MYO16,KIF17,DNAH10,MYO1D,MYO6,MYO18A,MYO1B,KIF3A,MYH11,MYO1E,MYO10
GO:MF	nucleoside-triphosphatase regulator activity	GO:0060589	0.00157291	2.8033	342	1874	65	17354	PLEKHG1,ARHGEF16,DOCK8,RAP1GAP,ARHGAP25,ARHGEF15,ELMOD1,RAPGEF4,EPS8L1,ARHGDIG,ARHGDIB,RGS14,RAP1GAP2,CCDC88C,TIAM1,VAV3,ENSCHIG00000018690,ARHGAP45,SH2D3A,RAPGEF5,ARHGEF37,EPS8L2,NCKAP1L,FGD6,GARNL3,ARAP2,FGD5,TBC1D2,PLEKHG6,MCF2L,ARHGAP27,ARHGAP9,ENSCHIG00000010199,ARHGEF28,DENND2D,RGS8,RGS12,ASAP2,PSD4,DENND1C,RAPGEFL1,SESN2,RTKN,RASAL3,ENSCHIG00000011003,ARHGEF19,ACAP1,ENSCHIG00000022390,DENN…
GO:MF	GTPase regulator activity	GO:0030695	0.00157291	2.8033	342	1874	65	17354	PLEKHG1,ARHGEF16,DOCK8,RAP1GAP,ARHGAP25,ARHGEF15,ELMOD1,RAPGEF4,EPS8L1,ARHGDIG,ARHGDIB,RGS14,RAP1GAP2,CCDC88C,TIAM1,VAV3,ENSCHIG00000018690,ARHGAP45,SH2D3A,RAPGEF5,ARHGEF37,EPS8L2,NCKAP1L,FGD6,GARNL3,ARAP2,FGD5,TBC1D2,PLEKHG6,MCF2L,ARHGAP27,ARHGAP9,ENSCHIG00000010199,ARHGEF28,DENND2D,RGS8,RGS12,ASAP2,PSD4,DENND1C,RAPGEFL1,SESN2,RTKN,RASAL3,ENSCHIG00000011003,ARHGEF19,ACAP1,ENSCHIG00000022390,DENN…
GO:MF	phospholipid binding	GO:0005543	0.00185119	2.73255	316	1874	61	17354	MREG,SPTBN2,KCNQ1,PHLDA2,PLA2G4E,ANXA9,ITPR3,PIRT,GRB7,ENSCHIG00000012743,SH3YL1,NR5A1,DOC2A,PTAFR,PIK3C2G,SPTBN4,FZD7,F3,ARAP2,GRAMD1B,MCF2L,ALOX15,JAG1,ARHGAP9,PITPNC1,ENSCHIG00000000097,PLEKHN1,NCF4,CARMIL2,UNC13A,PLTP,PSD4,HIP1R,TOM1L1,PLEK2,SYT5,DGKA,SNX10,PHLDA1,GAS6,MICALL1,PXDC1,CPNE9,OSBPL10,PLD1,PHLDA3,RASGRP1,GSDMD,ITPR2,STAM,GSDME,MYO1E,ENSCHIG00000021932,DAB2IP,PLD2,SNX25,PACSIN2,PIT…
GO:MF	actin filament binding	GO:0051015	0.00191012	2.71894	117	1874	30	17354	GJB6,USH1C,ZNF185,SCIN,MYH14,MISP,ESPNL,ENSCHIG00000012659,MYH7B,CAMSAP3,TNNI3,SHROOM3,PKNOX2,MYH3,MARCKS,SHROOM1,ENSCHIG00000024897,HIP1R,SHROOM2,EGFR,CDK5R1,LCP1,FERMT1,MYO6,MYO18A,MYO1B,AJUBA,MYH11,MYO1E,ITPRID2
GO:MF	signaling receptor activator activity	GO:0030546	0.00212209	2.67324	380	1874	70	17354	AREG,JAG2,IL24,NPPB,ENSCHIG00000016286,EFNA5,BMP7,NTF4,CXCL14,PDGFB,EDN2,IL20,WNT7B,NRG1,IL1A,CRLF1,LIF,NTF3,ENSCHIG00000024179,WNT10A,IL10,PTHLH,IL1RN,FGF5,WNT4,ENSCHIG00000021989,RLN3,BTC,ENSCHIG00000003716,ENSCHIG00000009474,ENSCHIG00000021622,ENSCHIG00000015667,POMC,IL36RN,TNF,HBEGF,IL36G,SEMA3A,ENSCHIG00000009172,GDF3,ENSCHIG00000014173,ENSCHIG00000019572,ENSCHIG00000000568,STC2,FGF11,GDF15,…
GO:MF	ion channel regulator activity	GO:0099106	0.00272584	2.5645	74	1874	22	17354	ENSCHIG00000016286,ENSCHIG00000012557,KCNE3,DPP6,TNNI3,STX1A,ENSCHIG00000015231,FKBP1B,FXYD6,SCN3B,CFTR,KCNAB1,CABP4,ENSCHIG00000027209,LRRC26,WNK4,PTPN3,GRM2,STIM1,SLC30A1,NEDD4L,WNK3
GO:MF	actin binding	GO:0003779	0.00282511	2.54896	327	1874	62	17354	GJB6,USH1C,ZNF185,SCIN,SPTBN2,MTSS1,MYH14,TNNT2,MISP,ABLIM1,EPS8L1,ESPNL,ENSCHIG00000012659,MYO3A,ENSCHIG00000016585,MYH7B,CAMSAP3,TNNI3,HOOK1,SHROOM3,DMTN,PKNOX2,EPS8L2,SPTBN4,FHDC1,MYH3,MARCKS,PPP1R42,ENSCHIG00000019066,DST,SHROOM1,ENSCHIG00000024897,HIP1R,CXCR4,SHROOM2,PHACTR2,EGFR,WIPF3,MYO16,CDK5R1,LCP1,PSTPIP2,NOD2,NOS3,FERMT1,MYO1D,ENSCHIG00000014081,MYO6,MYO18A,MYO1B,PICK1,SLC6A2,AJUBA,SY…
GO:MF	channel regulator activity	GO:0016247	0.00438743	2.35779	76	1874	22	17354	ENSCHIG00000016286,ENSCHIG00000012557,KCNE3,DPP6,TNNI3,STX1A,ENSCHIG00000015231,FKBP1B,FXYD6,SCN3B,CFTR,KCNAB1,CABP4,ENSCHIG00000027209,LRRC26,WNK4,PTPN3,GRM2,STIM1,SLC30A1,NEDD4L,WNK3
GO:MF	inorganic anion transmembrane transporter activity	GO:0015103	0.00555306	2.25547	117	1874	29	17354	CLCA2,SLC1A1,ANO2,ANO1,SLC39A8,CLCN4,SLC12A7,SLC4A9,ANO9,GABRA2,SLC26A4,CFTR,SLC37A1,SLC12A5,CLIC3,ANKH,CLCN7,CLCN3,LRRC8B,SLC1A4,SLC12A2,LRRC8D,BEST4,XPR1,ENSCHIG00000007867,SLC26A2,SLC4A3,LRRC8C,LRRC8E
GO:MF	protein kinase activator activity	GO:0030295	0.00562985	2.2495	56	1874	18	17354	ENSCHIG00000015151,ALKAL2,ERBB3,ENSCHIG00000016286,AFAP1L2,NCKAP1L,MT3,BMPR1B,FAM20A,BMP2,TOM1L1,GAS6,CDK5R1,ERCC6,DGKQ,CDKN1A,SPDYA,DAB2IP
GO:MF	kinase activator activity	GO:0019209	0.00706947	2.15061	62	1874	19	17354	ENSCHIG00000015151,ALKAL2,ERBB3,ENSCHIG00000016286,AFAP1L2,NCKAP1L,MT3,BMPR1B,MALT1,FAM20A,BMP2,TOM1L1,GAS6,CDK5R1,ERCC6,DGKQ,CDKN1A,SPDYA,DAB2IP
GO:MF	receptor ligand activity	GO:0048018	0.0071776	2.14402	372	1874	67	17354	AREG,JAG2,IL24,NPPB,ENSCHIG00000016286,EFNA5,BMP7,NTF4,CXCL14,PDGFB,EDN2,IL20,WNT7B,NRG1,IL1A,CRLF1,LIF,NTF3,ENSCHIG00000024179,WNT10A,IL10,PTHLH,IL1RN,FGF5,WNT4,ENSCHIG00000021989,RLN3,BTC,ENSCHIG00000003716,ENSCHIG00000009474,ENSCHIG00000021622,POMC,IL36RN,TNF,HBEGF,IL36G,SEMA3A,ENSCHIG00000009172,GDF3,ENSCHIG00000014173,ENSCHIG00000019572,ENSCHIG00000000568,STC2,FGF11,GDF15,ENSCHIG00000011025,…
GO:MF	cation binding	GO:0043169	0.00722873	2.14094	2848	1874	372	17354	DSG3,GJB2,PLCH2,CDH1,CLCA2,FAT2,TPPP,FBN3,GATA3,DSG1,DSC3,PRRG4,TRIM6,PITPNM3,TRIM29,DSG2,VSNL1,CPO,ZNF185,MMP20,DSC2,MMP13,CYP4F22,JAG2,TES,SCIN,RORC,S100Z,DTX4,CYP2S1,PRRG3,CELSR1,CBLC,TENM2,OVOL1,PLA2G4F,MAT1A,TPO,RNF223,PADI6,ITGA2,ENSCHIG00000015042,VWA2,CLSTN3,RAB11FIP4,LIPH,RIMS2,S100A12,MMP1,ABLIM1,S100A2,ATP8A1,ATP9A,ENSCHIG00000009100,NR2E3,PGLYRP2,CELSR2,CPA4,ENSCHIG00000019693,RET,MEL…
GO:MF	lipid binding	GO:0008289	0.00790708	2.10198	519	1874	87	17354	MREG,RORC,SPTBN2,TRIL,KCNQ1,PHLDA2,PLA2G4E,S100A8,SULT2B1,ANXA9,ITPR3,PIRT,GRB7,ENSCHIG00000012743,ENSCHIG00000006775,SH3YL1,NR5A1,DOC2A,ALB,PTAFR,P2RX7,PIK3C2G,ENSCHIG00000022058,SPTBN4,FZD7,F3,ARAP2,STARD10,GRAMD1B,MCF2L,ALOX15,JAG1,ARHGAP9,PITPNC1,OSBP2,CYP26B1,ENSCHIG00000000097,PLEKHN1,NCF4,CARMIL2,UNC13A,PLTP,PSD4,SCARB1,HIP1R,ATP1A2,ID3,TOM1L1,EPN3,RBP1,PLEK2,VDR,SYT5,DGKA,SNX10,PHLDA1,GAS…
GO:MF	cation channel activity	GO:0005261	0.00799358	2.09726	275	1874	53	17354	KCNN4,KCNMB1,KCNA2,KCNQ5,CACNA2D3,KCNQ1,KCNA5,ANO1,KCNE3,SCNN1B,ITPR3,CATSPER4,KCNK5,CHRND,ENSCHIG00000016930,SCNN1G,TRPV3,CHRNA3,KCNN1,SCN3B,P2RX7,CACNG1,CHRNB1,CACNA1S,TMEM37,HCN2,KCNJ14,RYR3,ENSCHIG00000014356,TRPV4,KCNJ10,KCNAB1,CHRNE,KCNK1,GRIN2D,CACNA2D2,PKD2L1,KCNC4,KCNG4,KCNK7,GRIN1,TMEM63B,LRRC26,MCU,KCNK6,CHRNA10,KCNC3,TSPOAP1,TRPM4,ITPR2,ENSCHIG00000024724,ATP6V1A,TRPM5
GO:MF	phosphatidic acid binding	GO:0070300	0.00861975	2.06451	17	1874	9	17354	GRAMD1B,PITPNC1,PLEKHN1,PLTP,MICALL1,GSDMD,PACSIN2,PITPNM1,MARK1
GO:MF	metal ion binding	GO:0046872	0.00864919	2.06302	2785	1874	364	17354	DSG3,GJB2,PLCH2,CDH1,CLCA2,FAT2,TPPP,FBN3,GATA3,DSG1,DSC3,PRRG4,TRIM6,PITPNM3,TRIM29,DSG2,VSNL1,CPO,ZNF185,MMP20,DSC2,MMP13,CYP4F22,JAG2,TES,SCIN,RORC,S100Z,DTX4,CYP2S1,PRRG3,CELSR1,CBLC,TENM2,OVOL1,PLA2G4F,MAT1A,TPO,RNF223,PADI6,ITGA2,ENSCHIG00000015042,VWA2,CLSTN3,RAB11FIP4,LIPH,RIMS2,S100A12,MMP1,ABLIM1,S100A2,ATP8A1,ATP9A,ENSCHIG00000009100,NR2E3,PGLYRP2,CELSR2,CPA4,ENSCHIG00000019693,RET,MEL…
GO:MF	protein kinase activity	GO:0004672	0.00925359	2.03369	551	1874	91	17354	RIPK4,MAP3K9,SYK,FRK,ERBB3,EPHA10,MAPK13,RET,PRKCZ,TEC,MYO3A,ENSCHIG00000016844,TNK1,PRKCQ,STK32A,SBK1,GUCY2C,PAK6,PRAG1,RPS6KA1,EPHB2,ERN2,CDKL2,PLK2,ENSCHIG00000015667,MAPK15,LCK,SOSTDC1,PRKAA2,CDC42BPG,FAM20C,EPHA1,CAMK1G,DCLK2,BRSK2,BMPR1B,NUAK2,DDR1,PTK2B,DAPK1,PRKD2,STK26,TSSK2,ENSCHIG00000012493,LIMK2,MET,WNK4,EFEMP1,ULK1,ENSCHIG00000000511,PAK1,EGFR,MINK1,MMD2,CCND1,ENSCHIG00000013044,OBS…
GO:MF	kinase binding	GO:0019900	0.009356	2.02891	499	1874	84	17354	SFN,DSP,SOX9,PKP2,TRIM6,PITPNM3,ENSCHIG00000015151,ARHGEF16,SYK,ALKAL2,KCNQ1,KCNA5,FAM83H,PTPN6,FAM83E,TIAM1,SLC12A7,ATP1B1,GRB7,FAM83B,TP73,TNNI3,STX1A,IL12RB2,BCL2L14,DLG3,STX1B,LCK,ANGPT2,GDF3,INKA2,JAKMIP3,EPHA1,ADRA2A,TRPV4,MARCKS,FZD5,SRCIN1,BRSK2,PLCG2,PFKFB2,PRKD2,BLNK,TOM1L1,SLC12A2,SHC4,WDCP,CDKN2A,EGFR,PTPRK,GAS6,BCL2L11,CCND1,CDK5R1,ENSCHIG00000013044,GCH1,NOD2,WWC1,ACE,PRAM1,CD247,TR…
GO:MF	kinase activity	GO:0016301	0.0113126	1.94644	706	1874	111	17354	RIPK4,ENSCHIG00000018489,MAP3K9,SYK,FRK,ERBB3,EPHA10,MAPK13,RET,PRKCZ,TEC,MYO3A,ENSCHIG00000016844,TNK1,CKM,PRKCQ,STK32A,SBK1,GUCY2C,PAK6,PRAG1,RPS6KA1,EPHB2,ERN2,CDKL2,PLK2,CKB,ENSCHIG00000015667,MAPK15,PIK3C2G,LCK,SOSTDC1,PRKAA2,CDC42BPG,FAM20C,EPHA1,CAMK1G,ETNK2,DCLK2,PLXNA2,BRSK2,BMPR1B,NUAK2,DDR1,PTK2B,PFKFB2,HKDC1,DAPK1,PRKD2,STK26,PLXNC1,TSSK2,ENSCHIG00000012493,LIMK2,MET,WNK4,EFEMP1,ULK1,…
GO:MF	protein kinase binding	GO:0019901	0.0141265	1.84997	438	1874	75	17354	SFN,DSP,SOX9,PKP2,TRIM6,PITPNM3,ENSCHIG00000015151,ARHGEF16,SYK,ALKAL2,KCNQ1,KCNA5,FAM83H,PTPN6,FAM83E,SLC12A7,ATP1B1,GRB7,FAM83B,TP73,TNNI3,IL12RB2,BCL2L14,STX1B,LCK,ANGPT2,GDF3,INKA2,EPHA1,ADRA2A,TRPV4,MARCKS,FZD5,SRCIN1,BRSK2,PLCG2,PFKFB2,PRKD2,BLNK,TOM1L1,SLC12A2,SHC4,CDKN2A,PTPRK,GAS6,BCL2L11,CCND1,CDK5R1,ENSCHIG00000013044,GCH1,NOD2,ACE,PRAM1,CD247,TRAF4,PAX6,BCAR1,MAP3K1,CDKN1A,BICD1,SQSTM…
GO:MF	phosphotransferase activity, alcohol group as acceptor	GO:0016773	0.0149103	1.82651	649	1874	103	17354	RIPK4,MAP3K9,SYK,FRK,ERBB3,EPHA10,MAPK13,RET,PRKCZ,TEC,MYO3A,ENSCHIG00000016844,TNK1,PRKCQ,STK32A,SBK1,GUCY2C,PAK6,PRAG1,RPS6KA1,EPHB2,ERN2,CDKL2,PLK2,ENSCHIG00000015667,MAPK15,PIK3C2G,LCK,SOSTDC1,PRKAA2,CDC42BPG,FAM20C,EPHA1,CAMK1G,ETNK2,DCLK2,BRSK2,BMPR1B,NUAK2,DDR1,PTK2B,PFKFB2,HKDC1,DAPK1,PRKD2,STK26,TSSK2,ENSCHIG00000012493,LIMK2,MET,WNK4,EFEMP1,ULK1,ENSCHIG00000000511,PAK1,PIK3CD,DGKA,EGFR,…
GO:MF	cell adhesion molecule binding	GO:0050839	0.0178747	1.74776	149	1874	33	17354	CDH1,ITGB6,DSP,DSG2,SYK,ITGA2,F11R,CDHR2,NRG1,PTPRD,PTPN6,IGSF9,BCAM,JAML,PROM1,NPNT,CDHR5,NECTIN1,CXADR,TBC1D2,ESM1,NDRG1,NTNG1,LAMA5,JUP,ADAM8,LCP1,OBSCN,MMP24,COMP,SRC,CTNND1,SEMA7A
GO:MF	active transmembrane transporter activity	GO:0022804	0.0235919	1.62724	314	1874	57	17354	SLC1A1,SLC19A1,SLC9A7,SLC39A8,CLCN4,ABCG1,ABCB11,SLC12A7,SLC32A1,SLC4A9,SLC23A1,SLC17A7,SLC9A3,SLC7A8,SLC26A4,ENSCHIG00000019932,SLC45A3,SLC1A3,CFTR,ATP12A,SLC37A1,SLC6A12,MFSD2A,SLC36A2,SLC12A5,ENSCHIG00000014010,ABCA12,ANKH,ABCB9,CLCN3,SLC7A5,ATP1A2,SLC1A4,SLC12A2,ABCC3,ATP2B3,MCU,MFSD2B,ENSCHIG00000014615,SLC47A1,ATP2A1,ENSCHIG00000022614,SLC26A2,SLC4A3,SLC20A2,ENSCHIG00000001102,ABCA7,ATP2B1,…
GO:MF	ion gated channel activity	GO:0022839	0.0425464	1.37114	38	1874	13	17354	CLCA2,ANO2,KCNN4,KCNMB1,ANO1,CATSPER4,ANO9,KCNN1,PKD2L1,TMEM63B,ENSCHIG00000007867,TRPM4,TRPM5
GO:MF	binding	GO:0005488	0.0426988	1.36958	12911	1874	1460	17354	DSG3,KRT5,GJB2,SFN,ITGB4,PLCH2,KRT14,TP63,PRDM12,ESRP1,RIPK4,CDH1,ITGB6,STMN2,GJB6,DSP,CLCA2,FAT2,ENSCHIG00000018489,CHL1,SLC1A1,SPINT1,ENSCHIG00000011568,FRAS1,BNC1,SOX9,F2RL1,TPPP,PKP2,FBN3,ENSCHIG00000005024,KRT15,GATA3,DSG1,EPCAM,DSC3,FZD6,LAMA3,CRYBG2,PRRG4,TRIM6,ANO2,PITPNM3,TRIM29,DSG2,TFCP2L1,USH1C,PKP1,VSNL1,CPO,EHF,SLC22A18,SEMA4A,CSTA,ENSCHIG00000015151,IGSF9B,ZNF185,PCBP3,ARHGEF16,MAP…
GO:MF	semaphorin receptor binding	GO:0030215	0.0440244	1.35631	20	1874	9	17354	SEMA4A,SEMA5A,SEMA4D,SEMA4B,SEMA3A,SEMA5B,SEMA6B,SEMA4F,SEMA7A
GO:MF	anion binding	GO:0043168	0.0487893	1.31168	2054	1874	272	17354	RIPK4,ENSCHIG00000018489,MAP3K9,SYK,RAB38,FRK,ERBB3,EPHA10,SLC19A1,MAPK13,MYO5C,KCNQ1,MAT1A,MYH14,LDHD,RAPGEF4,ABCG1,ABCB11,ATP8A1,ATP9A,DDO,RAB15,ARL4D,POPDC3,HSPA4L,RET,PLA2G4E,S100A8,RIMKLA,PRKCZ,TEC,MYO3A,ENSCHIG00000008025,ENSCHIG00000016844,ENSCHIG00000016585,AOX1,TNK1,ITPR3,PIRT,CKM,PRKCQ,RHOU,SHMT1,STK32A,ALDH1A3,SBK1,GUCY2C,PAK6,PDE2A,MYH7B,TUBB4A,PRAG1,DNAH5,RPS6KA1,ENSCHIG00000019438,T…
GO:BP	anatomical structure development	GO:0048856	5.57403e-28	27.2538	3741	1883	608	17433	KRT19,KRT17,SFN,ITGB4,KRT14,TP63,KRT8,PRDM12,RIPK4,ITGB6,STMN2,GJB6,DSP,CHL1,SLC1A1,SPINT1,FRAS1,BNC1,SOX9,F2RL1,PKP2,LAMB3,ENSCHIG00000005024,GJB5,GATA3,EPCAM,DSC3,LRATD1,FZD6,LAMA3,KRT71,DSG2,TFCP2L1,ENSCHIG00000024891,EHF,SEMA4A,CSTA,ENSCHIG00000015151,ILDR2,GJB3,MMP20,AREG,SYK,ALKAL2,MMP13,JAG2,KRT75,EVPL,ERBB3,DLX1,CERS3,SCIN,ENSCHIG00000016286,PERP,LPAR3,CECR2,EFNA5,BMP7,ADGRG6,DLX2,GRHL3,R…
GO:BP	developmental process	GO:0032502	1.69008e-27	26.7721	4037	1883	643	17433	KRT19,KRT17,SFN,ITGB4,KRT14,TP63,KRT8,PRDM12,RIPK4,ITGB6,STMN2,GJB6,DSP,CHL1,SLC1A1,SPINT1,FRAS1,BNC1,SOX9,F2RL1,PKP2,LAMB3,ENSCHIG00000005024,GJB5,GATA3,EPCAM,DSC3,LRATD1,FZD6,LAMA3,KRT71,TRIM6,DSG2,TFCP2L1,ENSCHIG00000024891,EHF,SEMA4A,CSTA,ENSCHIG00000015151,ILDR2,GJB3,MMP20,AREG,SYK,ALKAL2,RAB38,MREG,MMP13,JAG2,KRT75,EVPL,SEMA5A,ERBB3,DLX1,CERS3,SCIN,ENSCHIG00000016286,PERP,LPAR3,CECR2,EFNA5,…
GO:BP	multicellular organism development	GO:0007275	1.27231e-26	25.8954	3359	1883	555	17433	KRT19,KRT17,SFN,ITGB4,TP63,KRT8,PRDM12,ITGB6,STMN2,GJB6,DSP,CHL1,SLC1A1,SPINT1,FRAS1,SOX9,F2RL1,PKP2,LAMB3,ENSCHIG00000005024,GJB5,GATA3,EPCAM,DSC3,FZD6,LAMA3,KRT71,DSG2,TFCP2L1,ENSCHIG00000024891,SEMA4A,CSTA,ENSCHIG00000015151,ILDR2,GJB3,MMP20,AREG,SYK,ALKAL2,MMP13,JAG2,KRT75,EVPL,ERBB3,DLX1,CERS3,SCIN,ENSCHIG00000016286,PERP,LPAR3,CECR2,EFNA5,BMP7,ADGRG6,DLX2,GRHL3,RASSF10,WDR72,GRIP1,SPTBN2,EX…
GO:BP	biological adhesion	GO:0022610	9.89664e-24	23.0045	892	1883	205	17433	DSG3,ITGB4,CDH1,ITGB6,DSP,FAT2,CHL1,ENSCHIG00000011568,SOX9,PKP2,GATA3,DSG1,EPCAM,DSC3,LAMA3,DSG2,PKP1,CSTA,ENSCHIG00000015151,SYK,DSC2,DOCK8,ERBB3,FAM107A,PERP,EFNA5,BMP7,PLEKHA7,CELSR1,ENSCHIG00000018247,FCHO1,ITGA6,PDGFB,ITGA2,CCDC88B,VWA2,CLSTN3,SEMA4D,ENSCHIG00000002653,SLC39A8,MYB,NECTIN4,CELSR2,CYFIP2,F11R,RET,MELTF,L1CAM,CDHR2,S100A8,PTPRD,ENSCHIG00000023823,DSC1,PTPN6,IGSF9,CDH3,PRKCZ,LI…
GO:BP	multicellular organismal process	GO:0032501	1.00653e-23	22.9972	5090	1883	755	17433	KRT19,KRT17,SFN,ITGB4,KRT14,TP63,KRT8,PRDM12,ITGB6,STMN2,GJB6,DSP,FAT2,CHL1,SLC1A1,SPINT1,FRAS1,BNC1,SOX9,F2RL1,PKP2,LAMB3,ENSCHIG00000005024,GJB5,GATA3,EPCAM,DSC3,FZD6,LAMA3,KRT71,TRIM6,DSG2,TFCP2L1,USH1C,ENSCHIG00000024891,SEMA4A,CSTA,ENSCHIG00000015151,ILDR2,GJB3,TNNT1,MMP20,AREG,SYK,ALKAL2,INAVA,DSC2,MMP13,JAG2,KRT75,EVPL,KCNN4,ERBB3,DLX1,CERS3,SCIN,IL20RA,ENSCHIG00000016286,PERP,LPAR3,CECR2,…
GO:BP	system development	GO:0048731	1.05992e-23	22.9747	3112	1883	513	17433	KRT19,KRT17,SFN,ITGB4,TP63,KRT8,PRDM12,ITGB6,STMN2,GJB6,DSP,CHL1,SLC1A1,SPINT1,FRAS1,SOX9,F2RL1,PKP2,ENSCHIG00000005024,GJB5,GATA3,EPCAM,FZD6,KRT71,DSG2,TFCP2L1,ENSCHIG00000024891,SEMA4A,CSTA,ENSCHIG00000015151,ILDR2,GJB3,MMP20,AREG,SYK,ALKAL2,MMP13,JAG2,KRT75,EVPL,ERBB3,DLX1,CERS3,SCIN,ENSCHIG00000016286,PERP,LPAR3,CECR2,EFNA5,BMP7,ADGRG6,DLX2,GRHL3,RASSF10,WDR72,GRIP1,SPTBN2,EXPH5,NTF4,NFIB,KCN…
GO:BP	cell adhesion	GO:0007155	1.21223e-23	22.9164	887	1883	204	17433	DSG3,ITGB4,CDH1,ITGB6,DSP,FAT2,CHL1,ENSCHIG00000011568,SOX9,PKP2,GATA3,DSG1,EPCAM,DSC3,LAMA3,DSG2,PKP1,CSTA,ENSCHIG00000015151,SYK,DSC2,DOCK8,ERBB3,FAM107A,PERP,EFNA5,BMP7,PLEKHA7,CELSR1,ENSCHIG00000018247,FCHO1,ITGA6,PDGFB,ITGA2,CCDC88B,VWA2,CLSTN3,SEMA4D,ENSCHIG00000002653,SLC39A8,MYB,NECTIN4,CELSR2,CYFIP2,F11R,RET,MELTF,L1CAM,CDHR2,S100A8,PTPRD,ENSCHIG00000023823,DSC1,PTPN6,IGSF9,CDH3,PRKCZ,LI…
GO:BP	cellular developmental process	GO:0048869	4.09246e-20	19.388	2647	1883	440	17433	KRT19,KRT17,SFN,ITGB4,KRT14,TP63,KRT8,PRDM12,ITGB6,STMN2,DSP,CHL1,SLC1A1,BNC1,SOX9,F2RL1,PKP2,LAMB3,ENSCHIG00000005024,GJB5,GATA3,EPCAM,LAMA3,TRIM6,TFCP2L1,ENSCHIG00000024891,EHF,SEMA4A,CSTA,ENSCHIG00000015151,ILDR2,SYK,ALKAL2,RAB38,MREG,JAG2,KRT75,EVPL,SEMA5A,ERBB3,DLX1,CERS3,SCIN,LPAR3,CECR2,EFNA5,BMP7,ADGRG6,DLX2,RASSF10,GRIP1,EXPH5,NTF4,NFIB,CXCL14,WNT5B,KCNQ1,MYH14,PRXL2A,PDGFB,EDN2,ITGA2,AT…
GO:BP	localization	GO:0051179	1.26077e-19	18.8994	4555	1883	674	17433	GJB2,SFN,ITGB4,LAMC2,CDH1,GJB6,DSP,CLCA2,FAT2,CHL1,SLC1A1,FRAS1,SOX9,F2RL1,PKP2,GATA3,SLC2A9,LRATD1,LAMA3,ANO2,AP1M2,TRIM29,DSG2,USH1C,VSNL1,SLC22A18,SEMA4A,ENSCHIG00000015151,ILDR2,ARHGEF16,SYK,RAB38,MREG,DSC2,SLC5A10,PROM2,FAM160A1,KCNN4,DOCK8,ERBB3,TNS4,SCIN,FAM107A,ENSCHIG00000016286,EFNA5,BMP7,OCLN,KCNMB1,SLC19A1,TCN1,WDR72,SPTBN2,EXPH5,ARHGAP25,FCHO1,MAL2,KCNA2,CXCL14,KCNQ5,PLA2G4F,FAM110C,…
GO:BP	cell differentiation	GO:0030154	2.22319e-19	18.653	2591	1883	430	17433	KRT19,KRT17,SFN,ITGB4,KRT14,TP63,KRT8,PRDM12,ITGB6,STMN2,DSP,CHL1,SLC1A1,BNC1,SOX9,F2RL1,PKP2,LAMB3,ENSCHIG00000005024,GJB5,GATA3,EPCAM,LAMA3,TRIM6,TFCP2L1,ENSCHIG00000024891,EHF,SEMA4A,CSTA,ENSCHIG00000015151,ILDR2,SYK,ALKAL2,RAB38,MREG,JAG2,KRT75,EVPL,SEMA5A,ERBB3,DLX1,CERS3,SCIN,LPAR3,CECR2,EFNA5,BMP7,ADGRG6,DLX2,RASSF10,GRIP1,EXPH5,NTF4,NFIB,CXCL14,WNT5B,KCNQ1,PRXL2A,PDGFB,EDN2,ITGA2,ATCAY,RI…
GO:BP	anatomical structure morphogenesis	GO:0009653	2.38103e-19	18.6232	1808	1883	326	17433	KRT19,KRT17,ITGB4,TP63,RIPK4,ITGB6,GJB6,DSP,CHL1,SLC1A1,SPINT1,FRAS1,SOX9,PKP2,LAMB3,ENSCHIG00000005024,GJB5,GATA3,LRATD1,FZD6,LAMA3,KRT71,TFCP2L1,SEMA4A,MMP20,AREG,SYK,MMP13,DLX1,PERP,LPAR3,CECR2,EFNA5,BMP7,DLX2,GRHL3,WDR72,SPTBN2,NTF4,NFIB,KCNA2,ARHGEF15,KCNQ1,MYH14,TNNT2,PALMD,EDN2,ITGA2,RIMS2,SEMA4D,GBX2,ST14,SHTN1,NR2E3,PHLDA2,KDF1,CYFIP2,KRT16,F11R,AQP5,RET,ROBO4,MELTF,FOXA1,L1CAM,NRG1,PTPR…
GO:BP	animal organ development	GO:0048513	6.46543e-19	18.1894	2305	1883	391	17433	KRT19,KRT17,SFN,ITGB4,TP63,KRT8,ITGB6,GJB6,DSP,SLC1A1,SPINT1,FRAS1,SOX9,F2RL1,PKP2,ENSCHIG00000005024,GJB5,GATA3,EPCAM,FZD6,KRT71,DSG2,TFCP2L1,ENSCHIG00000024891,SEMA4A,CSTA,ENSCHIG00000015151,ILDR2,GJB3,MMP20,AREG,SYK,MMP13,JAG2,KRT75,EVPL,ERBB3,DLX1,CERS3,SCIN,ENSCHIG00000016286,PERP,CECR2,BMP7,DLX2,GRHL3,WDR72,SPTBN2,EXPH5,NTF4,NFIB,CXCL14,OVOL1,ARHGEF15,WNT5B,KCNQ1,MYH14,PRXL2A,TNNT2,TPO,PDGF…
GO:BP	regulation of biological quality	GO:0065008	1.66426e-18	17.7788	2393	1883	401	17433	SFN,TP63,ITGB6,DSP,SLC1A1,SOX9,F2RL1,DHRS9,PKP2,GATA3,DSG1,FZD6,TRIM6,DSG2,USH1C,VSNL1,SEMA4A,ENSCHIG00000015151,ILDR2,SYK,RAB38,DSC2,KCNN4,SCIN,IL20RA,FAM107A,ENSCHIG00000016286,LPAR3,EFNA5,CYP2S1,OCLN,NXNL2,GRHL3,SPTBN2,ARHGEF15,KCNQ1,MYH14,TPO,PDGFB,SLC9A7,PALMD,KCNA5,EDN2,ANO1,CLSTN3,KCNE3,SEMA4D,PRRT1,SLC2A4,RAPGEF4,SLC39A8,ABCG1,ABCB11,ATP8A1,RDH12,ATP9A,DDO,CELSR2,KDF1,CYFIP2,KRT16,F11R,AQ…
GO:BP	regulation of multicellular organismal process	GO:0051239	2.32287e-18	17.634	1781	1883	319	17433	KRT17,SFN,TP63,ITGB6,DSP,SLC1A1,SOX9,F2RL1,PKP2,ENSCHIG00000005024,GATA3,LAMA3,TRIM6,DSG2,SEMA4A,ENSCHIG00000015151,TNNT1,SYK,INAVA,DSC2,ERBB3,DLX1,SCIN,IL20RA,ENSCHIG00000016286,LPAR3,EFNA5,BMP7,DLX2,RASSF10,MAPK13,NFIB,KCNA2,TRIL,KCNQ1,PRXL2A,TNNT2,PDGFB,KCNA5,EDN2,CCDC88B,CLSTN3,KCNE3,SEMA4D,MYB,IL20,PHLDA2,PGLYRP2,KDF1,ARHGDIB,F11R,RET,FOXA1,PTPRD,IL1A,PTPN6,LHX2,OVOL2,CDH3,PRKCZ,LIF,SULT2B1,…
GO:BP	movement of cell or subcellular component	GO:0006928	7.52259e-18	17.1236	1396	1883	264	17433	ITGB4,LAMC2,CDH1,DSP,FAT2,CHL1,SOX9,F2RL1,PKP2,GATA3,LRATD1,LAMA3,DSG2,SEMA4A,ARHGEF16,SYK,MREG,DSC2,DOCK8,FAM107A,ENSCHIG00000016286,EFNA5,BMP7,NFIB,CXCL14,FAM110C,WNT5B,KCNQ1,MYH14,TNNT2,PDGFB,KCNA5,EDN2,ITGA2,FAM83H,KCNE3,MISP,TTLL8,SEMA4D,ENSCHIG00000002653,GBX2,S100A2,ATP8A1,SHTN1,PHLDA2,CELSR2,ARHGDIB,KRT16,F11R,RET,L1CAM,NRG1,S100A8,IGSF9,LHX2,OVOL2,LTB4R2,NTF3,ENSCHIG00000024179,ENSCHIG00…
GO:BP	locomotion	GO:0040011	6.95489e-17	16.1577	1227	1883	237	17433	ITGB4,LAMC2,CDH1,FAT2,CHL1,SOX9,F2RL1,GATA3,LRATD1,LAMA3,SEMA4A,ARHGEF16,SYK,DOCK8,FAM107A,ENSCHIG00000016286,EFNA5,BMP7,NFIB,CXCL14,FAM110C,WNT5B,PDGFB,EDN2,ITGA2,FAM83H,MISP,TTLL8,SEMA4D,ENSCHIG00000002653,GBX2,S100A2,ATP8A1,SHTN1,PHLDA2,CELSR2,ARHGDIB,KRT16,F11R,RET,L1CAM,NRG1,S100A8,IGSF9,LHX2,OVOL2,LTB4R2,NTF3,ENSCHIG00000024179,CARD10,TIAM1,CATSPER4,FOXE1,EFNB2,PRKCQ,PLA2G3,VAV3,PECAM1,MMP9…
GO:BP	intracellular signal transduction	GO:0035556	1.42012e-16	15.8477	1760	1883	310	17433	SFN,PLCH2,TP63,SOX9,F2RL1,GATA3,ENSCHIG00000015151,MAP3K9,SYK,ALKAL2,INAVA,DOCK8,ERBB3,IL20RA,ENSCHIG00000016286,PERP,LPAR3,RAP1GAP,BMP7,ADGRG6,MAPK13,CBLC,ARHGAP25,FAM110C,PDGFB,EDN2,RGS11,SEMA4D,S100A12,RAPGEF4,RAB15,EPS8L1,ARHGDIB,F11R,RET,CNKSR1,NRG1,S100A8,SPSB4,PTPN6,PRKCZ,TEC,BIRC7,LIF,NTF3,RGS14,RAP1GAP2,ENSCHIG00000016844,CARD10,CCDC88C,TIAM1,ITPR3,PIRT,NKX3-1,PRKCQ,VAV3,RHOU,MMP9,TRAF5,…
GO:BP	cell surface receptor signaling pathway	GO:0007166	2.19205e-16	15.6591	1802	1883	315	17433	KRT19,ITGB4,TP63,KRT8,ITGB6,GPR87,SLC1A1,SOX9,F2RL1,GATA3,FZD6,TRIM6,SEMA4A,AREG,SYK,ENSCHIG00000020632,JAG2,KCNN4,ERBB3,ENSCHIG00000013720,EPHA10,NPPB,DLX1,IL20RA,DTX4,PERP,FAM83G,EFNA5,BMP7,ADGRG6,DLX2,GRHL3,CELSR1,CBLC,FCHO1,ADGRG2,ITGA6,WNT5B,PDGFB,KCNA5,EDN2,ITGA2,VWA2,ENSCHIG00000019529,ADGRD2,SEMA4D,ENSCHIG00000002653,CELSR2,CYFIP2,WNT7B,ENSCHIG00000023314,RET,FOXA1,NRG1,PTPRD,IL1A,CRLF1,P…
GO:BP	tissue development	GO:0009888	3.66311e-16	15.4361	1299	1883	245	17433	KRT17,SFN,ITGB4,KRT14,TP63,RIPK4,ITGB6,DSP,SPINT1,FRAS1,SOX9,F2RL1,PKP2,LAMB3,GJB5,GATA3,EPCAM,FZD6,LAMA3,KRT71,DSG2,TFCP2L1,ENSCHIG00000024891,EHF,CSTA,ENSCHIG00000015151,AREG,MMP13,EVPL,ERBB3,CERS3,CECR2,BMP7,DLX2,GRHL3,WDR72,EXPH5,NTF4,NFIB,OVOL1,WNT5B,KCNQ1,MYH14,TNNT2,PDGFB,ITGA2,GBX2,ST14,PHLDA2,KDF1,WNT7B,KRT16,F11R,RET,ROBO4,FOXA1,CDHR2,NRG1,CRLF1,SCEL,LHX2,OVOL2,CDH3,LIF,SULT2B1,ENSCHIG0…
GO:BP	localization of cell	GO:0051674	2.06556e-15	14.685	1105	1883	215	17433	ITGB4,LAMC2,CDH1,FAT2,CHL1,SOX9,F2RL1,GATA3,LRATD1,LAMA3,SEMA4A,ARHGEF16,SYK,DOCK8,FAM107A,ENSCHIG00000016286,BMP7,CXCL14,FAM110C,WNT5B,PDGFB,EDN2,ITGA2,FAM83H,MISP,TTLL8,SEMA4D,ENSCHIG00000002653,GBX2,S100A2,ATP8A1,SHTN1,PHLDA2,CELSR2,ARHGDIB,KRT16,F11R,RET,L1CAM,NRG1,S100A8,OVOL2,LTB4R2,NTF3,ENSCHIG00000024179,CARD10,TIAM1,CATSPER4,FOXE1,EFNB2,PRKCQ,PLA2G3,VAV3,PECAM1,MMP9,ENSCHIG00000020295,TM…
GO:BP	cell motility	GO:0048870	2.06556e-15	14.685	1105	1883	215	17433	ITGB4,LAMC2,CDH1,FAT2,CHL1,SOX9,F2RL1,GATA3,LRATD1,LAMA3,SEMA4A,ARHGEF16,SYK,DOCK8,FAM107A,ENSCHIG00000016286,BMP7,CXCL14,FAM110C,WNT5B,PDGFB,EDN2,ITGA2,FAM83H,MISP,TTLL8,SEMA4D,ENSCHIG00000002653,GBX2,S100A2,ATP8A1,SHTN1,PHLDA2,CELSR2,ARHGDIB,KRT16,F11R,RET,L1CAM,NRG1,S100A8,OVOL2,LTB4R2,NTF3,ENSCHIG00000024179,CARD10,TIAM1,CATSPER4,FOXE1,EFNB2,PRKCQ,PLA2G3,VAV3,PECAM1,MMP9,ENSCHIG00000020295,TM…
GO:BP	cell-cell adhesion	GO:0098609	4.04308e-15	14.3933	538	1883	128	17433	DSG3,CDH1,DSP,FAT2,ENSCHIG00000011568,SOX9,PKP2,GATA3,DSG1,EPCAM,DSC3,DSG2,PKP1,CSTA,ENSCHIG00000015151,SYK,DSC2,DOCK8,PERP,EFNA5,BMP7,PLEKHA7,CELSR1,ENSCHIG00000018247,FCHO1,CCDC88B,CLSTN3,SEMA4D,SLC39A8,MYB,CELSR2,CYFIP2,F11R,RET,CDHR2,S100A8,PTPRD,ENSCHIG00000023823,DSC1,PTPN6,IGSF9,CDH3,PRKCZ,ANXA9,EFNB2,PRKCQ,IL10,MPZL2,PECAM1,IL1RN,PAG1,JAML,WNT4,CAMSAP3,PCDH1,CTLA4,NPNT,CDH20,PODXL2,ATP1B2…
GO:BP	response to stimulus	GO:0050896	5.00771e-15	14.3004	6463	1883	872	17433	KRT19,SFN,ITGB4,PLCH2,TP63,KRT8,PRDM12,CDH1,ITGB6,STMN2,GPR87,ENSCHIG00000020053,CHL1,SLC1A1,SOX9,F2RL1,ENSCHIG00000005024,GATA3,EPCAM,FZD6,ENSCHIG00000009641,TRIM6,ENSCHIG00000018219,VSNL1,SLC22A18,SEMA4A,ENSCHIG00000015151,ILDR2,ARHGEF16,MAP3K9,RASSF6,TNNT1,AREG,SYK,ALKAL2,RAB38,INAVA,ENSCHIG00000020632,DSC2,JAG2,KCNN4,DOCK8,ERBB3,IL24,ENSCHIG00000013720,EPHA10,NPPB,DLX1,RORC,IL20RA,ENSCHIG0000…
GO:BP	biological regulation	GO:0065007	5.6709e-15	14.2463	9665	1883	1219	17433	KRT19,KRT17,SFN,ITGB4,PLCH2,LAMC2,TP63,KRT8,PRDM12,ESRP1,RIPK4,CDH1,ITGB6,STMN2,GPR87,DSP,ENSCHIG00000020053,ENSCHIG00000018489,CHL1,SLC1A1,SPINT1,BNC1,SOX9,F2RL1,DHRS9,TPPP,PKP2,ENSCHIG00000005024,GATA3,DSG1,EPCAM,FZD6,LAMA3,PPP1R14C,TRIM6,TRIM29,DSG2,TFCP2L1,USH1C,PKP1,ENSCHIG00000018219,VSNL1,EHF,PLEKHG1,SEMA4A,CSTA,ENSCHIG00000015151,ILDR2,PCBP3,ENSCHIG00000025893,ARHGEF16,MAP3K9,RASSF6,TNNT1…
GO:BP	cell communication	GO:0007154	6.63001e-15	14.1785	4931	1883	696	17433	KRT19,GJB2,SFN,ITGB4,PLCH2,TP63,KRT8,ITGB6,GJB6,GPR87,DSP,ENSCHIG00000020053,SLC1A1,FRAS1,SOX9,F2RL1,PKP2,GJB5,GATA3,EPCAM,FZD6,TRIM6,DSG2,ENSCHIG00000018219,VSNL1,SEMA4A,ENSCHIG00000015151,ILDR2,GJB3,MAP3K9,RASSF6,AREG,SYK,ALKAL2,INAVA,ENSCHIG00000020632,DSC2,JAG2,KCNN4,DOCK8,ERBB3,IL24,ENSCHIG00000013720,EPHA10,NPPB,DLX1,RORC,IL20RA,ENSCHIG00000016286,DTX4,PERP,FAM83G,LPAR3,RAP1GAP,EFNA5,BMP7,A…
GO:BP	positive regulation of biological process	GO:0048518	1.37456e-13	12.8618	4114	1883	593	17433	KRT17,SFN,LAMC2,TP63,PRDM12,CDH1,STMN2,SLC1A1,BNC1,SOX9,F2RL1,TPPP,ENSCHIG00000005024,GATA3,EPCAM,TRIM6,TFCP2L1,PKP1,VSNL1,EHF,SEMA4A,ENSCHIG00000015151,ARHGEF16,AREG,SYK,ALKAL2,INAVA,PROM2,KCNN4,DOCK8,ERBB3,DLX1,SCIN,IL20RA,FAM107A,ENSCHIG00000016286,PERP,LPAR3,SUSD4,EFNA5,BMP7,DLX2,OCLN,GRHL3,RASSF10,MAPK13,EXPH5,NFIB,FCHO1,CXCL14,OVOL1,FAM110C,WNT5B,KCNQ1,PDGFB,EDN2,FAM83H,ANO1,CCDC88B,CLSTN3,…
GO:BP	regulation of molecular function	GO:0065009	1.51792e-13	12.8188	1927	1883	321	17433	SFN,TP63,RIPK4,GPR87,ENSCHIG00000018489,SLC1A1,SPINT1,F2RL1,ENSCHIG00000005024,GATA3,FZD6,PPP1R14C,TRIM6,PLEKHG1,CSTA,ENSCHIG00000015151,ENSCHIG00000025893,ARHGEF16,SYK,ALKAL2,PROM2,DOCK8,ERBB3,ENSCHIG00000016286,PERP,RAP1GAP,EFNA5,BMP7,GRHL3,CBLC,ARHGAP25,ARHGEF15,KCNQ1,TNNT2,PDGFB,EDN2,ELMOD1,KCNE3,SEMA4D,PRRT1,PAPLN,RAPGEF4,NOXA1,PHLDA2,AZIN2,CYFIP2,ARHGDIG,ENSCHIG00000016541,ARHGDIB,F11R,FOXA…
GO:BP	signaling	GO:0023052	2.61403e-13	12.5827	4882	1883	682	17433	KRT19,GJB2,SFN,ITGB4,PLCH2,TP63,KRT8,ITGB6,GPR87,DSP,ENSCHIG00000020053,SLC1A1,SOX9,F2RL1,PKP2,GATA3,EPCAM,FZD6,TRIM6,DSG2,ENSCHIG00000018219,VSNL1,SEMA4A,ENSCHIG00000015151,ILDR2,MAP3K9,RASSF6,AREG,SYK,ALKAL2,INAVA,ENSCHIG00000020632,DSC2,JAG2,KCNN4,DOCK8,ERBB3,IL24,ENSCHIG00000013720,EPHA10,NPPB,DLX1,RORC,IL20RA,ENSCHIG00000016286,DTX4,PERP,FAM83G,LPAR3,RAP1GAP,EFNA5,BMP7,ADGRG6,DLX2,ENSCHIG000…
GO:BP	skin development	GO:0043588	3.85078e-13	12.4145	203	1883	65	17433	KRT17,SFN,ITGB4,TP63,ITGB6,DSP,FRAS1,SOX9,FZD6,KRT71,ENSCHIG00000024891,CSTA,EVPL,CERS3,GRHL3,EXPH5,OVOL1,ST14,KDF1,KRT16,SCEL,LHX2,OVOL2,CDH3,ENSCHIG00000016844,ZBED2,WNT10A,FOXE1,TFAP2B,EDA,LSR,CDSN,GRHL2,CLDN4,TNF,SOSTDC1,BCL11B,ETV4,CLDN1,FZD3,CYP27B1,ABCA12,CYP26B1,PTCH2,GAL,FOXC1,FST,ITGA3,TNFRSF19,MET,TMEM79,JUP,CASP3,VDR,WNT10B,ALOX12,NOTCH1,FERMT1,PAX6,NME2,TGM1,COMP,KRT10,BCR,ENSCHIG000…
GO:BP	cell development	GO:0048468	1.40388e-12	11.8527	1320	1883	236	17433	KRT19,SFN,ITGB4,TP63,PRDM12,STMN2,CHL1,BNC1,SOX9,F2RL1,GATA3,TFCP2L1,SEMA4A,ALKAL2,DLX1,LPAR3,CECR2,EFNA5,BMP7,DLX2,RASSF10,GRIP1,EXPH5,NFIB,KCNQ1,EDN2,ATCAY,RIMS2,SEMA4D,GBX2,ST14,SHTN1,NR2E3,KDF1,CYFIP2,F11R,RET,ROBO4,MELTF,FOXA1,L1CAM,NRG1,PTPRD,IL1A,PTPN6,IGSF9,LHX2,OVOL2,PRKCZ,LIF,FOXO6,CCDC88C,CATSPER4,EFNB2,PLA2G3,PECAM1,PTHLH,ENSCHIG00000020295,EN2,MAP6,WNT4,PAK6,NPTX1,SEZ6,LSR,KLHL40,CAM…
GO:BP	regulation of developmental process	GO:0050793	5.32543e-12	11.2736	1632	1883	276	17433	KRT17,SFN,TP63,BNC1,SOX9,PKP2,ENSCHIG00000005024,GATA3,FZD6,LAMA3,TRIM6,SEMA4A,ENSCHIG00000015151,SYK,ERBB3,DLX1,SCIN,LPAR3,EFNA5,BMP7,DLX2,GRHL3,RASSF10,NFIB,CXCL14,ARHGEF15,PRXL2A,PDGFB,PALMD,CLSTN3,RIMS2,SEMA4D,MYB,IL20,PHLDA2,PGLYRP2,KDF1,F11R,RET,MELTF,FOXA1,NRG1,PTPRD,IL1A,PTPN6,MBNL3,LHX2,OVOL2,CDH3,PRKCZ,LIF,FOXO6,SULT2B1,ENSCHIG00000016844,ZBED2,WNT10A,TIAM1,NKX3-1,EFNB2,IL10,PLA2G3,RHOU…
GO:BP	cell migration	GO:0016477	6.09299e-12	11.2152	978	1883	186	17433	ITGB4,LAMC2,CDH1,FAT2,CHL1,SOX9,F2RL1,GATA3,LAMA3,SEMA4A,ARHGEF16,SYK,DOCK8,FAM107A,ENSCHIG00000016286,BMP7,CXCL14,FAM110C,WNT5B,PDGFB,EDN2,ITGA2,FAM83H,MISP,SEMA4D,ENSCHIG00000002653,GBX2,S100A2,ATP8A1,SHTN1,PHLDA2,CELSR2,ARHGDIB,KRT16,F11R,RET,L1CAM,NRG1,S100A8,OVOL2,LTB4R2,NTF3,ENSCHIG00000024179,CARD10,TIAM1,FOXE1,EFNB2,PRKCQ,VAV3,PECAM1,MMP9,TMEM102,JAML,GRB7,WNT4,HRH1,FGFBP1,FUT1,PRAG1,CAMS…
GO:BP	positive regulation of cellular process	GO:0048522	2.91876e-11	10.5348	3729	1883	535	17433	KRT17,SFN,LAMC2,TP63,PRDM12,CDH1,STMN2,SLC1A1,BNC1,SOX9,F2RL1,TPPP,ENSCHIG00000005024,GATA3,EPCAM,TRIM6,VSNL1,EHF,SEMA4A,ENSCHIG00000015151,ARHGEF16,AREG,SYK,ALKAL2,INAVA,PROM2,KCNN4,DOCK8,ERBB3,DLX1,SCIN,IL20RA,FAM107A,ENSCHIG00000016286,PERP,LPAR3,EFNA5,BMP7,DLX2,OCLN,GRHL3,RASSF10,EXPH5,NFIB,FCHO1,CXCL14,OVOL1,FAM110C,WNT5B,KCNQ1,PDGFB,EDN2,FAM83H,ANO1,CCDC88B,CLSTN3,RIMS2,SEMA4D,PRRT1,S100A12…
GO:BP	epithelium development	GO:0060429	3.06828e-11	10.5131	813	1883	160	17433	KRT17,SFN,KRT14,TP63,RIPK4,DSP,SPINT1,FRAS1,SOX9,F2RL1,GATA3,EPCAM,FZD6,KRT71,TFCP2L1,ENSCHIG00000024891,EHF,CSTA,ENSCHIG00000015151,AREG,EVPL,CERS3,CECR2,BMP7,GRHL3,EXPH5,NFIB,KCNQ1,GBX2,ST14,KDF1,WNT7B,KRT16,F11R,RET,ROBO4,FOXA1,CDHR2,NRG1,CRLF1,SCEL,LHX2,OVOL2,CDH3,LIF,SULT2B1,ENSCHIG00000016844,ZBED2,WNT10A,CCDC88C,NKX3-1,FOXE1,EFNB2,IL10,PECAM1,MMP9,TFAP2B,ALDH1A3,WNT4,EDA,PROM1,CAMSAP3,NPNT…
GO:BP	regulation of localization	GO:0032879	3.21134e-11	10.4933	1777	1883	292	17433	SFN,LAMC2,CDH1,DSP,SLC1A1,SOX9,F2RL1,PKP2,GATA3,LAMA3,TRIM29,DSG2,VSNL1,SEMA4A,ARHGEF16,SYK,DSC2,PROM2,KCNN4,DOCK8,ERBB3,FAM107A,ENSCHIG00000016286,EFNA5,BMP7,OCLN,EXPH5,KCNA2,CXCL14,KCNQ5,FAM110C,CACNA2D3,ENSCHIG00000012557,WNT5B,KCNQ1,PDGFB,KCNA5,EDN2,FAM83H,ANO1,CLSTN3,ATCAY,KCNE3,MISP,SEMA4D,PRRT1,ENSCHIG00000002653,RAPGEF4,ABCG1,ABCB11,ATP8A1,ATP9A,SHTN1,PHLDA2,RAB15,CELSR2,AZIN2,ARHGDIG,ARH…
GO:BP	regulation of multicellular organismal development	GO:2000026	7.09278e-11	10.1492	876	1883	168	17433	KRT17,SFN,TP63,SOX9,ENSCHIG00000005024,GATA3,LAMA3,SEMA4A,ENSCHIG00000015151,SYK,DLX1,SCIN,LPAR3,EFNA5,BMP7,DLX2,RASSF10,PRXL2A,CLSTN3,SEMA4D,MYB,IL20,PHLDA2,PGLYRP2,KDF1,F11R,PTPRD,IL1A,PTPN6,LHX2,OVOL2,CDH3,PRKCZ,LIF,SULT2B1,ENSCHIG00000016844,ZBED2,IL10,PLA2G3,PTHLH,MMP9,WNT4,PROM1,TP73,PGLYRP3,FUT1,CTLA4,EPHB2,NR5A1,SLITRK6,GRHL2,PLK2,GLI1,TNFRSF21,P2RX7,NEFL,TNF,SEMA3A,ADGRB1,EFNA1,NCKAP1L,F…
GO:BP	regulation of cell population proliferation	GO:0042127	1.35101e-10	9.86934	1052	1883	192	17433	SFN,LAMC2,TP63,SOX9,GATA3,EPCAM,ENSCHIG00000015151,AREG,SYK,JAG2,ERBB3,TES,SCIN,BMP7,RASSF10,NFIB,OVOL1,PDGFB,EDN2,CCDC88B,NR2E3,PHLDA2,KDF1,NRG1,IL1A,CRLF1,PTPN6,LHX2,OVOL2,CDH3,BIRC7,LIF,NTF3,SULT2B1,TIAM1,NKX3-1,EFNB2,PRKCQ,IL10,VAV3,MMP9,TRAF5,TFAP2B,FGF5,GUCY2C,ENSCHIG00000021989,BTC,TP73,FGFBP1,FUT1,ADGRG1,CTLA4,P2RY6,EPHB2,RAB25,LHX5,GLI1,TNFRSF21,GHRHR,HMGA1,STOX1,MAPK15,TNF,HBEGF,FZD7,IL…
GO:BP	regulation of cell adhesion	GO:0030155	1.74991e-10	9.75698	502	1883	111	17433	CDH1,SOX9,GATA3,EPCAM,LAMA3,ENSCHIG00000015151,SYK,DOCK8,ERBB3,FAM107A,EFNA5,BMP7,FCHO1,PDGFB,CCDC88B,SEMA4D,ENSCHIG00000002653,MYB,F11R,RET,MELTF,PTPN6,PRKCZ,LIF,EFNB2,PRKCQ,IL10,VAV3,IL1RN,TMEM102,PAG1,WNT4,FUT1,CAMSAP3,ADGRG1,CTLA4,NPNT,EPHB2,TNFRSF21,DMTN,TNF,FZD7,IL12RB1,EFNA1,LCK,NCKAP1L,ANGPT2,ASS1,SPI1,B4GALNT2,GPM6B,EPHA1,ALOX5,STX3,TRPV4,ALOX15,SPOCK2,JAG1,DDR1,ABCA12,PTK2B,MALT1,HES1,P…
GO:BP	cell population proliferation	GO:0008283	2.22464e-10	9.65274	1261	1883	220	17433	SFN,LAMC2,TP63,SOX9,F2RL1,GATA3,EPCAM,FZD6,EHF,ENSCHIG00000015151,AREG,SYK,JAG2,DOCK8,ERBB3,TES,SCIN,BMP7,RASSF10,NFIB,OVOL1,PDGFB,EDN2,CCDC88B,GBX2,NR2E3,PHLDA2,KDF1,WNT7B,NRG1,IL1A,CRLF1,PTPN6,LHX2,OVOL2,CDH3,BIRC7,LIF,NTF3,SULT2B1,TIAM1,NKX3-1,ENSCHIG00000011757,EFNB2,PRKCQ,IL10,VAV3,MMP9,TRAF5,TFAP2B,FGF5,GUCY2C,WNT4,ENSCHIG00000021989,BTC,FAM83B,TP73,FGFBP1,FUT1,ADGRG1,CTLA4,P2RY6,EPHB2,IGFB…
GO:BP	negative regulation of cellular process	GO:0048523	3.06359e-10	9.51377	3267	1883	474	17433	SFN,TP63,PRDM12,CDH1,STMN2,ENSCHIG00000018489,CHL1,SLC1A1,SPINT1,SOX9,F2RL1,TPPP,PKP2,ENSCHIG00000005024,GATA3,EPCAM,FZD6,TRIM6,TRIM29,TFCP2L1,PKP1,VSNL1,CSTA,PCBP3,ENSCHIG00000025893,LYPD3,PROM2,FRK,DOCK8,ERBB3,DLX1,TES,SCIN,RORC,FAM107A,ENSCHIG00000016286,RAP1GAP,EFNA5,BMP7,DLX2,OCLN,CBLC,SPTBN2,ARHGAP25,NTF4,NFIB,CXCL14,OVOL1,ARHGEF15,PDGFB,RGS11,BCL11A,ATCAY,KCNE3,SEMA4D,PRRT1,PAPLN,ENSCHIG00…
GO:BP	epidermis development	GO:0008544	3.7799e-10	9.42252	220	1883	63	17433	KRT17,SFN,TP63,DSP,SOX9,FZD6,KRT71,ENSCHIG00000024891,CSTA,EVPL,CERS3,GRHL3,EXPH5,NTF4,OVOL1,KCNQ1,ST14,KDF1,KRT16,SCEL,LHX2,OVOL2,CDH3,SULT2B1,ENSCHIG00000016844,ZBED2,WNT10A,FOXE1,EDA,SLITRK6,GRHL2,CST6,GLI1,ZNF750,TNF,SOSTDC1,BCL11B,GDF3,ETV4,FZD3,CYP27B1,ABCA12,CYP26B1,PTCH2,GAL,FOXC1,HES1,FST,TNFRSF19,TMEM79,STRC,CASP3,VDR,WNT10B,NOTCH1,FERMT1,PAX6,NME2,TGM1,KRT10,BCR,LHFPL5,ENSCHIG000000230…
GO:BP	signal transduction	GO:0007165	3.85945e-10	9.41347	4570	1883	628	17433	KRT19,SFN,ITGB4,PLCH2,TP63,KRT8,ITGB6,GPR87,ENSCHIG00000020053,SLC1A1,SOX9,F2RL1,GATA3,EPCAM,FZD6,TRIM6,ENSCHIG00000018219,SEMA4A,ENSCHIG00000015151,MAP3K9,RASSF6,AREG,SYK,ALKAL2,INAVA,ENSCHIG00000020632,JAG2,KCNN4,DOCK8,ERBB3,IL24,ENSCHIG00000013720,EPHA10,NPPB,DLX1,RORC,IL20RA,ENSCHIG00000016286,DTX4,PERP,FAM83G,LPAR3,RAP1GAP,EFNA5,BMP7,ADGRG6,DLX2,ENSCHIG00000001538,GRHL3,RASSF10,MAPK13,CELSR1…
GO:BP	programmed cell death	GO:0012501	4.93579e-10	9.30664	1175	1883	207	17433	SFN,TP63,KRT8,ENSCHIG00000018489,CHL1,SLC1A1,SOX9,GATA3,RASSF6,LYPD3,SYK,DOCK8,ERBB3,DLX1,CERS3,SCIN,IL20RA,PERP,BMP7,ENSCHIG00000002653,PHLDA2,CYFIP2,FOXA1,S100A8,IL1A,CRLF1,BIRC7,NTF3,NSG1,CARD10,NKX3-1,PRKCQ,IL10,PLA2G3,MMP9,TRAF5,TFAP2B,TMEM102,ALDH1A3,EN2,WNT4,BTC,SERPINB13,TP73,GLS2,RPS6KA1,CTLA4,FAIM2,TMEM117,ERN2,ENSCHIG00000018918,STPG1,PLK2,ELMO3,ALB,TNFRSF21,BDKRB2,ENSCHIG00000021999,P…
GO:BP	cellular response to stimulus	GO:0051716	5.81103e-10	9.23575	5552	1883	740	17433	KRT19,SFN,ITGB4,PLCH2,TP63,KRT8,CDH1,ITGB6,STMN2,GPR87,ENSCHIG00000020053,SLC1A1,SOX9,F2RL1,GATA3,EPCAM,FZD6,TRIM6,ENSCHIG00000018219,VSNL1,SEMA4A,ENSCHIG00000015151,ARHGEF16,MAP3K9,RASSF6,AREG,SYK,ALKAL2,RAB38,INAVA,ENSCHIG00000020632,DSC2,JAG2,KCNN4,DOCK8,ERBB3,IL24,ENSCHIG00000013720,EPHA10,NPPB,DLX1,RORC,IL20RA,ENSCHIG00000016286,DTX4,PERP,FAM83G,LPAR3,RAP1GAP,EFNA5,BMP7,ADGRG6,DLX2,ENSCHIG00…
GO:BP	homeostatic process	GO:0042592	5.89731e-10	9.22935	1126	1883	200	17433	SFN,TP63,ITGB6,SLC1A1,SOX9,F2RL1,GATA3,TRIM6,USH1C,VSNL1,ENSCHIG00000015151,ILDR2,SYK,RAB38,KCNN4,IL20RA,EFNA5,OCLN,NXNL2,GRHL3,KCNQ1,SLC9A7,EDN2,ANO1,KCNE3,SLC2A4,SLC39A8,ABCG1,ABCB11,KDF1,KRT16,FOXA1,IL1A,PTPN6,CDH3,SCNN1B,ITPR3,SLC12A7,LIPG,TFAP2B,ATP1B1,SCNN1G,PROM1,LSR,SESN3,ADGRG1,TNNI3,GNA15,EDNRB,FKBP1B,ATP1B2,LPL,GHRHR,TMPRSS6,SLC9A3,DMTN,SCN3B,P2RX7,CLDN4,SLC26A4,POMC,TNF,ACHE,SLC1A3,LC…
GO:BP	regulation of catalytic activity	GO:0050790	9.57582e-10	9.01882	1443	1883	242	17433	SFN,TP63,GPR87,SLC1A1,SPINT1,F2RL1,PPP1R14C,PLEKHG1,CSTA,ENSCHIG00000015151,ENSCHIG00000025893,ARHGEF16,SYK,ALKAL2,PROM2,DOCK8,ERBB3,ENSCHIG00000016286,PERP,RAP1GAP,EFNA5,BMP7,GRHL3,CBLC,ARHGAP25,ARHGEF15,PDGFB,EDN2,ELMOD1,SEMA4D,PAPLN,RAPGEF4,NOXA1,AZIN2,CYFIP2,ARHGDIG,ENSCHIG00000016541,ARHGDIB,F11R,NRG1,S100A8,PTPN6,CDH3,NTF3,RGS14,CARD10,CCDC88C,WFDC2,TIAM1,PPP2R2B,NKX3-1,PRKCQ,VAV3,MMP9,WNT4…
GO:BP	cell projection organization	GO:0030030	1.48847e-09	8.82726	956	1883	175	17433	ITGB4,PRDM12,STMN2,CHL1,F2RL1,GATA3,SEMA4A,ALKAL2,PROM2,LPAR3,CECR2,RAP1GAP,EFNA5,BMP7,GRIP1,NFIB,FAM110C,KCNQ1,EDN2,ATCAY,RIMS2,TTLL8,SEMA4D,GBX2,SHTN1,CELSR2,CYFIP2,EPS8L1,RET,L1CAM,CDHR2,PTPRD,IGSF9,LHX2,PRKCZ,FOXO6,EFNB2,PLA2G3,VAV3,ENSCHIG00000020295,MAP6,PAK6,NPTX1,SEZ6,CAMSAP3,DNAH5,SH3YL1,EPHB2,SLITRK6,RAB25,LRRC6,ENSCHIG00000010818,ATP1B2,NFASC,DCDC2,CDHR5,ROBO3,DMTN,P2RX7,MAPK15,NEFL,KI…
GO:BP	regulation of cell communication	GO:0010646	1.70776e-09	8.76757	2187	1883	337	17433	TP63,SLC1A1,SOX9,F2RL1,GATA3,FZD6,TRIM6,VSNL1,ENSCHIG00000015151,SYK,ALKAL2,INAVA,KCNN4,ERBB3,DLX1,IL20RA,LPAR3,RAP1GAP,EFNA5,BMP7,DLX2,CBLC,ARHGAP25,FAM110C,PDGFB,RGS11,ANO1,VWA2,CLSTN3,SEMA4D,PRRT1,S100A12,PHLDA2,CYFIP2,EPS8L1,ARHGDIB,F11R,RET,FOXA1,NRG1,S100A8,PTPRD,PTPN6,SCEL,OVOL2,CDH3,PRKCZ,BIRC7,LIF,NTF3,RGS14,RAP1GAP2,CCDC88C,ITPR3,NKX3-1,ENSCHIG00000011757,PRKCQ,SYT12,IL10,PLA2G3,MMP9,IL…
GO:BP	regulation of signaling	GO:0023051	1.93819e-09	8.7126	2197	1883	338	17433	TP63,SLC1A1,SOX9,F2RL1,GATA3,FZD6,TRIM6,VSNL1,ENSCHIG00000015151,SYK,ALKAL2,INAVA,KCNN4,ERBB3,DLX1,IL20RA,LPAR3,RAP1GAP,EFNA5,BMP7,DLX2,CBLC,ARHGAP25,FAM110C,PDGFB,RGS11,ANO1,VWA2,CLSTN3,SEMA4D,PRRT1,S100A12,PHLDA2,CYFIP2,EPS8L1,ARHGDIB,F11R,RET,FOXA1,NRG1,S100A8,PTPRD,PTPN6,SCEL,OVOL2,CDH3,PRKCZ,BIRC7,LIF,NTF3,RGS14,RAP1GAP2,CCDC88C,ITPR3,NKX3-1,ENSCHIG00000011757,PRKCQ,SYT12,IL10,PLA2G3,MMP9,IL…
GO:BP	transport	GO:0006810	2.57567e-09	8.58911	3300	1883	473	17433	GJB2,SFN,CDH1,GJB6,CLCA2,SLC1A1,FRAS1,F2RL1,GATA3,SLC2A9,ANO2,AP1M2,VSNL1,SLC22A18,ENSCHIG00000015151,ILDR2,SYK,RAB38,MREG,SLC5A10,PROM2,KCNN4,ERBB3,ENSCHIG00000016286,EFNA5,OCLN,KCNMB1,SLC19A1,TCN1,SPTBN2,EXPH5,ARHGAP25,FCHO1,MAL2,KCNA2,KCNQ5,PLA2G4F,CACNA2D3,ENSCHIG00000012557,KCNQ1,PDGFB,SLC9A7,KCNA5,ANO1,CCDC88B,KCNE3,RIMS2,PRSS12,PRRT1,SLC2A4,RAPGEF4,SLC39A8,CLCN4,ABCG1,ABCB11,ATP8A1,ATP9A,R…
GO:BP	regulation of cellular process	GO:0050794	3.69618e-09	8.43225	8463	1883	1057	17433	KRT19,KRT17,SFN,ITGB4,PLCH2,LAMC2,TP63,KRT8,PRDM12,ESRP1,RIPK4,CDH1,ITGB6,STMN2,GPR87,DSP,ENSCHIG00000020053,ENSCHIG00000018489,CHL1,SLC1A1,SPINT1,BNC1,SOX9,F2RL1,TPPP,PKP2,ENSCHIG00000005024,GATA3,EPCAM,FZD6,LAMA3,PPP1R14C,TRIM6,TRIM29,DSG2,TFCP2L1,PKP1,ENSCHIG00000018219,VSNL1,EHF,SEMA4A,CSTA,ENSCHIG00000015151,PCBP3,ENSCHIG00000025893,ARHGEF16,MAP3K9,RASSF6,AREG,LYPD3,SYK,ALKAL2,INAVA,ENSCHIG0…
GO:BP	plasma membrane bounded cell projection organization	GO:0120036	4.39241e-09	8.3573	939	1883	171	17433	ITGB4,PRDM12,STMN2,CHL1,F2RL1,GATA3,SEMA4A,ALKAL2,LPAR3,CECR2,RAP1GAP,EFNA5,BMP7,GRIP1,NFIB,KCNQ1,EDN2,ATCAY,RIMS2,TTLL8,SEMA4D,GBX2,SHTN1,CELSR2,CYFIP2,EPS8L1,RET,L1CAM,CDHR2,PTPRD,IGSF9,LHX2,PRKCZ,FOXO6,EFNB2,PLA2G3,VAV3,ENSCHIG00000020295,MAP6,PAK6,NPTX1,SEZ6,CAMSAP3,DNAH5,SH3YL1,EPHB2,SLITRK6,RAB25,LRRC6,ENSCHIG00000010818,ATP1B2,NFASC,DCDC2,CDHR5,ROBO3,DMTN,P2RX7,MAPK15,NEFL,KIF19,EPS8L2,SLI…
GO:BP	phosphate-containing compound metabolic process	GO:0006796	5.11344e-09	8.29129	2094	1883	323	17433	SFN,PLCH2,RIPK4,ENSCHIG00000018489,SLC1A1,SOX9,PPP1R14C,TRIM6,ENSCHIG00000015151,MAP3K9,AREG,SYK,ALKAL2,PROM2,FRK,ERBB3,EPHA10,NPPB,ENSCHIG00000016286,EFNA5,BMP7,OCLN,MAPK13,CBLC,PLA2G4F,PDGFB,NMNAT3,EFR3B,SEMA4D,PRRT1,ENSCHIG00000002653,RET,PLA2G4E,NRG1,PTPRD,CRLF1,PTPN6,PRKCZ,THEM5,TEC,LIF,NTF3,MYO3A,RGS14,SULT2B1,ENSCHIG00000016844,CARD10,TNK1,ELOVL7,NKX3-1,CKM,PDE9A,PRKCQ,AMPD3,NIBAN1,PLA2G3,…
GO:BP	phosphorus metabolic process	GO:0006793	5.16555e-09	8.28688	2110	1883	325	17433	SFN,PLCH2,RIPK4,ENSCHIG00000018489,SLC1A1,SOX9,PPP1R14C,TRIM6,ENSCHIG00000015151,MAP3K9,AREG,SYK,ALKAL2,PROM2,FRK,ERBB3,EPHA10,NPPB,ENSCHIG00000016286,EFNA5,BMP7,OCLN,MAPK13,CBLC,PLA2G4F,PDGFB,NMNAT3,EFR3B,SEMA4D,PRRT1,ENSCHIG00000002653,RET,PLA2G4E,NRG1,PTPRD,CRLF1,PTPN6,PRKCZ,THEM5,TEC,LIF,NTF3,MYO3A,RGS14,SULT2B1,ENSCHIG00000016844,CARD10,TNK1,ELOVL7,NKX3-1,CKM,PDE9A,PRKCQ,AMPD3,NIBAN1,PLA2G3,…
GO:BP	positive regulation of developmental process	GO:0051094	5.36732e-09	8.27024	877	1883	162	17433	KRT17,SFN,TP63,BNC1,SOX9,ENSCHIG00000005024,GATA3,SEMA4A,ENSCHIG00000015151,SYK,ERBB3,DLX1,SCIN,LPAR3,EFNA5,BMP7,DLX2,RASSF10,PDGFB,CLSTN3,RIMS2,SEMA4D,MYB,IL20,KDF1,F11R,RET,FOXA1,PTPRD,IL1A,OVOL2,PRKCZ,LIF,FOXO6,SULT2B1,ENSCHIG00000016844,ZBED2,EFNB2,IL10,PLA2G3,CDS1,WNT4,PROM1,FUT1,NPNT,EPHB2,NR5A1,SLITRK6,LPL,GLI1,GHRHR,STOX1,DMTN,P2RX7,NEFL,TNF,SPTBN4,SEMA3A,NCKAP1L,F3,CFTR,GDF3,MST1,ETV4,FO…
GO:BP	epithelial cell differentiation	GO:0030855	5.84138e-09	8.23348	425	1883	95	17433	KRT17,SFN,KRT14,TP63,DSP,SOX9,F2RL1,GATA3,TFCP2L1,ENSCHIG00000024891,EHF,CSTA,ENSCHIG00000015151,EVPL,CERS3,BMP7,EXPH5,NFIB,KCNQ1,ST14,KDF1,KRT16,F11R,ROBO4,FOXA1,CDHR2,NRG1,SCEL,OVOL2,CDH3,LIF,SULT2B1,ENSCHIG00000016844,ZBED2,CCDC88C,PECAM1,MMP9,WNT4,PROM1,CAMSAP3,SLITRK6,RAB25,GRHL2,EDNRB,GLI1,MARVELD2,SHROOM3,TNF,FZD7,UPK1B,BCL11B,GDF3,ETV4,IL31RA,CYP27B1,ABCA12,CYP26B1,PTCH2,DLX3,FOXC1,HES1,B…
GO:BP	apoptotic process	GO:0006915	5.91412e-09	8.22811	1131	1883	197	17433	SFN,TP63,KRT8,ENSCHIG00000018489,CHL1,SLC1A1,SOX9,GATA3,RASSF6,LYPD3,DOCK8,ERBB3,DLX1,SCIN,IL20RA,PERP,BMP7,ENSCHIG00000002653,PHLDA2,CYFIP2,FOXA1,S100A8,IL1A,CRLF1,BIRC7,NTF3,NSG1,CARD10,NKX3-1,PRKCQ,IL10,PLA2G3,MMP9,TRAF5,TFAP2B,TMEM102,ALDH1A3,EN2,WNT4,BTC,SERPINB13,TP73,GLS2,RPS6KA1,CTLA4,FAIM2,TMEM117,ERN2,STPG1,PLK2,ELMO3,ALB,TNFRSF21,BDKRB2,ENSCHIG00000021999,P2RX7,NEFL,TNF,BCL2L14,EFNA1,L…
GO:BP	cell death	GO:0008219	6.51463e-09	8.18611	1258	1883	214	17433	SFN,TP63,KRT8,ENSCHIG00000018489,CHL1,SLC1A1,SOX9,GATA3,RASSF6,LYPD3,SYK,DOCK8,ERBB3,DLX1,CERS3,SCIN,IL20RA,PERP,BMP7,NTF4,ENSCHIG00000002653,PHLDA2,CYFIP2,FOXA1,S100A8,IL1A,CRLF1,BIRC7,NTF3,NSG1,CARD10,NKX3-1,EFNB2,PRKCQ,IL10,PLA2G3,MMP9,TRAF5,TFAP2B,TMEM102,ALDH1A3,EN2,WNT4,BTC,SERPINB13,TP73,GPR37,GLS2,RPS6KA1,CTLA4,FAIM2,TMEM117,ERN2,ENSCHIG00000018918,STPG1,PLK2,ELMO3,ALB,TNFRSF21,BDKRB2,ENS…
GO:BP	cell junction organization	GO:0034330	7.39961e-09	8.13079	414	1883	93	17433	GJB2,ITGB4,CDH1,GJB6,DSP,SLC1A1,F2RL1,PKP2,DSG2,SEMA4A,COL17A1,INAVA,PARD6B,FAM107A,ENSCHIG00000016286,PERP,EFNA5,OCLN,SPTBN2,ARHGEF15,CLSTN3,SEMA4D,PRRT1,F11R,L1CAM,NRG1,PTPRD,IGSF9,CRB3,EFNB2,PECAM1,WNT4,SEZ6,LSR,CAMSAP3,GABRA2,EPHB2,SLITRK6,GRHL2,NFASC,MARVELD2,DMTN,NEFL,TNF,CHRNB1,SLITRK4,NECTIN1,EFNA1,CLDN1,BDNF,GPM6B,TRPV4,CNTN2,TMEM108,FZD5,SRCIN1,AGT,NTNG1,SDK2,ERC2,ITGA3,JUP,F2R,NEURL1,M…
GO:BP	regulation of programmed cell death	GO:0043067	7.62953e-09	8.1175	945	1883	171	17433	SFN,TP63,ENSCHIG00000018489,CHL1,SLC1A1,SOX9,GATA3,RASSF6,LYPD3,SYK,DOCK8,ERBB3,DLX1,SCIN,IL20RA,BMP7,ENSCHIG00000002653,PHLDA2,FOXA1,S100A8,CRLF1,BIRC7,NTF3,CARD10,NKX3-1,PRKCQ,IL10,PLA2G3,MMP9,TRAF5,TFAP2B,TMEM102,ALDH1A3,EN2,WNT4,BTC,SERPINB13,GLS2,RPS6KA1,CTLA4,FAIM2,STPG1,PLK2,ALB,BDKRB2,ENSCHIG00000021999,P2RX7,NEFL,TNF,BCL2L14,EFNA1,LCK,NCKAP1L,PRKAA2,BCL11B,CSRNP3,MST1,RNF122,TMC8,FZD3,MT…
GO:BP	cell morphogenesis	GO:0000902	1.0334e-08	7.98573	640	1883	127	17433	ITGB6,CHL1,GATA3,LRATD1,TFCP2L1,SEMA4A,LPAR3,EFNA5,BMP7,NFIB,PALMD,EDN2,RIMS2,SEMA4D,GBX2,ST14,SHTN1,CYFIP2,F11R,RET,MELTF,L1CAM,NRG1,PTPRD,PTPN6,IGSF9,LHX2,PRKCZ,CCDC88C,RHOU,MAP6,PAK6,NPTX1,EPHB2,SLITRK6,RAB25,GRHL2,NFASC,SHROOM3,ROBO3,DMTN,P2RX7,CLDN4,NEFL,SLITRK4,UCHL1,SPTBN4,FZD7,SEMA3A,SLC1A3,EFNA1,NRCAM,BCL11B,FSTL4,SPI1,RHOJ,BDNF,EPHA1,SEMA5B,MFSD2A,FZD3,CNTN2,TMEM108,SRCIN1,BRSK2,MT3,BMP…
GO:BP	regulation of response to stimulus	GO:0048583	1.46452e-08	7.8343	2545	1883	377	17433	TP63,ENSCHIG00000020053,SOX9,F2RL1,ENSCHIG00000005024,GATA3,FZD6,TRIM6,ENSCHIG00000015151,TNNT1,SYK,ALKAL2,INAVA,KCNN4,ERBB3,DLX1,IL20RA,LPAR3,RAP1GAP,SUSD4,BMP7,DLX2,CBLC,ARHGAP25,FCHO1,CXCL14,TRIL,FAM110C,PDGFB,EDN2,RGS11,VWA2,SEMA4D,PRRT1,S100A12,MYB,PHLDA2,PGLYRP2,CYFIP2,EPS8L1,ARHGDIB,F11R,RET,FOXA1,NRG1,S100A8,PTPRD,PTPN6,SCEL,OVOL2,CDH3,PRKCZ,TEC,BIRC7,LIF,NTF3,RGS14,RAP1GAP2,CCDC88C,NKX3-…
[truncated: 301 more rows]

## Sheet: Sheet10
KEGG enrichement results of upregualted genes in HMCsCO versus DPCsCO
[truncated: 9 more rows]

## Sheet: Sheet11
GO enrichement results of downregualted genes in HMCsCO versus DPCsCO
[truncated: 677 more rows]

[truncated: 1 more sheets: Sheet12]
