# Supplementary material for: Transcriptomic Analysis Reveals Candidate Ligand-Receptor Pairs and Signaling Networks Mediating Intercellular Communication between Hair Matrix Cells and Dermal Papilla Cells from Cashmere Goats
Source: Cells. 2023 Jun 16;12(12):1645. doi: 10.3390/cells12121645 (PMC10297330; doi:10.3390/cells12121645)
Supplement: Supplementary file 1 [file cells-12-01645-s001.zip › Supplemental figures and tables/Table S6 Functional signature genes of goat DPCs and HMCs.xlsx]

## Sheet: Sheet1
Functional signature of goat DPCs
gene ID	gene name
ENSCHIG00000017181	LCTL
ENSCHIG00000020360	RSPO2
ENSCHIG00000016484	PREX2
ENSCHIG00000022209	S1PR3
ENSCHIG00000015574	FGF7
ENSCHIG00000014747	FGG
ENSCHIG00000008916	HTR1B
ENSCHIG00000017433	ENSCHIG00000017433
ENSCHIG00000023226	LEPR
ENSCHIG00000015209	PRELP
ENSCHIG00000019608	NLRP1
ENSCHIG00000017457	ENTPD1
ENSCHIG00000017918	ADAMTS9
ENSCHIG00000002096	F2RL2
ENSCHIG00000017512	ITGA8
ENSCHIG00000017674	PLEK
ENSCHIG00000025477	KCTD8
ENSCHIG00000022767	DCLK1
ENSCHIG00000017276	XDH
ENSCHIG00000011930	CAMK4
ENSCHIG00000012884	KCNJ5
ENSCHIG00000000465	CCBE1
ENSCHIG00000018989	ENSCHIG00000018989
ENSCHIG00000014863	GUCY1A1
ENSCHIG00000011129	GABRA4
ENSCHIG00000015394	PPP4R4
ENSCHIG00000009143	ACTG2
ENSCHIG00000007995	GPR63
ENSCHIG00000000139	SRGN
ENSCHIG00000019001	EPDR1
ENSCHIG00000006770	PDGFD
ENSCHIG00000015039	REM1
ENSCHIG00000016616	MEI4
ENSCHIG00000022769	NOS2
ENSCHIG00000009563	LRRN1
ENSCHIG00000010153	GDF10
ENSCHIG00000022077	DDR2
ENSCHIG00000026117	VCAN
ENSCHIG00000019758	CNN1
ENSCHIG00000023721	FOXP2
ENSCHIG00000012250	KCTD12
ENSCHIG00000010643	GREM1
ENSCHIG00000020961	ZEB2
ENSCHIG00000009295	ANO5
ENSCHIG00000019457	SGCD
ENSCHIG00000019616	LEP
ENSCHIG00000026842	GRIA3
ENSCHIG00000014002	MEOX2
ENSCHIG00000012523	PTX3
ENSCHIG00000013464	CNGA3
ENSCHIG00000007285	ENSCHIG00000007285
ENSCHIG00000024381	TLL1
ENSCHIG00000019785	TNFSF4
ENSCHIG00000023852	ZNF618
ENSCHIG00000025448	ENSCHIG00000025448
ENSCHIG00000008263	NCALD
ENSCHIG00000008319	ENSCHIG00000008319
ENSCHIG00000026657	PTPRQ
ENSCHIG00000025485	RNF150
ENSCHIG00000011906	PCDH17
ENSCHIG00000011540	RASL12
ENSCHIG00000020664	ATP8B4
ENSCHIG00000024689	TNFRSF11B
ENSCHIG00000022231	ENSCHIG00000022231
ENSCHIG00000018077	CNTN4
ENSCHIG00000012691	TRPA1
ENSCHIG00000014871	ENSCHIG00000014871
ENSCHIG00000010428	CMKLR1
ENSCHIG00000026647	ZNF608
ENSCHIG00000024845	RAC2
ENSCHIG00000018068	SORBS2
ENSCHIG00000014835	ENSCHIG00000014835
ENSCHIG00000013522	FOLH1
ENSCHIG00000024365	RASL11B
ENSCHIG00000014058	ESR1
ENSCHIG00000015208	FRMPD4
ENSCHIG00000009915	IL18R1
ENSCHIG00000012195	PRKG1
ENSCHIG00000008821	ENSCHIG00000008821
ENSCHIG00000007453	ENSCHIG00000007453
ENSCHIG00000016214	ENSCHIG00000016214
ENSCHIG00000023141	NR2F2
ENSCHIG00000019437	FILIP1
ENSCHIG00000023368	PRDM1
ENSCHIG00000005257	B3GALT2
ENSCHIG00000006692	SST
ENSCHIG00000026254	SLC51B
ENSCHIG00000023547	PPBP
ENSCHIG00000020502	ADAMTS12
ENSCHIG00000021801	DNAH14
ENSCHIG00000027120	STYXL2
ENSCHIG00000025009	ENSCHIG00000025009
ENSCHIG00000012888	ENSCHIG00000012888
ENSCHIG00000026057	ENSCHIG00000026057
ENSCHIG00000025824	HDAC9
ENSCHIG00000004458	ENSCHIG00000004458
ENSCHIG00000007273	ENSCHIG00000007273
ENSCHIG00000019440	ENSCHIG00000019440
ENSCHIG00000024211	NPR3
ENSCHIG00000002665	HSPB3
ENSCHIG00000017746	PDE1C
ENSCHIG00000007694	UNC5C
ENSCHIG00000016540	SLC38A4
ENSCHIG00000013151	TNFAIP6
ENSCHIG00000019349	CPXM2
ENSCHIG00000018865	ENSCHIG00000018865
ENSCHIG00000020619	ENSCHIG00000020619
ENSCHIG00000015085	NTS
ENSCHIG00000020902	ELMO1
ENSCHIG00000022505	KCNIP1
ENSCHIG00000017089	LIMS2
ENSCHIG00000018871	HAL
ENSCHIG00000006622	ADAMTS1
ENSCHIG00000016131	WNT5A
ENSCHIG00000015413	PELI2
ENSCHIG00000022679	MMP3
ENSCHIG00000012843	NR4A2
ENSCHIG00000019214	KCNJ15
ENSCHIG00000015283	ENSCHIG00000015283
ENSCHIG00000018868	FOXF1
ENSCHIG00000026610	KANK4
ENSCHIG00000011065	ENSCHIG00000011065
ENSCHIG00000025921	PTGDR
ENSCHIG00000027035	ACVRL1
ENSCHIG00000024484	SSPN
ENSCHIG00000012197	RUBCNL
ENSCHIG00000021216	ITGA1
ENSCHIG00000001988	ST8SIA4
ENSCHIG00000019664	ENSCHIG00000019664
ENSCHIG00000007595	DYSF
ENSCHIG00000017886	MAP3K8
ENSCHIG00000007906	ENSCHIG00000007906
ENSCHIG00000019259	ENSCHIG00000019259
ENSCHIG00000007139	SPARCL1
ENSCHIG00000024382	C3orf49
ENSCHIG00000013444	PAPSS2
ENSCHIG00000009664	NR4A1
ENSCHIG00000005917	ARMC4
ENSCHIG00000022043	ENSCHIG00000022043
ENSCHIG00000025590	PDE3A
ENSCHIG00000007668	ENSCHIG00000007668
ENSCHIG00000021548	TMTC2
ENSCHIG00000022381	SLC2A6
ENSCHIG00000007402	RIPOR2
ENSCHIG00000015150	BAMBI
ENSCHIG00000005365	HHIP
ENSCHIG00000022130	DNASE1L3
ENSCHIG00000025127	KCNMA1
ENSCHIG00000017779	ACTA2
ENSCHIG00000011929	TNFSF18
ENSCHIG00000017641	THBS1
ENSCHIG00000001686	ENSCHIG00000001686
ENSCHIG00000017295	PDE4D
ENSCHIG00000022845	TAC1
ENSCHIG00000012255	NAV3
ENSCHIG00000013091	RFTN1
ENSCHIG00000018981	ENSCHIG00000018981
ENSCHIG00000027047	ENSCHIG00000027047
ENSCHIG00000026627	ENSCHIG00000026627
ENSCHIG00000007467	ENSCHIG00000007467
ENSCHIG00000018655	FAM13C
ENSCHIG00000009894	GPR17
ENSCHIG00000025230	IRAK3
ENSCHIG00000009216	HPSE
ENSCHIG00000003618	ENSCHIG00000003618
ENSCHIG00000011887	RARB
ENSCHIG00000016244	ANKRD6
ENSCHIG00000008720	ENSCHIG00000008720
ENSCHIG00000026987	PTN
ENSCHIG00000017126	ENSCHIG00000017126
ENSCHIG00000011863	VASH2
ENSCHIG00000020744	TNC
ENSCHIG00000025899	TLR2
ENSCHIG00000024333	EIF4E3
ENSCHIG00000010257	PARM1
ENSCHIG00000012708	JAK1
ENSCHIG00000007626	CDH4
ENSCHIG00000020852	ENSCHIG00000020852
ENSCHIG00000013042	SLC4A8
ENSCHIG00000003311	ENSCHIG00000003311
ENSCHIG00000014290	EVA1A
ENSCHIG00000025977	ENSCHIG00000025977
ENSCHIG00000015592	ENSCHIG00000015592
ENSCHIG00000010823	MYO7B
ENSCHIG00000025154	PRDM6
ENSCHIG00000004490	ENSCHIG00000004490
ENSCHIG00000019911	NPAS4
ENSCHIG00000021206	MYOCD
ENSCHIG00000017497	PTPRG
ENSCHIG00000010114	RNF125
ENSCHIG00000010969	DOCK10
ENSCHIG00000020292	NR4A3
ENSCHIG00000006751	KIRREL2
ENSCHIG00000014180	LHFPL2
ENSCHIG00000010152	ENSCHIG00000010152
ENSCHIG00000016207	ENSCHIG00000016207
ENSCHIG00000008163	ACKR4
ENSCHIG00000015976	ENSCHIG00000015976
ENSCHIG00000026094	NUAK1
ENSCHIG00000025145	AKT3
ENSCHIG00000026713	ABCC9
ENSCHIG00000013587	SNTN
ENSCHIG00000012328	TBX3
ENSCHIG00000015087	ENSCHIG00000015087
ENSCHIG00000014251	H6PD
ENSCHIG00000019062	COL12A1
ENSCHIG00000026328	SYNPR
ENSCHIG00000023152	ENSCHIG00000023152
ENSCHIG00000019548	SBF2
ENSCHIG00000007288	PDE4B
ENSCHIG00000011424	ENSCHIG00000011424
ENSCHIG00000022531	SLC2A13
ENSCHIG00000013526	SORBS1
ENSCHIG00000025667	PRKAR2B
ENSCHIG00000025789	HOMER1
ENSCHIG00000017692	CFAP221
ENSCHIG00000011552	ADAM12
ENSCHIG00000025961	IL1RL2
ENSCHIG00000009471	ZDHHC17
ENSCHIG00000007509	ADRB1
ENSCHIG00000010637	PLA2R1
ENSCHIG00000020448	CCN3
ENSCHIG00000026507	CA4
ENSCHIG00000007773	RGS7BP
ENSCHIG00000027086	ENSCHIG00000027086
ENSCHIG00000020935	SLC35F1
ENSCHIG00000000443	GGT5
ENSCHIG00000000321	VCL
ENSCHIG00000018744	NAALADL2
ENSCHIG00000012291	IL6
ENSCHIG00000004524	CDK14
ENSCHIG00000010442	CXCL5
ENSCHIG00000021369	KLHL38
ENSCHIG00000022450	LYN
ENSCHIG00000023229	LDLRAD3
ENSCHIG00000026586	TTC7A
ENSCHIG00000002049	ENSCHIG00000002049
ENSCHIG00000010789	PTPRJ
ENSCHIG00000024066	MAP3K5
ENSCHIG00000025989	MPP3
ENSCHIG00000019839	BACE2
ENSCHIG00000020560	TMEM170B
ENSCHIG00000009144	RBMS3
ENSCHIG00000011904	LRMDA
ENSCHIG00000011870	MDFIC
ENSCHIG00000013872	USP49
ENSCHIG00000026615	RNF157
ENSCHIG00000012286	CABP1
ENSCHIG00000016024	FNDC3A
ENSCHIG00000015460	ENSCHIG00000015460
ENSCHIG00000024298	AKAP6
ENSCHIG00000014624	ENSCHIG00000014624
ENSCHIG00000025398	IL19
ENSCHIG00000024987	ENSCHIG00000024987
ENSCHIG00000004523	ENSCHIG00000004523
ENSCHIG00000005514	RAVER2
ENSCHIG00000015942	GCFC2
ENSCHIG00000015516	MGAT4A
ENSCHIG00000020094	ID4
ENSCHIG00000021114	NEDD9
ENSCHIG00000000484	JAZF1
ENSCHIG00000006118	TKTL1
ENSCHIG00000018750	ADGRL2
ENSCHIG00000015686	PPM1K
ENSCHIG00000022336	SYNC
ENSCHIG00000024296	CD40
ENSCHIG00000025888	DDHD1
ENSCHIG00000021426	ENSCHIG00000021426
ENSCHIG00000019789	INPP4B
ENSCHIG00000012993	ENPP4
ENSCHIG00000000375	ENSCHIG00000000375
ENSCHIG00000015613	HIF1A
ENSCHIG00000020871	GPC4
ENSCHIG00000020293	SNAP25
ENSCHIG00000015758	CFL2
ENSCHIG00000020877	MN1
ENSCHIG00000021186	HIPK2
ENSCHIG00000018054	GPD2
ENSCHIG00000025617	CYP1A1
ENSCHIG00000015593	PM20D2
ENSCHIG00000010675	JMY
ENSCHIG00000016787	ENSCHIG00000016787
ENSCHIG00000018051	ENSCHIG00000018051
ENSCHIG00000016367	ENSCHIG00000016367
ENSCHIG00000016612	PTGIR
ENSCHIG00000026340	MSH4
ENSCHIG00000002047	KCNJ2
ENSCHIG00000013311	SLC35E3
ENSCHIG00000005603	ENSCHIG00000005603
ENSCHIG00000000445	ENSCHIG00000000445
ENSCHIG00000011484	KLHL32
ENSCHIG00000000411	ENSCHIG00000000411
ENSCHIG00000025625	ACAD11
ENSCHIG00000021391	VGLL3
ENSCHIG00000022916	RIMKLB
ENSCHIG00000022705	EGR1
ENSCHIG00000007959	ENSCHIG00000007959
ENSCHIG00000018266	PLOD2
ENSCHIG00000025775	RORA
ENSCHIG00000000486	C1orf198
ENSCHIG00000020127	SCN9A
ENSCHIG00000027073	ASPH
ENSCHIG00000016866	EPAS1
ENSCHIG00000024205	CLCN5
ENSCHIG00000000483	EREG
ENSCHIG00000014679	ENSCHIG00000014679
ENSCHIG00000011344	ENSCHIG00000011344
ENSCHIG00000022954	HERC6
ENSCHIG00000013384	CFAP100
ENSCHIG00000012243	SLC2A3
ENSCHIG00000022643	COL14A1
ENSCHIG00000015830	ZWILCH
ENSCHIG00000012190	CALCRL
ENSCHIG00000022720	CCNE2
ENSCHIG00000024659	PAG-8
ENSCHIG00000000620	ENSCHIG00000000620
ENSCHIG00000026767	TIGD6
ENSCHIG00000015966	PRKAB2
ENSCHIG00000016123	CPD
ENSCHIG00000009947	SOD2
ENSCHIG00000009619	ITGAV
ENSCHIG00000021878	CDC42BPA
ENSCHIG00000026731	CSF1R
ENSCHIG00000001684	PRR5L
ENSCHIG00000013108	PTGES3L
ENSCHIG00000016132	ROCK1
ENSCHIG00000008480	KBTBD6
ENSCHIG00000021547	LPP
ENSCHIG00000004944	ENSCHIG00000004944
ENSCHIG00000023380	RBMS1
ENSCHIG00000003901	GJA1
ENSCHIG00000019633	ADAM9
ENSCHIG00000013957	P4HA1
ENSCHIG00000003163	SLC6A4
ENSCHIG00000023178	FSD1L
ENSCHIG00000020232	TMCC3
ENSCHIG00000000921	NBEAL1
ENSCHIG00000024517	TRDC
ENSCHIG00000000421	B4GALT6
ENSCHIG00000019429	ITGB8
ENSCHIG00000008954	C14orf28
ENSCHIG00000024596	DDAH1
ENSCHIG00000020731	ELK3
ENSCHIG00000024372	TACC1
ENSCHIG00000014962	CSF3
ENSCHIG00000016920	CREBL2
ENSCHIG00000025976	DUSP2
ENSCHIG00000000527	PTGS1
ENSCHIG00000026578	SEC23A
ENSCHIG00000012833	CYP7B1
ENSCHIG00000018925	KIAA0895
ENSCHIG00000020514	PCGF5
ENSCHIG00000000612	ENSCHIG00000000612
ENSCHIG00000005775	ENSCHIG00000005775
ENSCHIG00000000043	ENSCHIG00000000043
ENSCHIG00000011554	ENSCHIG00000011554
ENSCHIG00000024923	UGDH
ENSCHIG00000020288	ZNF367
ENSCHIG00000016806	GLA
ENSCHIG00000008338	LTBP2
ENSCHIG00000015389	ETS2
ENSCHIG00000021418	EEA1
ENSCHIG00000022299	ENSCHIG00000022299
ENSCHIG00000026435	CPNE8
ENSCHIG00000001452	IRS2
ENSCHIG00000016217	WWC2
ENSCHIG00000014789	MMD
ENSCHIG00000017440	GPCPD1
ENSCHIG00000021844	HSPA13
ENSCHIG00000019939	MDM2
ENSCHIG00000011710	CLIC4
ENSCHIG00000007246	ENSCHIG00000007246
ENSCHIG00000021393	FMN1
ENSCHIG00000021894	ENSCHIG00000021894
ENSCHIG00000015782	ENSCHIG00000015782
ENSCHIG00000000998	ENSCHIG00000000998
ENSCHIG00000023246	NLRP3
ENSCHIG00000010796	HEATR5A
ENSCHIG00000008992	ENSCHIG00000008992
ENSCHIG00000008616	PDXK
ENSCHIG00000024623	ENSCHIG00000024623
ENSCHIG00000012861	UBE2J1
ENSCHIG00000015815	DNAJB4
ENSCHIG00000011130	MOSPD2
ENSCHIG00000020858	SERPINE1
ENSCHIG00000019534	ENSCHIG00000019534
ENSCHIG00000012984	ENSCHIG00000012984
ENSCHIG00000017470	LTA4H
ENSCHIG00000021292	CDS2
ENSCHIG00000025870	TMEM245
ENSCHIG00000024112	CABLES1
ENSCHIG00000011871	LONRF3
ENSCHIG00000014006	FKBP14
ENSCHIG00000009730	P2RY2
ENSCHIG00000012477	CSGALNACT2
ENSCHIG00000023773	SLC16A10
ENSCHIG00000004756	ENSCHIG00000004756
ENSCHIG00000017134	DTWD2
ENSCHIG00000011694	EXOC6
ENSCHIG00000020114	ENSCHIG00000020114
ENSCHIG00000013056	MAN1A2
ENSCHIG00000010934	ITGB1
ENSCHIG00000008343	MINDY2
ENSCHIG00000024216	CHST15
ENSCHIG00000010676	C21orf91
ENSCHIG00000000250	FUT11
ENSCHIG00000013378	MYCBP2
ENSCHIG00000022785	GOLM1
ENSCHIG00000016782	NR3C1
ENSCHIG00000020815	LIPE
ENSCHIG00000024456	HS3ST3B1
ENSCHIG00000012539	LNPEP
ENSCHIG00000023187	GDNF
ENSCHIG00000015995	FLNB
ENSCHIG00000017792	ARL6
ENSCHIG00000012389	ITPKA
ENSCHIG00000021854	GFPT1
ENSCHIG00000016496	BRMS1L
ENSCHIG00000024928	LIN54
ENSCHIG00000021104	ABCA4
ENSCHIG00000000241	PPIF
ENSCHIG00000010101	ENSCHIG00000010101
ENSCHIG00000014141	ENSCHIG00000014141
ENSCHIG00000002992	HSPA12A
ENSCHIG00000015139	ENSCHIG00000015139
ENSCHIG00000010023	CRIM1
ENSCHIG00000008891	PDLIM5
ENSCHIG00000020537	TRIM14
ENSCHIG00000006481	CASQ1
ENSCHIG00000010094	ZBTB38
ENSCHIG00000016228	KLHDC1
ENSCHIG00000024903	ENSCHIG00000024903
ENSCHIG00000020690	TRPC1
ENSCHIG00000003004	ENSCHIG00000003004
ENSCHIG00000010645	DNAJC13
ENSCHIG00000010979	ARSJ
ENSCHIG00000021127	PDP1
ENSCHIG00000012179	ETV1
ENSCHIG00000022027	PELI1
ENSCHIG00000019306	MFAP3
ENSCHIG00000023012	PARPBP
ENSCHIG00000011307	MTMR9
ENSCHIG00000017519	MYBPH
ENSCHIG00000021934	EFCAB14
ENSCHIG00000011033	CCNYL1
ENSCHIG00000015191	MANEA
ENSCHIG00000015467	TMEM263
ENSCHIG00000022997	SHCBP1
ENSCHIG00000018318	ITPR1
ENSCHIG00000023258	CACNA2D1
ENSCHIG00000012208	BIRC3
ENSCHIG00000023435	DMXL1
ENSCHIG00000026946	ENSCHIG00000026946
ENSCHIG00000007263	PPP1R12A
ENSCHIG00000019617	ENSCHIG00000019617
ENSCHIG00000022375	MYBL1
ENSCHIG00000000850	ANO6
ENSCHIG00000016160	ENSCHIG00000016160
ENSCHIG00000027269	CCN1
ENSCHIG00000026268	TMEM51
ENSCHIG00000024740	FBXO30
ENSCHIG00000015809	MYLK
ENSCHIG00000018666	ENSCHIG00000018666
ENSCHIG00000024069	RNF149
ENSCHIG00000007522	EPS8
ENSCHIG00000025212	DCK
ENSCHIG00000011243	SPRED1
ENSCHIG00000019035	ERO1B
ENSCHIG00000017246	PANK3
ENSCHIG00000016348	ITPKB
ENSCHIG00000010693	SHC3
ENSCHIG00000013642	USP53
ENSCHIG00000005433	7SK
ENSCHIG00000012540	ZC3HAV1L
ENSCHIG00000016065	TMED5
ENSCHIG00000010569	CDKN3
ENSCHIG00000010390	EPHA5
ENSCHIG00000021941	SACS
ENSCHIG00000010634	RAD21
ENSCHIG00000023992	DGKE
ENSCHIG00000021918	ATAD2
ENSCHIG00000020544	PRRG1
ENSCHIG00000022976	MBNL2
ENSCHIG00000010343	ENSCHIG00000010343
ENSCHIG00000006700	ATP11B
ENSCHIG00000020163	USP13
ENSCHIG00000019296	ARID5B
ENSCHIG00000021351	CRLF3
ENSCHIG00000026173	EAF2
ENSCHIG00000008950	ZBTB10
ENSCHIG00000003903	JAK2
ENSCHIG00000009076	MIGA1
ENSCHIG00000027012	MCL1
ENSCHIG00000005379	RELL1
ENSCHIG00000018130	DTL
ENSCHIG00000010416	OSBPL8
ENSCHIG00000011417	KATNAL1
ENSCHIG00000020587	FAM160B1
ENSCHIG00000009871	AAK1
ENSCHIG00000018313	ZFP82
ENSCHIG00000014720	RAB3D
ENSCHIG00000014123	RAD51AP1
ENSCHIG00000015954	PMCH
ENSCHIG00000025572	ENSCHIG00000025572
ENSCHIG00000015856	ENSCHIG00000015856
ENSCHIG00000015414	CIP2A
ENSCHIG00000017090	YAP1
ENSCHIG00000019026	PCYT1A
ENSCHIG00000014717	MFSD4B
ENSCHIG00000012683	FGF10
ENSCHIG00000009815	RAB23
ENSCHIG00000006633	GATAD1
ENSCHIG00000017300	MED13L
ENSCHIG00000026509	C4orf54
ENSCHIG00000021676	ENSCHIG00000021676
ENSCHIG00000011730	PALM2AKAP2

## Sheet: Sheet2
Functional signature of goat HMCs
gene ID	gene name
ENSCHIG00000021842	DSG3
ENSCHIG00000023662	TP63
ENSCHIG00000013972	ITGB6
ENSCHIG00000017969	DHRS9
ENSCHIG00000015603	TMC7
ENSCHIG00000012166	FBN3
ENSCHIG00000021926	DSC3
ENSCHIG00000016678	SLC2A9
ENSCHIG00000023118	ENSCHIG00000023118
ENSCHIG00000016271	DSG2
ENSCHIG00000014608	TFCP2L1
ENSCHIG00000010459	EHF
ENSCHIG00000026359	MMP20
ENSCHIG00000021039	MMP13
ENSCHIG00000006701	FRK
ENSCHIG00000024844	PARD6B
ENSCHIG00000020998	IL24
ENSCHIG00000022578	ADGRG6
ENSCHIG00000010999	PRRG3
ENSCHIG00000015108	NXNL2
ENSCHIG00000010375	FAM221A
ENSCHIG00000023120	EXPH5
ENSCHIG00000007724	ENSCHIG00000007724
ENSCHIG00000023315	MTSS1
ENSCHIG00000023173	IGFL1
ENSCHIG00000024516	ENSCHIG00000024516
ENSCHIG00000004675	HS3ST1
ENSCHIG00000025693	PDGFB
ENSCHIG00000001846	KCNA5
ENSCHIG00000015042	ENSCHIG00000015042
ENSCHIG00000014282	LIPH
ENSCHIG00000012846	S100A12
ENSCHIG00000014546	RAPGEF4
ENSCHIG00000013355	ABLIM1
ENSCHIG00000021030	ABCB11
ENSCHIG00000012522	IL20
ENSCHIG00000017394	PGLYRP2
ENSCHIG00000015404	RIMKLA
ENSCHIG00000017325	PTPRD
ENSCHIG00000011256	IL1A
ENSCHIG00000021814	SEMA4B
ENSCHIG00000015570	MBNL3
ENSCHIG00000020069	SCEL
ENSCHIG00000013878	ENSCHIG00000013878
ENSCHIG00000016059	PRKCQ
ENSCHIG00000024146	RASSF9
ENSCHIG00000006882	ARSI
ENSCHIG00000018524	MPZL2
ENSCHIG00000016068	VAV3
ENSCHIG00000015915	SLC4A9
ENSCHIG00000005882	PAG1
ENSCHIG00000018109	ENSCHIG00000018109
ENSCHIG00000014095	FRMPD1
ENSCHIG00000021989	ENSCHIG00000021989
ENSCHIG00000021520	CRTAC1
ENSCHIG00000010605	SEZ6
ENSCHIG00000002282	U6
ENSCHIG00000003716	ENSCHIG00000003716
ENSCHIG00000003451	NXPH4
ENSCHIG00000000451	DYDC2
ENSCHIG00000019044	NPNT
ENSCHIG00000011509	ENSCHIG00000011509
ENSCHIG00000002126	STOX2
ENSCHIG00000004049	ENSCHIG00000004049
ENSCHIG00000025016	HOOK1
ENSCHIG00000022191	ERN2
ENSCHIG00000019915	CA9
ENSCHIG00000014983	ENSCHIG00000014983
ENSCHIG00000016089	PI15
ENSCHIG00000022205	CDHR5
ENSCHIG00000026016	ENSCHIG00000026016
ENSCHIG00000025927	UPK1B
ENSCHIG00000019946	F3
ENSCHIG00000019161	ANGPT2
ENSCHIG00000014436	PRKAA2
ENSCHIG00000006729	ENSCHIG00000006729
ENSCHIG00000022557	CXADR
ENSCHIG00000000575	ENSCHIG00000000575
ENSCHIG00000014816	C2orf72
ENSCHIG00000016948	EGLN3
ENSCHIG00000016531	JAKMIP3
ENSCHIG00000016760	RHOJ
ENSCHIG00000012464	GRAMD1B
ENSCHIG00000014745	ENSCHIG00000014745
ENSCHIG00000014884	CAMK1G
ENSCHIG00000024924	MCTP2
ENSCHIG00000024443	ENSCHIG00000024443
ENSCHIG00000009239	CYP24A1
ENSCHIG00000005361	STC2
ENSCHIG00000007435	FGF11
ENSCHIG00000022683	NIPAL1
ENSCHIG00000023684	KCNAB1
ENSCHIG00000025161	SEMA6B
ENSCHIG00000014678	TC2N
ENSCHIG00000011666	STON2
ENSCHIG00000017070	CYP26B1
ENSCHIG00000016706	MALT1
ENSCHIG00000008869	RGS8
ENSCHIG00000009523	WNT9A
ENSCHIG00000012700	ZDHHC15
ENSCHIG00000019857	REL
ENSCHIG00000022796	ASAP2
ENSCHIG00000015523	SLC2A1
ENSCHIG00000000623	PLAG1
ENSCHIG00000013417	SFMBT2
ENSCHIG00000015852	NDRG1
ENSCHIG00000018177	PGAP1
ENSCHIG00000020891	DEGS2
ENSCHIG00000007274	TLL2
ENSCHIG00000002856	ACKR3
ENSCHIG00000024998	MET
ENSCHIG00000024108	BHLHE41
ENSCHIG00000024114	ANKRD37
ENSCHIG00000011378	DKK3
ENSCHIG00000009039	GPR75
ENSCHIG00000022474	F2R
ENSCHIG00000013813	SHC4
ENSCHIG00000004998	ENSCHIG00000004998
ENSCHIG00000000920	NAV2
ENSCHIG00000020547	EGFR
ENSCHIG00000016115	RAB27B
ENSCHIG00000017749	ACAP1
ENSCHIG00000013044	ENSCHIG00000013044
ENSCHIG00000023642	XPR1
ENSCHIG00000009859	ERCC6
ENSCHIG00000005351	ENSCHIG00000005351
ENSCHIG00000020356	FGD4
ENSCHIG00000022941	GLCCI1
ENSCHIG00000024100	WDR17
ENSCHIG00000014043	YOD1
ENSCHIG00000006533	ENSCHIG00000006533
ENSCHIG00000001979	chi-mir-23b
ENSCHIG00000003271	SHMT2
ENSCHIG00000025228	IVNS1ABP
ENSCHIG00000026125	CDCP1
ENSCHIG00000000414	MOSPD1
ENSCHIG00000023972	ENSCHIG00000023972
ENSCHIG00000008213	ALK
ENSCHIG00000011323	PKDCC
ENSCHIG00000012265	SLC26A2
ENSCHIG00000017575	ENSCHIG00000017575
ENSCHIG00000010263	MXD1
ENSCHIG00000017842	SGMS2
ENSCHIG00000016240	CSPG5
ENSCHIG00000026351	MAP3K1
ENSCHIG00000002671	SNORA73
ENSCHIG00000002407	ENSCHIG00000002407
ENSCHIG00000019566	BACH1
ENSCHIG00000011918	ENSCHIG00000011918
ENSCHIG00000000713	ENSCHIG00000000713
ENSCHIG00000008623	IKZF2
ENSCHIG00000008772	UBXN2A
ENSCHIG00000008717	PLPPR3
ENSCHIG00000023423	PFKFB3
ENSCHIG00000007489	ENSCHIG00000007489
ENSCHIG00000000320	INTS6L
ENSCHIG00000018493	NAIP
ENSCHIG00000000665	DAAM1
ENSCHIG00000013661	ENSCHIG00000013661
ENSCHIG00000014557	BHLHE40
ENSCHIG00000023759	MTX3
ENSCHIG00000022476	ABHD2
ENSCHIG00000026796	ARL5B
ENSCHIG00000009242	VEGFA
ENSCHIG00000016315	TLCD3A
ENSCHIG00000005492	ENSCHIG00000005492
ENSCHIG00000014480	PRTN3
ENSCHIG00000006614	PPP1R3B
ENSCHIG00000001939	WNK3
ENSCHIG00000013068	FBXO47
ENSCHIG00000020509	ATP6V1A
ENSCHIG00000013774	SMAD3
ENSCHIG00000020773	RCOR1
ENSCHIG00000013523	FBXO2
ENSCHIG00000006555	RNF169
ENSCHIG00000023643	ANGPTL4
ENSCHIG00000015700	MAP3K21
ENSCHIG00000012095	BTG1
ENSCHIG00000018691	INPP5D
ENSCHIG00000005552	ENSCHIG00000005552
ENSCHIG00000019555	MYLK3
