# Supplementary material for: Transcriptomic Analysis Reveals Candidate Ligand-Receptor Pairs and Signaling Networks Mediating Intercellular Communication between Hair Matrix Cells and Dermal Papilla Cells from Cashmere Goats
Source: Cells. 2023 Jun 16;12(12):1645. doi: 10.3390/cells12121645 (PMC10297330; doi:10.3390/cells12121645)
Supplement: Supplementary file 1 [file cells-12-01645-s001.zip › Supplemental figures and tables/Table S7 Ligand-receptor pairs mediating autocrine or paracrine cellular crosstalk of DPCs and HMCs.xlsx]

## Sheet: Sheet1
Autocrine ligand-receptor pair of DPCs identified using first strategy
ligand	FC	receptor	FC	CS
ADAM12	3.02493	EPHA1	8.31837	25.1624
ADAM12	3.02493	ITGB1	2.8572	8.64281
ADAM12	3.02493	SDC4	2.24326	6.78571
ADAM9	2.45445	ITGB1	2.8572	7.01285
ADAM9	2.45445	ITGAV	2.15188	5.28169
BMP10	8.33568	ACVRL1	4.14451	34.5473
BMP10	8.33568	TGFBR1	2.86871	23.9126
BMP10	8.33568	BMPR2	2.53116	21.099
BMP10	8.33568	BMPR1A	2.10555	17.5512
CCN1	4.3268	TLR2	3.29573	14.26
CCN1	4.3268	ITGAV	2.15188	9.31077
CNTN4	2.39413	PTPRG	2.73549	6.54912
CSF2	6.03059	CSF1R	3.14531	18.9681
CSF2	6.03059	ITGB1	2.8572	17.2306
CSF3	2.10439	CSF1R	3.14531	6.61894
CXCL5	22.4462	CXCR1	2.06723	46.4015
CXCL8	25.8286	CXCR1	2.06723	53.3938
EREG	15.3418	EGFR	2.96165	45.4371
FGF10	2.12285	FGFR3	2.04627	4.34393
FGF11	4.22602	FGFR3	2.04627	8.6476
FGF7	3.12336	FGFR3	2.04627	6.39126
FGG	4.02754	ITGB1	2.8572	11.5075
FGG	4.02754	ITGAV	2.15188	8.6668
FST	4.17102	BMPR2	2.53116	10.5575
GDF10	17.9586	BMPR1A	2.10555	37.8127
GDNF	2.32398	GFRA3	2.28913	5.3199
HAS2	9.46433	HMMR	3.04597	28.828
IL36B	3.34081	IL1RL2	30.1336	100.671
IL6	41.2351	EGFR	2.96165	122.124
LAMA3	7.26066	ITGB1	2.8572	20.7451
LAMB3	2.73606	ITGB1	2.8572	7.81746
LEP	4.20236	LEPR	28.321	119.015
NRG1	16.9228	EGFR	2.96165	50.1195
PPBP	18.0747	CXCR1	2.06723	37.3646
PTGS2	24.4693	PTGER4	4.25542	104.127
PTN	2.06308	SDC4	2.24326	4.62804
RSPO2	10.4194	ZNRF3	2.22746	23.2088
SERPINE1	3.40605	ITGAV	2.15188	7.32942
SORBS1	3.90683	ITGA1	2.1227	8.29303
TGFA	7.50733	EGFR	2.96165	22.2341
THBS1	4.35508	TNFRSF11B	68.846	299.83
THBS1	4.35508	ITGB8	5.88564	25.6325
THBS1	4.35508	PTPRJ	3.45336	15.0397
THBS1	4.35508	ITGB1	2.8572	12.4433
THBS1	4.35508	CD47	2.82255	12.2924
THBS1	4.35508	SDC4	2.24326	9.7696
THBS1	4.35508	ITGAV	2.15188	9.37163
THBS1	4.35508	ITGA1	2.1227	9.24453
TNC	3.25871	ITGA8	3.83892	12.5099
TNC	3.25871	EGFR	2.96165	9.65114
TNC	3.25871	ITGB1	2.8572	9.31077
TNC	3.25871	SDC4	2.24326	7.31014
TNC	3.25871	ITGAV	2.15188	7.01236
VCAN	4.01305	TLR2	3.29573	13.226
VCAN	4.01305	EGFR	2.96165	11.8852
VCAN	4.01305	ITGB1	2.8572	11.4661
VEGFA	2.40077	EGFR	2.96165	7.11025
VEGFA	2.40077	ITGB1	2.8572	6.85948
VEGFA	2.40077	ITGAV	2.15188	5.16619
WNT5A	10.1106	LDLR	4.04882	40.9361
WNT5A	10.1106	FZD7	2.59314	26.2183

## Sheet: Sheet2
Autocrine ligand-receptor pair of DPCs identified using second strategy
ligand	FC	receptor	FC	CS
F13A1	9541.18	ITGA4	198.391	1.89288e+06
LEP	268.887	LEPR	1594.09	428629
PDGFD	514.258	PDGFRA	650.815	334687
THBS2	969.432	ITGA4	198.391	192326
C3	174.694	C5AR2	1034.04	180641
COL1A1	341.56	DDR2	348.958	119190
JAM2	550.416	ITGA4	198.391	109197
CXCL12	203.117	DPP4	491.741	99880.9
THBS2	969.432	CD36	98.2535	95250.1
VCAN	319.116	ITGA4	198.391	63309.6
PDGFD	514.258	PDGFRB	125.71	64647.2
RSPO3	4381.32	LGR6	31.369	137438
RSPO2	3621	LGR6	31.369	113587
CXCL12	203.117	ITGA4	198.391	40296.5
RARRES2	250.872	CMKLR1	146.322	36707.9
COL1A2	349.049	CD36	98.2535	34295.3
COL1A1	341.56	CD36	98.2535	33559.4
APOD	37.1103	LEPR	1594.09	59157.1
CXCL12	203.117	CMKLR1	146.322	29720.4
NTN1	460.213	UNC5C	71.0891	32716.1
NID1	340.372	COL13A1	50.1335	17064.1
COL1A2	349.049	ITGA1	42.6707	14894.2
FYN	191.342	THY1	64.8811	12414.5
COL1A1	341.56	ITGA1	42.6707	14574.6
LAMA2	329.885	ITGA1	42.6707	14076.4
TFPI	437.475	LRP1	33.4574	14636.8
TNC	18.1934	ITGA8	936.082	17030.5
PPBP	93.0579	ACKR1	74.2646	6910.91
NID2	122.156	COL13A1	50.1335	6124.09
COL6A3	145.526	ITGA1	42.6707	6209.7
SEMA3D	56.473	PLXND1	102.685	5798.94
CCL2	74.4141	ACKR1	74.2646	5526.33
C3	174.694	LRP1	33.4574	5844.81
GPC3	168.099	LRP1	33.4574	5624.14
FGG	2578.65	ITGA5	9.71936	25062.8
IGF1	2302.97	INSR	9.95362	22922.9
THBS1	27.3711	ITGA4	198.391	5430.17
THBS1	27.3711	TNFRSF11B	174.27	4769.96
CXCL12	203.117	GPR17	22.3861	4547
COL6A2	81.2747	ITGA1	42.6707	3468.05
VCAN	319.116	TLR2	16.946	5407.74
FN1	9.24834	ITGA8	936.082	8657.21
THBS1	27.3711	CD36	98.2535	2689.31
RARRES2	250.872	CCRL2	14.5907	3660.4
VEGFD	15.9723	ITGA4	198.391	3168.76
CCL19	93.8341	CCR7	25.1609	2360.95
COL1A2	349.049	ITGA11	11.9252	4162.47
COL1A1	341.56	ITGA11	11.9252	4073.16
FN1	9.24834	DPP4	491.741	4547.79
ADAMTS3	8.16812	CCBE1	685.844	5602.05
CNTN4	170.314	PTPRG	13.4972	2298.77
COL1A1	341.56	ITGA5	9.71936	3319.74
IL33	21.9021	IL1RL1	61.9528	1356.9
MFGE8	13.3853	PDGFRB	125.71	1682.67
THBS1	27.3711	ITGA1	42.6707	1167.95
NTN1	460.213	UNC5B	7.40431	3407.55
CCL19	93.8341	CCRL2	14.5907	1369.11
CXCL12	203.117	ITGA5	9.71936	1974.17
FN1	9.24834	ITGA4	198.391	1834.78
THBS1	27.3711	LRP1	33.4574	915.766
FN1	9.24834	TNFRSF11B	174.27	1611.71
CCL19	93.8341	ACKR4	11.365	1066.43
FGG	2578.65	ITGAV	3.95218	10191.3
IGF1	2302.97	ITGAV	3.95218	9101.74
EFEMP2	36.0006	PLSCR4	19.1922	690.93
CCL2	74.4141	ACKR4	11.365	845.718
VEGFD	15.9723	ITGA1	42.6707	681.552
LUM	27187.4	ITGB1	2.75844	74994.8
VEGFC	4.73211	CCBE1	685.844	3245.49
FAT4	334.708	DCHS1	5.71608	1913.22
MMP2	106.294	SDC2	8.64678	919.1
ANGPT1	83.561	ITGA5	9.71936	812.159
WNT2	87.2113	FZD1	8.83572	770.574
WNT2	87.2113	FZD9	8.77934	765.657
INHBA	9.31946	ENG	67.9733	633.475
F13A1	9541.18	ITGB1	2.75844	26318.8
PLAT	13.105	LRP1	33.4574	438.46
LAMA4	711.406	ITGAV	3.95218	2811.6
PDGFC	3.89547	PDGFRA	650.815	2535.23
CXCL5	7.70754	ACKR1	74.2646	572.397
HGF	58.1973	SDC2	8.64678	503.22
RSPO1	12.7077	LGR6	31.369	398.628
FN1	9.24834	COL13A1	50.1335	463.652
SORBS1	9.12964	ITGA1	42.6707	389.568
COL1A2	349.049	ITGAV	3.95218	1379.5
COL1A1	341.56	ITGAV	3.95218	1349.9
NID1	340.372	ITGAV	3.95218	1345.21
SEMA3E	5.59307	PLXND1	102.685	574.325
FGG	2578.65	ITGB1	2.75844	7113.06
CCN2	9.64109	LRP1	33.4574	322.566
COL5A2	8.30077	ITGA1	42.6707	354.2
FGG	2578.65	TLR4	2.65672	6850.76
INHBA	9.31946	BAMBI	30.4651	283.919
THBS1	27.3711	ITGA5	9.71936	266.03
BGN	13.5987	TLR2	16.946	230.443
CXCL12	203.117	ITGAV	3.95218	802.754
COL4A1	6.66252	ITGA1	42.6707	284.295
THBS2	969.432	ITGB1	2.75844	2674.12
LAMA4	711.406	ITGB1	2.75844	1962.37
TNC	18.1934	ITGA5	9.71936	176.828
JAM3	3.46774	ITGA4	198.391	687.967
PDGFC	3.89547	PDGFRB	125.71	489.698
SHANK1	40.7982	ADGRL2	5.81435	237.215
THBS1	27.3711	PTPRJ	7.17872	196.489
MMP2	106.294	ITGAV	3.95218	420.092
JAM2	550.416	ITGB1	2.75844	1518.29
CD14	3.33251	ITGA4	198.391	661.139
PTN	18.8751	SDC2	8.64678	163.209
VEGFD	15.9723	ITGA5	9.71936	155.241
LEP	268.887	LEPROT	2.97045	798.714
NCAM1	5.80535	GFRA1	30.6428	177.892
WNT2	87.2113	FZD4	3.83176	334.172
COL1A2	349.049	ITGB1	2.75844	962.832
COL1A1	341.56	ITGB1	2.75844	942.172
NID1	340.372	ITGB1	2.75844	938.897
FBN1	13.3915	ITGA5	9.71936	130.157
LAMA2	329.885	ITGB1	2.75844	909.97
VCAN	319.116	ITGB1	2.75844	880.263
LIPC	4.80498	LRP1	33.4574	160.762
CXCL12	203.117	ITGB1	2.75844	560.286
INHBA	9.31946	TGFBR3	10.9615	102.156
CCN2	9.64109	ITGA5	9.71936	93.7052
SORBS1	9.12964	INSR	9.95362	90.873
FN1	9.24834	ITGA5	9.71936	89.888
COL6A3	145.526	ITGB1	2.75844	401.425
ICAM1	35.751	ITGAV	3.95218	141.294
FN1	9.24834	SDC2	8.64678	79.9684
MMP2	106.294	ITGB1	2.75844	293.205
TIMP1	3.79128	LRP1	33.4574	126.847
LAMC3	94.508	ITGB1	2.75844	260.695
THBS1	27.3711	ITGAV	3.95218	108.175
FBLN1	85.7187	ITGB1	2.75844	236.45
ANGPT1	83.561	ITGB1	2.75844	230.498
COL6A2	81.2747	ITGB1	2.75844	224.192
APLN	5.17105	APLNR	14.3235	74.0677
THBS1	27.3711	ITGB8	3.58984	98.258
BGN	13.5987	LY96	4.87363	66.275
HGF	58.1973	ITGB1	2.75844	160.534
TGM2	2.13688	ITGA4	198.391	423.936
NCAM1	5.80535	CACNA1C	9.73805	56.5327
TNC	18.1934	ITGAV	3.95218	71.9036
APOE	3.08373	LRP1	33.4574	103.174
SERPINE1	2.95717	LRP1	33.4574	98.9391
COL16A1	39.2695	ITGB1	2.75844	108.323
FBN1	13.3915	ITGAV	3.95218	52.9256
MFGE8	13.3853	ITGAV	3.95218	52.9012
IL34	12.9925	CSF1R	3.91632	50.8828
COL11A1	28.8981	ITGB1	2.75844	79.7137
CD14	3.33251	TLR2	16.946	56.4728
PROS1	52.1921	AXL	2.35206	122.759
THBS1	27.3711	ITGB1	2.75844	75.5016
GDNF	2.65613	GFRA1	30.6428	81.3912
TIMP2	24.0224	ITGB1	2.75844	66.2644
FN1	9.24834	ITGAV	3.95218	36.5511
ICAM1	35.751	CAV1	2.31548	82.7808
BMP6	23.8315	ACVR2A	2.53108	60.3195
TNC	18.1934	ITGB1	2.75844	50.1855
LRPAP1	2.28509	LRP1	33.4574	76.4531
FN1	9.24834	ITGB8	3.58984	33.2001
TNC	18.1934	TLR4	2.65672	48.3348
VEGFD	15.9723	ITGB1	2.75844	44.0588
WNT3A	2.20382	LRP1	33.4574	73.7342
GDF6	18.751	ACVR2A	2.53108	47.4602
EDIL3	6.8637	ITGAV	3.95218	27.1266
FBN1	13.3915	ITGB1	2.75844	36.9397
MFGE8	13.3853	ITGB1	2.75844	36.9227
SERPINE2	2.10421	LRP1	33.4574	70.4013
COL4A1	6.66252	ITGAV	3.95218	26.3315
BGN	13.5987	TLR4	2.65672	36.1279
WNT3A	2.20382	APCDD1	23.1414	50.9996
ADAM12	8.79596	TGFBR2	3.10341	27.2975
APOE	3.08373	SDC2	8.64678	26.6644
COL4A1	6.66252	ITGB8	3.58984	23.9174
SLIT2	11.3053	GPC1	2.69996	30.5238
RBP4	2.56362	STRA6	12.7816	32.7671
BMP4	12.7771	ACVR2A	2.53108	32.3399
CCN1	2.30432	TLR2	16.946	39.0491
IL6	7.78728	IL6ST	3.08043	23.9881
FN1	9.24834	ITGB1	2.75844	25.511
ADAM12	8.79596	ITGB1	2.75844	24.2631
FN1	9.24834	FLRT2	2.6945	24.9197
COL5A2	8.30077	ITGB1	2.75844	22.8972
TNFSF13B	3.36126	CD40	5.69465	19.1412
INHBA	9.31946	ACVR2A	2.53108	23.5883
COL4A1	6.66252	ITGB1	2.75844	18.3782
CD14	3.33251	LY96	4.87363	16.2414
CCN1	2.30432	ITGA5	9.71936	22.3966
CSF1	3.9928	CSF1R	3.91632	15.6371
CD14	3.33251	TLR3	4.76	15.8627
COL4A2	6.13851	ITGB1	2.75844	16.9327
ADAM9	3.79795	ITGAV	3.95218	15.0102
WNT3A	2.20382	ROR1	9.38437	20.6815
CSF3	3.5499	CSF1R	3.91632	13.9025
WNT3A	2.20382	FZD1	8.83572	19.4723
VEGFC	4.73211	ITGB1	2.75844	13.0533
SERPINE1	2.95717	ITGAV	3.95218	11.6872
LAMB2	4.06995	ITGB1	2.75844	11.2267
P4HB	2.31278	MTTP	5.04943	11.6782
ADAM9	3.79795	ITGB1	2.75844	10.4764
TIMP1	3.79128	ITGB1	2.75844	10.458
RGMA	3.17309	HFE	3.0403	9.64715
APOE	3.08373	LRP4	3.10623	9.5788
JAM3	3.46774	ITGB1	2.75844	9.56556
CD14	3.33251	ITGB1	2.75844	9.19254
CD14	3.33251	TLR4	2.65672	8.85355
CCN1	2.30432	ITGAV	3.95218	9.1071
WNT3A	2.20382	FZD4	3.83176	8.44451
NUCB2	2.90651	ERAP1	2.67599	7.77779
TLN1	2.75466	ITGB1	2.75844	7.59858
EFNB3	3.50016	EPHA4	2.27137	7.95016
TGM2	2.13688	TBXA2R	3.74291	7.99814
LGALS3BP	2.4252	ITGB1	2.75844	6.68976
GDNF	2.65613	GFRA4	2.37161	6.29932
CCN1	2.30432	TLR4	2.65672	6.12194
INHBB	2.3677	ACVR2A	2.53108	5.99284
TGM2	2.13688	ITGB1	2.75844	5.89445
LGALS3	2.05042	ITGB1	2.75844	5.65595
DLL1	2.65744	NOTCH2	2.04872	5.44435
CCN1	2.30432	CAV1	2.31548	5.33563

## Sheet: Sheet3
Autocrine ligand-receptor pair of HMCs identified using first strategy
ligand	FC1	receptor	FC2	CS
ADAM10	2.02413	MET	2.70176	5.46871
ADAM10	2.02413	NOTCH2	2.16865	4.38963
DSC3	2.50203	DSG3	2.58005	6.45537
DSC3	2.50203	DSG2	4.20673	10.5254
LRIG2	2.38353	EGFR	2.70457	6.44643
PGF	2.52871	EGFR	2.70457	6.83907
RSPO1	13.1182	LRP6	2.62752	34.4683

## Sheet: Sheet4
Autocrine ligand-receptor pair of HMCs identified using second strategy
ligand	FC	receptor	FC	CS
LAMC2	22923.5	ITGB4	28012.9	642153465
DSC3	3067.12	DSG3	54903.6	168395964
LAMB3	3643.93	ITGB4	28012.9	1.02077e+08
LAMA3	2867.05	ITGB4	28012.9	8.03143e+07
LAMC2	22923.5	COL17A1	1234.7	28303735
DSC3	3067.12	DSG1	3154.34	9.67474e+06
CDH1	12170.4	ERBB3	783.921	9.54067e+06
DSC3	3067.12	DSG2	1839.25	5.64121e+06
LAMB3	3643.93	COL17A1	1234.7	4.49916e+06
LAMC2	22923.5	ITGA6	295.054	6.76367e+06
DSC2	936.824	DSG1	3154.34	2.95506e+06
LAMC2	22923.5	ITGA2	233.349	5.34919e+06
DSC1	112.354	DSG3	54903.6	6.16864e+06
DSC2	936.824	DSG2	1839.25	1.72306e+06
LAMB3	3643.93	ITGA6	295.054	1.07515e+06
AREG	1047.51	ERBB3	783.921	821165
SPINT1	6587.92	ST14	166.952	1.09986e+06
LAMB3	3643.93	ITGA2	233.349	850307
IL24	777.74	IL20RA	630.44	490318
EFNA5	526.608	EPHA10	767.109	403966
DSC1	112.354	DSG1	3154.34	354403
DSC1	112.354	DSG2	1839.25	206647
IL20	158.561	IL20RA	630.44	99963
L1CAM	123.402	ERBB3	783.921	96737.4
NRG1	121.58	ERBB3	783.921	95309
WNT4	54.0888	FZD6	2922.94	158098
MMP1	177.47	ITGA2	233.349	41412.6
BTC	47.6263	ERBB3	783.921	37335.3
COL4A4	98.172	ITGA2	233.349	22908.4
EFNA5	526.608	EPHB2	33.5181	17650.9
HBEGF	19.79	ERBB3	783.921	15513.8
EFNA1	18.0837	EPHA10	767.109	13872.2
EDN2	252.579	EDNRB	27.7172	7000.77
LAMA5	5.94645	ITGB4	28012.9	166577
EFNB2	77.8608	PECAM1	64.6399	5032.92
LAMC2	22923.5	ITGA3	6.04871	138658
PTHLH	62.7005	VIPR1	64.8206	4064.29
L1CAM	123.402	EPHB2	33.5181	4136.2
EFNA4	12.3191	EPHA10	767.109	9450.12
RLN3	50.8451	VIPR1	64.8206	3295.81
EFNA5	526.608	EPHA1	13.1044	6900.87
EFNB2	77.8608	EPHB2	33.5181	2609.75
TNF	19.8613	CELSR2	149.101	2961.34
LAMB3	3643.93	ITGA3	6.04871	22041
MMP9	61.8343	EPHB2	33.5181	2072.57
WNT7B	139.932	FZD7	18.7564	2624.61
LAMA3	2867.05	ITGA3	6.04871	17342
BMP7	522.539	BMPR1B	9.60458	5018.77
CDH1	12170.4	EGFR	4.06567	49481
POMC	20.3673	VIPR1	64.8206	1320.22
SEMA4D	184.806	PLXNA2	10.1185	1869.96
WNT7B	139.932	FZD3	10.9343	1530.06
WNT4	54.0888	FZD7	18.7564	1014.51
SEMA5A	790.384	MET	5.57325	4405.01
IL24	777.74	IL20RB	5.43277	4225.29
WNT10B	3.86183	FZD6	2922.94	11287.9
GDF15	8.64632	RET	127.444	1101.92
LAMA5	5.94645	ITGA6	295.054	1754.52
CXCL14	325.549	CXCR4	5.74609	1870.63
RLN3	50.8451	ADRA2A	12.3729	629.1
AREG	1047.51	EGFR	4.06567	4258.82
LAMA5	5.94645	ITGA2	233.349	1387.6
TNF	19.8613	TNFRSF21	24.4464	485.537
WNT4	54.0888	FZD5	10.2345	553.57
SEMA4D	184.806	MET	5.57325	1029.97
JAG2	852.13	NOTCH3	3.74026	3187.19
IL36G	19.1804	IL36RN	20.3524	390.367
PLAU	5.52325	ST14	166.952	922.116
IL20	158.561	IL20RB	5.43277	861.425
ALKAL2	1004.36	ALK	3.15481	3168.56
JAG2	852.13	NOTCH1	3.18538	2714.36
POMC	20.3673	ADRA2A	12.3729	252.002
LAMA5	5.94645	BCAM	70.1634	417.223
EFNA1	18.0837	EPHA1	13.1044	236.976
SEMA3A	18.6932	PLXNA2	10.1185	189.147
L1CAM	123.402	EGFR	4.06567	501.711
NRG1	121.58	EGFR	4.06567	494.303
CNTN2	10.7373	NRCAM	16.8543	180.969
EFNA4	12.3191	EPHA1	13.1044	161.435
MMP1	177.47	CD44	3.40547	604.369
EDN1	6.23983	EDNRB	27.7172	172.951
CHAD	3.02354	ITGA2	233.349	705.541
WNT9A	7.27219	FZD7	18.7564	136.4
SEMA4A	1459.07	PLXNB1	2.13027	3108.22
BTC	47.6263	EGFR	4.06567	193.633
GAL	7.98607	ADRA2A	12.3729	98.8107
SEMA4A	1459.07	NRP1	2.03907	2975.15
EFNB2	77.8608	EPHB4	3.21656	250.444
LNX2	6.29054	CXADR	15.6924	98.7139
MMP9	61.8343	CD44	3.40547	210.575
WNT4	54.0888	FZD8	3.41109	184.502
LPL	27.1898	LRP2	4.30404	117.026
EFNA5	526.608	EPHB6	2.15152	1133.01
ALB	26.6479	LRP2	4.30404	114.694
AGT	6.65942	ADRA2A	12.3729	82.3963
NRG1	121.58	ADGRL1	2.62756	319.458
WNT4	54.0888	NOTCH1	3.18538	172.293
WNT7B	139.932	FZD10	2.39719	335.443
VEGFA	2.39169	RET	127.444	304.808
SHBG	3.97724	CLDN4	21.3293	84.8318
FST	6.43031	BMPR1B	9.60458	61.7605
HBEGF	19.79	EGFR	4.06567	80.4596
DLK2	35.7754	NOTCH1	3.18538	113.958
BMP2	6.22629	BMPR1B	9.60458	59.8009
AGRN	16.0851	LRP2	4.30404	69.2309
LPL	27.1898	CD44	3.40547	92.5939
WNT10B	3.86183	FZD7	18.7564	72.434
SEMA4D	184.806	PLXNB1	2.13027	393.687
VEGFB	2.25107	RET	127.444	286.886
WNT10A	89.5336	FZD10	2.39719	214.629
LCN2	14.5839	LRP2	4.30404	62.7696
COL8A1	2.00414	ITGA2	233.349	467.664
ACE	3.34797	BDKRB2	22.968	76.8962
SHBG	3.97724	SLC37A1	14.8509	59.0655
HBEGF	19.79	CD44	3.40547	67.3943
WNT4	54.0888	FZD10	2.39719	129.661
TNF	19.8613	NOTCH1	3.18538	63.2658
L1CAM	123.402	NRP1	2.03907	251.625
EFNB2	77.8608	EPHB6	2.15152	167.519
HRAS	4.50038	GRIN2D	9.16906	41.2643
CLCF1	2.01762	CRLF1	112.227	226.432
TF	9.59537	LRP2	4.30404	41.2989
LAMA5	5.94645	ITGA3	6.04871	35.9684
WNT10B	3.86183	FZD5	10.2345	39.5238
JAG1	10.4191	NOTCH3	3.74026	38.9701
PLAU	5.52325	ITGA3	6.04871	33.4085
VEGFA	2.39169	EPHB2	33.5181	80.165
GDF15	8.64632	EGFR	4.06567	35.153
EPGN	7.27762	EGFR	4.06567	29.5884
WNT9A	7.27219	EGFR	4.06567	29.5663
AGT	6.65942	LRP2	4.30404	28.6624
APP	2.36834	TNFRSF21	24.4464	57.8973
JAG1	10.4191	NOTCH1	3.18538	33.1887
TNF	19.8613	PTPRS	2.31308	45.9408
PLAU	5.52325	LRP2	4.30404	23.7723
LPL	27.1898	SDC1	2.11615	57.5377
ADA	4.96842	ADORA2B	4.37573	21.7405
EFNA1	18.0837	EPHB6	2.15152	38.9076
EFEMP1	4.72694	EGFR	4.06567	19.2182
APP	2.36834	ADRA2A	12.3729	29.3032
SEMA3A	18.6932	NRP1	2.03907	38.1167
CST3	3.97217	LRP2	4.30404	17.0964
TF	9.59537	TFR2	2.4008	23.0365
TIMP3	3.15941	MET	5.57325	17.6082
CNTN2	10.7373	NRP1	2.03907	21.894
WNT10B	3.86183	FZD8	3.41109	13.173
TF	9.59537	LDLR	2.01691	19.353
MIF	2.29765	CXCR4	5.74609	13.2025
MIF	2.29765	ACKR3	5.70282	13.1031
TIMP3	3.15941	CD44	3.40547	10.7593
SEMA7A	2.11649	PLXNC1	6.37904	13.5012
LAMA5	5.94645	SDC1	2.11615	12.5836
GAS6	4.00769	MERTK	2.57293	10.3115
COMP	2.66531	NOTCH3	3.74026	9.96896
APP	2.36834	LRP2	4.30404	10.1934
VEGFA	2.39169	EGFR	4.06567	9.72383
MIF	2.29765	EGFR	4.06567	9.3415
GAS6	4.00769	TYRO3	2.28036	9.13899
COMP	2.66531	NOTCH1	3.18538	8.49003
APP	2.36834	APLP2	3.53769	8.37843
MIF	2.29765	CD44	3.40547	7.82459
APP	2.36834	NOTCH1	3.18538	7.54405
APP	2.36834	PLD1	2.60801	6.17666
VEGFA	2.39169	TYRO3	2.28036	5.45393
VEGFA	2.39169	NRP1	2.03907	4.87683
VEGFB	2.25107	NRP1	2.03907	4.59009

## Sheet: Sheet5
Paracrine ligand-receptor pair of DPCs to HMCs identified using first strategy
ligand	FC	receptor	FC	CS
IL6	41.2351	EGFR	2.70457	59.1888
BMP10	8.33568	ALK	4.58906	18.3235
IL6	41.2351	F3	2.38254	51.6469
BMP10	8.33568	TGFBR1	4.20907	17.284
NRG1	16.9228	EGFR	2.70457	24.291
IL6	41.2351	IL6ST	2.08219	43.6308
EREG	15.3418	EGFR	2.70457	22.0217
BMP10	8.33568	BMPR2	3.44404	14.8717
GDF10	17.9586	BMPR1A	2.43243	23.0301
WNT5A	10.1106	ROR2	2.99883	16.0193
ALKAL1	4.3699	ALK	4.58906	9.60591
WNT5A	10.1106	LRP6	2.62752	14.0912
WNT5A	10.1106	ROR1	2.53432	13.5644
TGFA	7.50733	EGFR	2.70457	10.776
BMP10	8.33568	BMPR1A	2.43243	10.6897
FST	4.17102	BMPR2	3.44404	7.44152
THBS1	4.35508	ITGB8	3.20028	7.3087
THBS1	4.35508	VLDLR	3.0107	6.92502
THBS1	4.35508	ITGB6	3.00611	6.91544
VCL	2.57666	ALK	4.58906	5.66401
VCAN	4.01305	EGFR	2.70457	5.76034
SERPINE1	3.40605	VLDLR	3.0107	5.41596
TNC	3.25871	ITGB6	3.00611	5.1745
TNC	3.25871	EGFR	2.70457	4.67755
PTN	2.06308	ALK	4.58906	4.53506
VEGFA	2.40077	EGFR	2.70457	3.44607

## Sheet: Sheet6
Paracrine ligand-receptor pair of DPCs to HMCs identified using second strategy
ligand	FC	receptor	FC	CS
LAMA2	329.885	ITGB4	28012.9	9.24103e+06
LAMC3	94.508	ITGB4	28012.9	2.64744e+06
THBS2	969.432	ITGA6	295.054	286034
LAMA4	711.406	ITGA6	295.054	209903
LAMA2	329.885	ITGA6	295.054	97333.9
COL1A2	349.049	ITGA2	233.349	81450.3
COL1A1	341.56	ITGA2	233.349	79702.7
LAMA2	329.885	ITGA2	233.349	76978.5
THBS1	27.3711	ITGB6	11324.3	309959
COL6A3	145.526	ITGA2	233.349	33958.4
TNC	18.1934	ITGB6	11324.3	206028
LAMC3	94.508	ITGA6	295.054	27884.9
LAMC3	94.508	ITGA2	233.349	22053.4
FBN1	13.3915	ITGB6	11324.3	151650
COL6A2	81.2747	ITGA2	233.349	18965.4
HGF	58.1973	ST14	166.952	9716.14
FN1	9.24834	ITGB6	11324.3	104731
MMP2	106.294	PECAM1	64.6399	6870.83
NTN1	460.213	ROBO3	22.8582	10519.7
THBS1	27.3711	ITGA6	295.054	8075.95
COL1A1	341.56	TMPRSS6	24.0002	8197.48
COL11A1	28.8981	ITGA2	233.349	6743.35
THBS1	27.3711	ITGA2	233.349	6387.03
TFPI	437.475	F3	17.4527	7635.13
NTN1	460.213	MCAM	15.2732	7028.92
SLIT3	202.139	ROBO3	22.8582	4620.54
TNC	18.1934	ITGA2	233.349	4245.42
VEGFD	15.9723	ITGA2	233.349	3727.14
DCN	5114.23	MET	5.57325	28502.9
LAMB2	4.06995	ITGB4	28012.9	114011
GDF10	382.691	BMPR1B	9.60458	3675.58
CXCL12	203.117	ADRA2A	12.3729	2513.14
WNT2	87.2113	FZD7	18.7564	1635.77
NTN1	460.213	NEO1	8.31716	3827.66
C3	174.694	ADRA2A	12.3729	2161.47
FN1	9.24834	ITGA6	295.054	2728.76
COL1A1	341.56	DDR1	8.71899	2978.06
FN1	9.24834	ITGA2	233.349	2158.09
DCN	5114.23	EGFR	4.06567	20792.8
LAMA4	711.406	ITGA3	6.04871	4303.09
IL19	6.21063	IL20RA	630.44	3915.43
SLIT2	11.3053	ROBO4	127.354	1439.77
SST	93.8482	ADRA2A	12.3729	1161.17
CCL19	93.8341	ADRA2A	12.3729	1161
PPBP	93.0579	ADRA2A	12.3729	1151.39
FN1	9.24834	ROBO4	127.354	1177.81
WNT2	87.2113	FZD3	10.9343	953.597
NID1	340.372	ITGA3	6.04871	2058.81
LAMA2	329.885	ITGA3	6.04871	1995.38
WNT2	87.2113	FZD5	10.2345	892.561
COL4A1	6.66252	ITGA2	233.349	1554.69
RSPO3	4381.32	FZD8	3.41109	14945.1
SFRP2	83.3999	FZD5	10.2345	853.553
EREG	4.4258	ERBB3	783.921	3469.47
SEMA6D	27.8497	NRCAM	16.8543	469.387
CXCL12	203.117	CXCR4	5.74609	1167.13
CXCL12	203.117	ACKR3	5.70282	1158.34
THBS2	969.432	NOTCH3	3.74026	3625.93
NTN1	460.213	ADORA2B	4.37573	2013.77
LAMC3	94.508	ITGA3	6.04871	571.651
LEP	268.887	LRP2	4.30404	1157.3
VCAN	319.116	EGFR	4.06567	1297.42
IL6	7.78728	HRH1	50.5776	393.862
BGN	13.5987	P2RX7	21.6269	294.097
SLIT2	11.3053	ROBO3	22.8582	258.419
ADAM9	3.79795	ITGA6	295.054	1120.6
GPC3	168.099	LRP2	4.30404	723.503
FGG	2578.65	ITGA2B	2.58444	6664.37
LGALS3	2.05042	ITGB4	28012.9	57438
COL11A1	28.8981	DDR1	8.71899	251.962
COL1A2	349.049	CD44	3.40547	1188.68
BMP6	23.8315	BMPR1B	9.60458	228.892
COL1A1	341.56	CD44	3.40547	1163.17
FN1	9.24834	TMPRSS6	24.0002	221.962
VCAN	319.116	CD44	3.40547	1086.74
HGF	58.1973	MET	5.57325	324.348
GDF6	18.751	BMPR1B	9.60458	180.095
WNT3A	2.20382	FZD6	2922.94	6441.63
MFAP2	197.317	NOTCH1	3.18538	628.529
THBS1	27.3711	SCARB1	6.20048	169.714
SEMA6A	13.3838	PLXNA2	10.1185	135.424
THBS1	27.3711	ITGA3	6.04871	165.56
IL6	7.78728	F3	17.4527	135.909
BCAN	7.87506	NRCAM	16.8543	132.728
BMP4	12.7771	BMPR1B	9.60458	122.719
TIMP2	24.0224	ITGA3	6.04871	145.305
FGF7	2786.85	NRP1	2.03907	5682.57
ADAM12	8.79596	EPHA1	13.1044	115.266
COL1A2	349.049	ITGA2B	2.58444	902.096
WNT2	87.2113	FZD8	3.41109	297.486
S100A4	9.70188	PGLYRP1	10.6309	103.14
CXCL5	7.70754	ADRA2A	12.3729	95.3645
ICAM1	35.751	EGFR	4.06567	145.352
HGF	58.1973	CD44	3.40547	198.189
GDNF	2.65613	RET	127.444	338.509
ICAM1	35.751	IL2RA	3.67995	131.562
COL5A2	8.30077	DDR1	8.71899	72.3743
EFNB3	3.50016	EPHB2	33.5181	117.319
MFAP5	40.8962	NOTCH1	3.18538	130.27
APOE	3.08373	LSR	42.6352	131.476
APLN	5.17105	ADRA2A	12.3729	63.9808
TNC	18.1934	EGFR	4.06567	73.9684
FN1	9.24834	ITGA3	6.04871	55.9405
TIMP2	24.0224	CD44	3.40547	81.8075
PROS1	52.1921	MERTK	2.57293	134.287
SHANK1	40.7982	ADGRL1	2.62756	107.2
IGFBP4	18.5004	FZD8	3.41109	63.1064
PTN	18.8751	ALK	3.15481	59.5472
TCN2	9.86759	LRP2	4.30404	42.4705
PROS1	52.1921	TYRO3	2.28036	119.017
GDNF	2.65613	EDNRB	27.7172	73.6205
BGN	13.5987	CD44	3.40547	46.3098
S100A4	9.70188	EGFR	4.06567	39.4446
CCN2	9.64109	EGFR	4.06567	39.1975
THBS1	27.3711	ITGA2B	2.58444	70.7389
RSPO1	12.7077	FZD8	3.41109	43.3471
IL19	6.21063	IL20RB	5.43277	33.7409
HGF	58.1973	PLXNB1	2.13027	123.976
HGF	58.1973	SDC1	2.11615	123.154
HGF	58.1973	NRP1	2.03907	118.668
BCAN	7.87506	EGFR	4.06567	32.0174
IL6	7.78728	EGFR	4.06567	31.6605
SEMA3D	56.473	NRP1	2.03907	115.152
LIPC	4.80498	SCARB1	6.20048	29.7932
TGM2	2.13688	ADGRG1	38.7205	82.7409
FN1	9.24834	CD44	3.40547	31.4949
RGMA	3.17309	BMPR1B	9.60458	30.4762
LAMB2	4.06995	ITGA3	6.04871	24.618
THBS1	27.3711	SDC1	2.11615	57.9213
PTN	18.8751	PTPRS	2.31308	43.6596
RGMA	3.17309	NEO1	8.31716	26.3911
CCN3	8.25329	NOTCH1	3.18538	26.2899
ADAM9	3.79795	ITGA3	6.04871	22.9727
VCL	7.94273	ALK	3.15481	25.0578
RGMB	2.79276	BMPR1B	9.60458	26.8233
WNT3A	2.20382	FZD7	18.7564	41.3357
PTN	18.8751	SDC1	2.11615	39.9425
RGMB	2.79276	NEO1	8.31716	23.2278
TNC	18.1934	SDC1	2.11615	38.5
FN1	9.24834	ITGA2B	2.58444	23.9018
PTN	18.8751	NRP1	2.03907	38.4875
EREG	4.4258	EGFR	4.06567	17.9938
APOE	3.08373	SCARB1	6.20048	19.1206
LRIG1	3.07578	MET	5.57325	17.1421
WNT3A	2.20382	FZD3	10.9343	24.0973
WNT3A	2.20382	FZD5	10.2345	22.5549
SLIT2	11.3053	SDC1	2.11615	23.9237
PMCH	2.04822	ADRA2A	12.3729	25.3424
COL14A1	4.29294	CD44	3.40547	14.6195
INHBA	9.31946	SMAD3	2.19042	20.4135
APOE	3.08373	LRP2	4.30404	13.2725
SERPINE1	2.95717	LRP2	4.30404	12.7278
LRIG1	3.07578	EGFR	4.06567	12.5051
EFNB3	3.50016	EPHB4	3.21656	11.2585
LGALS3	2.05042	ITGA3	6.04871	12.4024
DLL1	2.65744	NOTCH3	3.74026	9.93953
LGALS8	2.04215	ITGA3	6.04871	12.3524
SEMA3E	5.59307	NRP1	2.03907	11.4047
LRPAP1	2.28509	LRP2	4.30404	9.83511
PMCH	2.04822	MCHR1	4.90912	10.0549
DLL1	2.65744	NOTCH1	3.18538	8.46496
LIPC	4.80498	LDLR	2.01691	9.69123
RGMA	3.17309	TFR2	2.4008	7.61795
WNT3A	2.20382	FZD8	3.41109	7.51744
EFNB3	3.50016	EPHB6	2.15152	7.53066
APOE	3.08373	SDC1	2.11615	6.52564
APOE	3.08373	LDLR	2.01691	6.21963
LGALS3	2.05042	MERTK	2.57293	5.27559
INHBB	2.3677	SMAD3	2.19042	5.18625
LRPAP1	2.28509	LDLR	2.01691	4.60882

## Sheet: Sheet7
Paracrine ligand-receptor pair of HMCs to DPCs identified using first strategy
ligand	FC	receptor	FC	CS
ADM	8.1851	CALCRL	5.69976	46.6531
ANGPT2	18.8057	ITGB1	2.8572	53.7316
ADM	8.1851	GPR84	4.0189	32.8951
ANGPT2	18.8057	ITGAV	2.15188	40.4677
RSPO1	13.1182	ZNRF3	2.22746	29.2203
PTGS2	3.94931	PTGER4	4.25542	16.8059
NPNT	2.84455	ITGA8	3.83892	10.92
LIPH	3.65355	LPAR2	2.57683	9.4146
NPNT	2.84455	ITGB1	2.8572	8.12743
PGF	2.52871	EGFR	2.96165	7.48914
EDIL3	3.70867	ITGAV	2.15188	7.98062
LRIG2	2.38353	EGFR	2.96165	7.05918
CSF2	2.14429	CSF1R	3.14531	6.74445
ADAM9	2.27663	ITGB1	2.8572	6.50478
CSF2	2.14429	ITGB1	2.8572	6.12666
SORBS1	2.77406	ITGA1	2.1227	5.8885
ADAM9	2.27663	ITGAV	2.15188	4.89904
PDGFB	2.26184	ITGAV	2.15188	4.86723
CXCL8	2.14266	CXCR1	2.06723	4.42937
ADAM10	2.02413	ITGAV	2.15188	4.35569
FGF11	2.06051	FGFR3	2.04627	4.21637

## Sheet: Sheet8
Paracrine ligand-receptor pair of HMCs to DPCs identified using second strategy
ligand	FC	receptor	FC	CS
NTF4	361.1	NTRK2	4760.2	1.71905e+06
NPPB	716.6	DPP4	491.7	352385
NTF3	101.9	NTRK2	4760.2	485164
CDH1	12170.4	PTPRM	55.5	675750
PDGFB	260.1	PDGFRA	650.8	169269
SEMA4A	1459.1	PLXND1	102.7	149825
NPPB	716.6	NPR3	76.1	54537.2
LIPH	212.2	LPAR1	159	33739.7
PDGFB	260.1	PDGFRB	125.7	32695.4
BMP7	522.5	ENG	68	35518.7
NPNT	35.5	ITGA8	936.1	33265.6
MMP13	930.5	LRP1	33.5	31132.3
BMP7	522.5	ACVRL1	45.9	23965.9
S100A12	182.1	CD36	98.3	17894.7
BDNF	13.5	NTRK2	4760.2	64065.3
S100A8	120.9	CD36	98.3	11882.9
IL24	777.7	IL22RA1	25.3	19678.1
WNT7B	139.9	ADGRA2	56.2	7867.2
PDGFB	260.1	LRP1	33.5	8701.85
EFNA5	526.6	EPHA6	22	11567.6
CDH1	12170.4	PTPRJ	7.2	87368.2
COL4A4	98.2	ITGA1	42.7	4189.07
LAMA3	2867.1	SDC2	8.6	24790.8
IL20	158.6	IL22RA1	25.3	4011.85
NTF3	101.9	NTRK3	32.7	3328.02
MMP9	61.8	LRP1	33.5	2068.82
RLN3	50.8	RXFP2	38.3	1948.18
EFNB2	77.9	EPHA6	22	1710.31
IL1A	113.9	IL1R1	11.8	1342.18
C4BPA	27.4	LRP1	33.5	915.708
LPL	27.2	LRP1	33.5	909.7
L1CAM	123.4	ITGA5	9.7	1199.39
WNT7B	139.9	FZD1	8.8	1236.4
EDN2	252.6	EDNRA	6.5	1646.9
LAMC2	22923.5	ITGB1	2.8	63233.2
IL1RN	61.2	IL1R1	11.8	721.481
ADA	5	DPP4	491.7	2443.18
AGRN	16.1	LRP1	33.5	538.166
BDNF	13.5	NTRK3	32.7	439.461
PTHLH	62.7	PTH1R	8.8	554.852
EFNA1	18.1	EPHA6	22	397.231
IL1RN	61.2	IL1RL2	8.8	538.218
WNT4	54.1	FZD1	8.8	477.913
EDA	52.9	EDA2R	8.7	460.946
RLN3	50.8	PTH1R	8.8	449.941
NTNG1	6.6	LRRC4C	83.7	550.259
LAMB3	3643.9	ITGB1	2.8	10051.6
CCL17	6.8	ACKR1	74.3	505.028
LAMA3	2867.1	ITGB1	2.8	7908.6
MMP9	61.8	RECK	7	432.414
NPTX1	50	NPTXR	7.5	373.7
EFNA4	12.3	EPHA6	22	270.604
BMP2	6.2	ENG	68	423.221
PDGFB	260.1	ITGAV	4	1027.91
S100A8	120.9	LY96	4.9	589.422
WNT7B	139.9	FZD4	3.8	536.184
L1CAM	123.4	ITGAV	4	487.706
POMC	20.4	PTH1R	8.8	180.235
ANGPT2	17	ITGA5	9.7	164.9
IL36G	19.2	IL1RL2	8.8	168.636
COL4A4	98.2	ITGAV	4	387.993
PLAU	5.5	LRP1	33.5	184.794
BMP7	522.5	ACVR2A	2.5	1322.59
C4BPA	27.4	CD40	5.7	155.859
IL18	3.3	IL18R1	111.7	368.617
WNT4	54.1	FZD4	3.8	207.255
LIF	102.2	IL6ST	3.1	314.702
TNF	19.9	CD40	5.7	113.103
EFNA5	526.6	EPHA4	2.3	1196.12
S100A12	182.1	TLR4	2.7	483.862
EFNA5	526.6	EPHA5	2.2	1148.74
L1CAM	123.4	ITGB1	2.8	340.397
JAG2	852.1	NOTCH2	2	1745.77
NRG1	121.6	GPC1	2.7	328.26
S100A8	120.9	TLR4	2.7	321.307
COL4A4	98.2	ITGB1	2.8	270.802
COMP	2.7	CD36	98.3	261.876
AZGP1	25.1	ITGAV	4	99.3238
BMP2	6.2	TGFBR3	11	68.2498
TNF	19.9	TRPM2	4.2	83.4787
HRAS	4.5	TLR2	16.9	76.2635
MMP9	61.8	TLR4	2.7	164.277
WNT7B	139.9	TMED5	2.2	308.715
ANGPT2	17	ITGAV	4	67.053
PLAU	5.5	ITGA5	9.7	53.6825
NPNT	35.5	ITGB1	2.8	98.0268
EFNB2	77.9	EPHA4	2.3	176.851
MST1	15.5	MST1R	3.7	56.9464
PLAU	5.5	MRC2	7.8	42.8288
HRAS	4.5	INSR	10	44.7951
EDN1	6.2	EDNRA	6.5	40.6859
HRAS	4.5	SDC2	8.6	38.9138
AGRN	16.1	LRP4	3.1	49.9641
APP	2.4	LRP1	33.5	79.2384
ANGPT2	17	ITGB1	2.8	46.8
AGRN	16.1	ITGB1	2.8	44.3698
SEMA7A	2.1	ITGA1	42.7	90.3122
WNT4	54.1	SMO	2	109.067
CTF1	11.2	IL6ST	3.1	34.5993
COL8A1	2	ITGA1	42.7	85.518
IL18	3.3	IL1RL2	8.8	29.026
GDF3	16	ACVR2A	2.5	40.4509
TF	9.6	HFE	3	29.1728
GDF15	8.6	TGFBR2	3.1	26.8331
EFNA1	18.1	EPHA4	2.3	41.0749
PLAU	5.5	ITGAV	4	21.8289
EFNA1	18.1	EPHA5	2.2	39.4477
EFNA4	12.3	EPHA4	2.3	27.9813
SERPINC1	2.5	SDC2	8.6	22.036
EFNA4	12.3	EPHA5	2.2	26.8729
VEGFA	2.4	SDC2	8.6	20.6805
BMP2	6.2	GPC1	2.7	16.8107
WNT10B	3.9	FZD4	3.8	14.7976
LAMA5	5.9	ITGB1	2.8	16.4029
PLAU	5.5	ITGB1	2.8	15.2356
BMP2	6.2	ACVR2A	2.5	15.7592
JAG1	10.4	NOTCH2	2	21.3457
APP	2.4	TSPAN15	6.7	15.9597
COMP	2.7	ITGAV	4	10.5338
BMP2	6.2	SMO	2	12.555
HRAS	4.5	CAV1	2.3	10.4206
VEGFA	2.4	ITGAV	4	9.4524
GAS6	4	AXL	2.4	9.42632
CHAD	3	ITGB1	2.8	8.34026
COMP	2.7	ITGB1	2.8	7.35211
APP	2.4	LRP4	3.1	7.35661
SERPINC1	2.5	GPC1	2.7	6.88076
VEGFA	2.4	ITGB1	2.8	6.59735
VEGFA	2.4	GPC1	2.7	6.45748
APP	2.4	GPC1	2.7	6.39441
IL11	2.1	IL6ST	3.1	6.31756
CLCF1	2	IL6ST	3.1	6.21514
SEMA7A	2.1	ITGB1	2.8	5.83821
VEGFA	2.4	AXL	2.4	5.62541
APP	2.4	CAV1	2.3	5.48385
APP	2.4	NOTCH2	2	4.85205
